# Supplementary material for: Dysregulated RNA polyadenylation contributes to metabolic impairment in non-alcoholic fatty liver disease
Source: Nucleic Acids Res. 2022 Mar 16;50(6):3379–93. doi: 10.1093/nar/gkac165 (PMC8989518; doi:10.1093/nar/gkac165)
Supplement: gkac165_Supplemental_Files [file gkac165_supplemental_files.zip]

Archive with 4 entries (4 files):
- Fig Suppl S1 to S5.pdf
- Supplementary sequence RACE.docx
- Supplementary table 1 v2.xlsx
- Supplementary table 2 v2.xlsx
