# Supplementary material for: Dysregulated RNA polyadenylation contributes to metabolic impairment in non-alcoholic fatty liver disease
Source: Nucleic Acids Res. 2022 Mar 16;50(6):3379–93. doi: 10.1093/nar/gkac165 (PMC8989518; doi:10.1093/nar/gkac165)
Supplement: gkac165_Supplemental_Files [file gkac165_supplemental_files.zip › Supplementary table 1 v2.xlsx]

## Sheet: proteinGroups
Supplementary table 1: Full list of SRSF10-interacting proteins obtained by proximity labelling
Protein IDs	Majority protein IDs	Peptide counts (all)	Peptide counts (razor+unique)	Peptide counts (unique)	Protein names	Gene names	Fasta headers	Number of proteins	Peptides	Razor + unique peptides	Unique peptides	Peptides AA1_TR01	Peptides AA1_TR02	Peptides AA2_TR01	Peptides AA2_TR02	Peptides AA3_TR01	Peptides AA3_TR02	Peptides C1_TR01	Peptides C1_TR02	Peptides C2_TR01	Peptides C2_TR02	Peptides C3_TR01	Peptides C3_TR02	Peptides DD1_TR01	Peptides DD1_TR02	Peptides DD2_TR01	Peptides DD2_TR02	Peptides DD3_TR01	Peptides DD3_TR02	Peptides EE1_TR01	Peptides EE1_TR02	Peptides EE2_TR01	Peptides EE2_TR02	Peptides EE3_TR01	Peptides EE3_TR02	Peptides WT1_TR01	Peptides WT1_TR02	Peptides WT2_TR01	Peptides WT2_TR02	Peptides WT3_TR01	Peptides WT3_TR02	Razor + unique peptides AA1_TR01	Razor + unique peptides AA1_TR02	Razor + unique peptides AA2_TR01	Razor + unique peptides AA2_TR02	Razor + unique peptides AA3_TR01	Razor + unique peptides AA3_TR02	Razor + unique peptides C1_TR01	Razor + unique peptides C1_TR02
C7DUW4;Q6FI23;Q6FHG1;Q53EZ9;P46734;D3DXI2;J3KRV4	C7DUW4;Q6FI23;Q6FHG1;Q53EZ9;P46734;D3DXI2	5;5;5;5;5;3;1	2;2;2;2;2;1;1	2;2;2;2;2;1;1	Dual specificity mitogen-activated protein kinase kinase 3	MAP2K3;hCG_28371	tr|C7DUW4|C7DUW4_HUMAN Mitogen activated protein kinase kinase 3 OS=Homo sapiens GN=MAP2K3 PE=2 SV=1;tr|Q6FI23|Q6FI23_HUMAN MAP2K3 protein OS=Homo sapiens GN=MAP2K3 PE=2 SV=1;tr|Q6FHG1|Q6FHG1_HUMAN MAP2K3 protein (Fragment) OS=Homo sapiens GN=MAP2K3 PE=2 S	7	5	2	2	2	2	3	3	2	3	2	2	4	2	3	2	2	1	3	2	3	2	1	2	2	2	3	2	2	2	2	2	2	3	0	0	0	1	0	0	0	0
C9J712;C9J0J7;C9JQ45;G5E9Q6;B4DNH1;D3DNI2;D3DNI3;P35080;C9J2N0	C9J712;C9J0J7;C9JQ45;G5E9Q6;B4DNH1;D3DNI2;D3DNI3;P35080;C9J2N0	2;2;2;2;2;2;2;2;1	2;2;2;2;2;2;2;2;1	2;2;2;2;2;2;2;2;1	Profilin;Profilin-2	PFN2	tr|C9J712|C9J712_HUMAN Profilin OS=Homo sapiens GN=PFN2 PE=1 SV=1;tr|C9J0J7|C9J0J7_HUMAN Profilin OS=Homo sapiens GN=PFN2 PE=1 SV=1;tr|C9JQ45|C9JQ45_HUMAN Profilin OS=Homo sapiens GN=PFN2 PE=1 SV=1;tr|G5E9Q6|G5E9Q6_HUMAN Profilin OS=Homo sapiens GN=PFN2 PE	9	2	2	2	0	0	0	1	0	0	0	1	2	2	1	1	0	0	1	1	0	0	1	1	1	0	1	0	0	0	0	0	0	0	0	0	0	1	0	0	0	1
A0A024RD99;B7Z2D8;B7Z5F9;B3KP14;H0Y8R1;F5H5I6;B7Z3R7;H0YAK1;B3KW50;Q12849;H0YAM1	A0A024RD99;B7Z2D8;B7Z5F9;B3KP14;H0Y8R1;F5H5I6;B7Z3R7;H0YAK1;B3KW50;Q12849;H0YAM1	2;2;2;2;2;2;2;2;2;2;1	2;2;2;2;2;2;2;2;2;2;1	2;2;2;2;2;2;2;2;2;2;1	G-rich sequence factor 1	GRSF1	tr|A0A024RD99|A0A024RD99_HUMAN G-rich RNA sequence binding factor 1, isoform CRA_a OS=Homo sapiens GN=GRSF1 PE=4 SV=1;tr|B7Z2D8|B7Z2D8_HUMAN cDNA FLJ55473, highly similar to G-rich sequence factor 1 OS=Homo sapiens PE=2 SV=1;tr|B7Z5F9|B7Z5F9_HUMAN cDNA FLJ	11	2	2	2	0	0	2	0	1	2	1	2	0	0	1	1	0	1	1	1	0	0	0	1	0	1	1	1	0	0	1	1	0	0	0	0	2	0	1	2	1	2
B4DNM8;Q32P28;H7C2W6;Q68CW0	B4DNM8;Q32P28;H7C2W6	3;3;2;1	3;3;2;1	3;3;2;1	Prolyl 3-hydroxylase 1	LEPRE1	tr|B4DNM8|B4DNM8_HUMAN cDNA FLJ53395, highly similar to Prolyl 3-hydroxylase 1 (EC 1.14.11.7) OS=Homo sapiens PE=2 SV=1;sp|Q32P28|P3H1_HUMAN Prolyl 3-hydroxylase 1 OS=Homo sapiens GN=P3H1 PE=1 SV=2;tr|H7C2W6|H7C2W6_HUMAN Prolyl 3-hydroxylase 1 (Fragment) O	4	3	3	3	2	2	1	0	1	2	2	3	0	0	1	1	2	0	0	1	1	1	1	2	1	1	1	1	1	1	1	0	0	0	2	2	1	0	1	2	2	3
Q8N843	Q8N843	2	2	2			tr|Q8N843|Q8N843_HUMAN cDNA FLJ40032 fis, clone STOMA2009256 OS=Homo sapiens PE=2 SV=1	1	2	2	2	1	2	1	1	1	1	2	1	2	1	0	0	1	1	1	1	1	1	1	1	0	1	1	1	1	0	0	0	0	1	1	2	1	1	1	1	2	1
P12270;Q58F23;Q504U6	P12270	3;1;1	3;1;1	3;1;1	Nucleoprotein TPR	TPR	sp|P12270|TPR_HUMAN Nucleoprotein TPR OS=Homo sapiens GN=TPR PE=1 SV=3	3	3	3	3	1	1	1	1	1	1	1	0	1	1	2	2	1	0	1	1	2	2	1	1	1	1	0	0	0	0	1	1	1	0	1	1	1	1	1	1	1	0
A0A1W2PNX8;Q9H3U1;B4DLE6;B4DZL0	A0A1W2PNX8;Q9H3U1;B4DLE6;B4DZL0	5;5;4;4	5;5;4;4	5;5;4;4	Protein unc-45 homolog A	UNC45A	tr|A0A1W2PNX8|A0A1W2PNX8_HUMAN Protein unc-45 homolog A OS=Homo sapiens GN=UNC45A PE=1 SV=1;sp|Q9H3U1|UN45A_HUMAN Protein unc-45 homolog A OS=Homo sapiens GN=UNC45A PE=1 SV=1;tr|B4DLE6|B4DLE6_HUMAN cDNA FLJ52559, highly similar to Homo sapiens unc-45 homol	4	5	5	5	0	0	2	1	2	2	2	1	3	3	0	1	1	1	0	1	0	2	2	1	2	1	1	2	1	0	2	1	2	0	0	0	2	1	2	2	2	1
B4DGL8;B3KM98;A0A0S2Z2Z3;O75027;A0A087WW65;E9PJR8;A0A0S2Z367;A0A0S2Z2W5	B4DGL8;B3KM98;A0A0S2Z2Z3;O75027;A0A087WW65	3;3;3;3;2;1;1;1	3;3;3;3;2;1;1;1	3;3;3;3;2;1;1;1	ATP-binding cassette sub-family B member 7, mitochondrial	ABCB7	tr|B4DGL8|B4DGL8_HUMAN ATP-binding cassette sub-family B member 7, mitochondrial (Fragment) OS=Homo sapiens GN=ABCB7 PE=1 SV=1;tr|B3KM98|B3KM98_HUMAN cDNA FLJ10556 fis, clone NT2RP2002479, highly similar to ATP-binding cassette sub-family B member 7, mitoc	8	3	3	3	1	1	2	1	3	2	2	2	2	1	3	3	2	1	1	2	3	1	1	2	2	0	1	2	1	0	2	1	1	1	1	1	2	1	3	2	2	2
A0A0A1TSG4;Q08722	A0A0A1TSG4;Q08722	2;2	2;2	2;2	Leukocyte surface antigen CD47	CD47	tr|A0A0A1TSG4|A0A0A1TSG4_HUMAN CD47 OS=Homo sapiens GN=CD47 PE=2 SV=1;sp|Q08722|CD47_HUMAN Leukocyte surface antigen CD47 OS=Homo sapiens GN=CD47 PE=1 SV=1	2	2	2	2	1	1	2	2	1	1	2	1	2	2	1	1	1	1	1	1	1	1	1	1	1	1	1	1	1	1	1	1	1	1	1	1	2	2	1	1	2	1
H3BQQ2;Q86UK7	H3BQQ2;Q86UK7	2;2	2;2	2;2	Zinc finger protein 598	ZNF598	tr|H3BQQ2|H3BQQ2_HUMAN E3 ubiquitin-protein ligase ZNF598 OS=Homo sapiens GN=ZNF598 PE=1 SV=1;sp|Q86UK7|ZN598_HUMAN E3 ubiquitin-protein ligase ZNF598 OS=Homo sapiens GN=ZNF598 PE=1 SV=1	2	2	2	2	0	0	1	2	1	1	0	0	0	0	0	0	1	0	0	0	0	0	1	1	1	0	0	0	0	0	0	0	1	0	0	0	1	2	1	1	0	0
Q9P0C1;V9GZ55;K7ENR6;Q9P1R6;Q969U7	Q9P0C1;V9GZ55;K7ENR6;Q9P1R6;Q969U7	2;2;2;2;2	2;2;2;2;2	2;2;2;2;2	Proteasome assembly chaperone 2	PSMG2	tr|Q9P0C1|Q9P0C1_HUMAN HSPC260 (Fragment) OS=Homo sapiens PE=2 SV=1;tr|V9GZ55|V9GZ55_HUMAN Proteasome assembly chaperone 2 (Fragment) OS=Homo sapiens GN=PSMG2 PE=1 SV=1;tr|K7ENR6|K7ENR6_HUMAN Proteasome assembly chaperone 2 OS=Homo sapiens GN=PSMG2 PE=1 SV	5	2	2	2	1	0	0	0	1	1	0	0	1	0	1	0	0	0	0	0	0	0	0	0	0	0	0	0	0	0	0	1	0	0	1	0	0	0	1	1	0	0
Q8NBF2	Q8NBF2	2	2	2	NHL repeat-containing protein 2	NHLRC2	sp|Q8NBF2|NHLC2_HUMAN NHL repeat-containing protein 2 OS=Homo sapiens GN=NHLRC2 PE=1 SV=1	1	2	2	2	1	0	2	1	1	1	0	0	0	0	0	0	1	1	0	1	0	1	1	1	1	1	1	1	0	0	1	1	0	1	1	0	2	1	1	1	0	0
Q7Z4Z4;Q5U0M0;Q53HG9;O95067;H0YMP3;H1UBN3	Q7Z4Z4;Q5U0M0;Q53HG9;O95067;H0YMP3;H1UBN3	2;2;2;2;1;1	2;2;2;2;1;1	2;2;2;2;1;1	G2/mitotic-specific cyclin-B2	CCNB2;CCNB2V	tr|Q7Z4Z4|Q7Z4Z4_HUMAN Mitotic specific cyclin B2 OS=Homo sapiens PE=2 SV=1;tr|Q5U0M0|Q5U0M0_HUMAN Cyclin B2 OS=Homo sapiens PE=2 SV=1;tr|Q53HG9|Q53HG9_HUMAN Cyclin B2 variant (Fragment) OS=Homo sapiens PE=2 SV=1;sp|O95067|CCNB2_HUMAN G2/mitotic-specific c	6	2	2	2	0	0	2	1	1	1	0	1	0	0	0	0	1	1	1	1	1	1	1	1	1	1	0	1	0	1	1	1	1	1	0	0	2	1	1	1	0	1
B4DFL1;E9PEX6;B4DMK9;A0A024R713;P09622	B4DFL1;E9PEX6;B4DMK9;A0A024R713;P09622	2;2;2;2;2	2;2;2;2;2	2;2;2;2;2	Dihydrolipoyl dehydrogenase;Dihydrolipoyl dehydrogenase, mitochondrial	DLD	tr|B4DFL1|B4DFL1_HUMAN Dihydrolipoyl dehydrogenase OS=Homo sapiens PE=2 SV=1;tr|E9PEX6|E9PEX6_HUMAN Dihydrolipoyl dehydrogenase OS=Homo sapiens GN=DLD PE=1 SV=1;tr|B4DMK9|B4DMK9_HUMAN Dihydrolipoyl dehydrogenase OS=Homo sapiens PE=2 SV=1;tr|A0A024R713|A0A0	5	2	2	2	0	1	1	0	0	1	0	0	1	2	1	1	1	1	1	1	1	0	2	2	1	1	1	1	1	1	1	1	1	1	0	1	1	0	0	1	0	0
A0A024R6B5;P54652;B3KUS2	A0A024R6B5;P54652;B3KUS2	16;16;9	3;3;1	2;2;0	Heat shock-related 70 kDa protein 2	HSPA2	tr|A0A024R6B5|A0A024R6B5_HUMAN Heat shock 70kDa protein 2, isoform CRA_a OS=Homo sapiens GN=HSPA2 PE=3 SV=1;sp|P54652|HSP72_HUMAN Heat shock-related 70 kDa protein 2 OS=Homo sapiens GN=HSPA2 PE=1 SV=1;tr|B3KUS2|B3KUS2_HUMAN cDNA FLJ40505 fis, clone TESTI20	3	16	3	2	13	12	12	12	12	13	15	14	13	14	14	13	12	12	13	13	12	12	13	12	13	14	12	13	12	12	13	14	12	11	0	0	1	1	0	1	2	1
F8VU11;Q6NWY9	F8VU11;Q6NWY9	4;4	2;2	2;2	Pre-mRNA-processing factor 40 homolog B	PRPF40B	tr|F8VU11|F8VU11_HUMAN PRP40 pre-mRNA processing factor 40 homolog B (Yeast), isoform CRA_a OS=Homo sapiens GN=PRPF40B PE=1 SV=2;sp|Q6NWY9|PR40B_HUMAN Pre-mRNA-processing factor 40 homolog B OS=Homo sapiens GN=PRPF40B PE=1 SV=1	2	4	2	2	3	3	3	4	3	2	0	0	0	0	1	0	2	3	3	3	3	3	3	3	3	3	2	3	2	3	3	2	3	2	1	1	1	2	1	0	0	0
A6PVX1;H0Y532;B4DPI7;V9HWG1;Q13228;Q9H8A8	A6PVX1;H0Y532;B4DPI7;V9HWG1;Q13228;Q9H8A8	2;2;2;2;2;1	2;2;2;2;2;1	2;2;2;2;2;1	Selenium-binding protein 1	SELENBP1;HEL-S-134P	tr|A6PVX1|A6PVX1_HUMAN Selenium-binding protein 1 (Fragment) OS=Homo sapiens GN=SELENBP1 PE=1 SV=1;tr|H0Y532|H0Y532_HUMAN Selenium-binding protein 1 (Fragment) OS=Homo sapiens GN=SELENBP1 PE=1 SV=8;tr|B4DPI7|B4DPI7_HUMAN cDNA FLJ52715, highly similar to Se	6	2	2	2	0	0	2	1	1	0	0	1	1	0	1	0	1	1	0	1	0	1	0	1	1	0	1	0	1	1	1	0	0	0	0	0	2	1	1	0	0	1
Q03111	Q03111	2	2	2	Protein ENL	MLLT1	sp|Q03111|ENL_HUMAN Protein ENL OS=Homo sapiens GN=MLLT1 PE=1 SV=2	1	2	2	2	0	1	1	1	1	0	1	1	0	0	1	1	0	0	1	1	0	0	0	1	1	0	0	1	0	0	2	1	0	1	0	1	1	1	1	0	1	1
A0A024RBX6;O00625	A0A024RBX6;O00625	2;2	2;2	2;2	Pirin	PIR	tr|A0A024RBX6|A0A024RBX6_HUMAN Pirin (Iron-binding nuclear protein), isoform CRA_a OS=Homo sapiens GN=PIR PE=3 SV=1;sp|O00625|PIR_HUMAN Pirin OS=Homo sapiens GN=PIR PE=1 SV=1	2	2	2	2	1	1	2	1	1	1	1	0	0	0	1	1	1	0	0	0	0	0	1	1	1	1	0	1	1	1	1	1	1	1	1	1	2	1	1	1	1	0
E1A689;C0JYY2;P04114;A8K479;Q7Z7Q0;A8MUN2;E1B4S8;E1B4S7;Q59HB3	E1A689;C0JYY2;P04114;A8K479;Q7Z7Q0;A8MUN2	4;4;4;3;2;2;1;1;1	2;2;2;1;0;0;1;1;1	2;2;2;1;0;0;1;1;1	Apolipoprotein B-100;Apolipoprotein B-48	APOB	tr|E1A689|E1A689_HUMAN Mutant Apo B 100 OS=Homo sapiens PE=2 SV=1;tr|C0JYY2|C0JYY2_HUMAN Apolipoprotein B (Including Ag(X) antigen) OS=Homo sapiens GN=APOB PE=4 SV=1;sp|P04114|APOB_HUMAN Apolipoprotein B-100 OS=Homo sapiens GN=APOB PE=1 SV=2;tr|A8K479|A8K4	9	4	2	2	3	1	3	3	3	3	2	1	1	2	2	2	2	1	3	2	1	2	3	3	3	2	2	2	2	2	3	3	2	0	1	0	1	1	1	1	1	1
B3KMJ2;B2RB95;H0Y626;O95361;Q59EB2	B3KMJ2;B2RB95;H0Y626;O95361;Q59EB2	2;2;2;2;1	2;2;2;2;1	2;2;2;2;1	Tripartite motif-containing protein 16	TRIM16	tr|B3KMJ2|B3KMJ2_HUMAN cDNA FLJ11173 fis, clone PLACE1007346, highly similar to Tripartite motif-containing protein 16 OS=Homo sapiens PE=2 SV=1;tr|B2RB95|B2RB95_HUMAN cDNA, FLJ95381, Homo sapiens tripartite motif-containing 16 (TRIM16), mRNA OS=Homo sapie	5	2	2	2	1	1	1	1	1	1	1	1	1	1	1	1	1	1	0	0	2	1	2	1	1	1	1	1	1	1	1	2	0	1	1	1	1	1	1	1	1	1
B4E0N1;B4DM01;Q9NPK3;Q96BC0;O76046;A0A1U9X8J6;A0A1U9X8J2;A0A1U9X8J1;A0A1U9X8J0;A0A1U9X8I7;Q15477;A0A097PAY3;B4DSY1;A0A024RCU1;A0A1U9X8I9	B4E0N1;B4DM01;Q9NPK3;Q96BC0;O76046;A0A1U9X8J6;A0A1U9X8J2;A0A1U9X8J1;A0A1U9X8J0;A0A1U9X8I7;Q15477;A0A097PAY3;B4DSY1;A0A024RCU1;A0A1U9X8I9	2;2;2;2;2;2;2;2;2;2;2;1;1;1;1	2;2;2;2;2;2;2;2;2;2;2;1;1;1;1	2;2;2;2;2;2;2;2;2;2;2;1;1;1;1	Helicase SKI2W	SKIV2L;SKI2W	tr|B4E0N1|B4E0N1_HUMAN cDNA FLJ58735, highly similar to Helicase SKI2W (EC 3.6.1.-) OS=Homo sapiens PE=2 SV=1;tr|B4DM01|B4DM01_HUMAN cDNA FLJ57529, highly similar to Helicase SKI2W (EC 3.6.1.-) OS=Homo sapiens PE=2 SV=1;tr|Q9NPK3|Q9NPK3_HUMAN DJ34F7.7 (Sup	15	2	2	2	2	2	2	2	2	2	0	2	2	2	1	2	1	1	1	1	1	1	2	2	2	1	1	1	2	2	2	2	1	0	2	2	2	2	2	2	0	2
H3BRR1;F5GX64;P38935;F5H5K3	H3BRR1;F5GX64;P38935;F5H5K3	2;2;2;1	2;2;2;1	2;2;2;1	DNA-binding protein SMUBP-2	IGHMBP2	tr|H3BRR1|H3BRR1_HUMAN DNA-binding protein SMUBP-2 OS=Homo sapiens GN=IGHMBP2 PE=1 SV=1;tr|F5GX64|F5GX64_HUMAN DNA-binding protein SMUBP-2 OS=Homo sapiens GN=IGHMBP2 PE=1 SV=1;sp|P38935|SMBP2_HUMAN DNA-binding protein SMUBP-2 OS=Homo sapiens GN=IGHMBP2 PE=	4	2	2	2	0	0	2	2	1	1	0	0	0	0	0	0	0	0	0	0	1	0	1	1	1	1	0	0	1	1	2	1	0	0	0	0	2	2	1	1	0	0
C9JNK6;B7Z9F3;B3KM74;O75431;C9JAZ1	C9JNK6;B7Z9F3;B3KM74;O75431;C9JAZ1	2;2;2;2;1	2;2;2;2;1	2;2;2;2;1	Metaxin-2	MTX2	tr|C9JNK6|C9JNK6_HUMAN Metaxin-2 OS=Homo sapiens GN=MTX2 PE=1 SV=1;tr|B7Z9F3|B7Z9F3_HUMAN cDNA, FLJ78817, highly similar to Metaxin-2 OS=Homo sapiens PE=2 SV=1;tr|B3KM74|B3KM74_HUMAN cDNA FLJ10425 fis, clone NT2RP1000326, highly similar to Metaxin-2 OS=Hom	5	2	2	2	0	0	0	1	1	1	0	1	1	1	1	1	1	1	1	1	1	1	1	1	1	1	1	1	0	0	1	1	0	0	0	0	0	1	1	1	0	1
Q96BK8;Q9BTY7;Q9P0T5;B3KUY6	Q96BK8;Q9BTY7;Q9P0T5;B3KUY6	2;2;1;1	2;2;1;1	2;2;1;1	Protein HGH1 homolog	C8orf30A;HGH1	tr|Q96BK8|Q96BK8_HUMAN C8orf30A protein (Fragment) OS=Homo sapiens GN=C8orf30A PE=2 SV=1;sp|Q9BTY7|HGH1_HUMAN Protein HGH1 homolog OS=Homo sapiens GN=HGH1 PE=1 SV=1;tr|Q9P0T5|Q9P0T5_HUMAN HSPC188 OS=Homo sapiens PE=2 SV=1;tr|B3KUY6|B3KUY6_HUMAN Chromosome	4	2	2	2	1	1	2	2	2	1	1	1	2	2	1	0	2	2	0	1	1	1	1	2	0	1	2	2	2	1	1	1	1	1	1	1	2	2	2	1	1	1
A2RQR6;Q96EI5;J3KQY4;D6RHZ1;D6RIH3;D6RCE9;D6RD44;Q9H3H9	A2RQR6;Q96EI5;J3KQY4;D6RHZ1;D6RIH3;D6RCE9;D6RD44;Q9H3H9	2;2;1;1;1;1;1;1	2;2;1;1;1;1;1;1	2;2;1;1;1;1;1;1	Transcription elongation factor A protein-like 4;Transcription elongation factor A protein-like 2	TCEAL4;TCEAL2	tr|A2RQR6|A2RQR6_HUMAN Transcription elongation factor A (SII)-like 4 variant 1 OS=Homo sapiens GN=TCEAL4 PE=1 SV=1;sp|Q96EI5|TCAL4_HUMAN Transcription elongation factor A protein-like 4 OS=Homo sapiens GN=TCEAL4 PE=1 SV=2;tr|J3KQY4|J3KQY4_HUMAN Transcript	8	2	2	2	0	0	1	0	1	1	0	1	1	1	2	2	0	0	0	1	1	1	0	0	0	0	0	0	0	2	1	1	0	1	0	0	1	0	1	1	0	1
Q92930;H0YNE9;B4DMS1	Q92930;H0YNE9;B4DMS1	5;4;4	2;1;1	2;1;1	Ras-related protein Rab-8B	RAB8B	sp|Q92930|RAB8B_HUMAN Ras-related protein Rab-8B OS=Homo sapiens GN=RAB8B PE=1 SV=2;tr|H0YNE9|H0YNE9_HUMAN Ras-related protein Rab-8B (Fragment) OS=Homo sapiens GN=RAB8B PE=1 SV=1;tr|B4DMS1|B4DMS1_HUMAN cDNA FLJ52970, highly similar to Ras-related protein	3	5	2	2	3	3	3	3	3	3	4	3	4	4	4	3	3	3	4	4	3	3	3	3	3	3	4	4	3	3	4	3	4	3	1	1	1	1	1	1	2	1
Q6ICJ4;A0A087WY67;Q6IB75;G9J6Q6;G9J6Q5;B2R533;P0CG30;P0CG29;A0A0G2JMS2;A0A0G2JQD8;A0A0G2JRG0;A0A1B0GXB6;A0A0G2JQD2;Q4W251;A0A0G2JQM0;A0A0G2JRN4;A0A0G2JRJ5;Q4W252;A0A0G2JRQ5;G9J6Q4;P30711	Q6ICJ4;A0A087WY67;Q6IB75;G9J6Q6;G9J6Q5;B2R533;P0CG30;P0CG29;A0A0G2JMS2;A0A0G2JQD8;A0A0G2JRG0;A0A1B0GXB6;A0A0G2JQD2;Q4W251;A0A0G2JQM0;A0A0G2JRN4;A0A0G2JRJ5;Q4W252;A0A0G2JRQ5;G9J6Q4;P30711	2;2;2;2;2;2;2;2;1;1;1;1;1;1;1;1;1;1;1;1;1	2;2;2;2;2;2;2;2;1;1;1;1;1;1;1;1;1;1;1;1;1	2;2;2;2;2;2;2;2;1;1;1;1;1;1;1;1;1;1;1;1;1	Glutathione S-transferase theta-2B;Glutathione S-transferase theta-2;Glutathione S-transferase theta-1	Em:AP000351.3;GSTT2;GSTT2B;GSTT1	tr|Q6ICJ4|Q6ICJ4_HUMAN Em:AP000351.3 protein OS=Homo sapiens GN=Em:AP000351.3 PE=1 SV=1;tr|A0A087WY67|A0A087WY67_HUMAN Glutathione S-transferase theta-2 OS=Homo sapiens GN=GSTT2 PE=1 SV=1;tr|Q6IB75|Q6IB75_HUMAN GSTT2 protein OS=Homo sapiens GN=GSTT2 PE=2 S	21	2	2	2	2	2	1	1	1	1	1	1	1	2	1	1	1	1	1	1	0	1	0	1	1	1	0	0	0	0	1	1	1	2	2	2	1	1	1	1	1	1
K7EQH1;A0A087WVF1;Q5BIX2;Q96B23	K7EQH1;A0A087WVF1;Q5BIX2;Q96B23	2;2;2;2	2;2;2;2	2;2;2;2	Uncharacterized protein C18orf25	C18orf25;ARKL1	tr|K7EQH1|K7EQH1_HUMAN Uncharacterized protein C18orf25 (Fragment) OS=Homo sapiens GN=C18orf25 PE=1 SV=1;tr|A0A087WVF1|A0A087WVF1_HUMAN Uncharacterized protein C18orf25 OS=Homo sapiens GN=C18orf25 PE=1 SV=1;tr|Q5BIX2|Q5BIX2_HUMAN Chromosome 18 open reading	4	2	2	2	2	2	2	1	1	1	0	0	0	0	0	0	1	0	0	0	1	1	1	2	2	0	0	0	1	0	2	1	0	0	2	2	2	1	1	1	0	0
B4DWJ6;Q9Y2R8;B3KMX7;H0YLB7;H0YKU8;Q6JHV3;H0YMI4;Q9Y6I4;H0YM72;Q498Y2	B4DWJ6;Q9Y2R8;B3KMX7;H0YLB7;H0YKU8;Q6JHV3;H0YMI4;Q9Y6I4;H0YM72;Q498Y2	2;2;2;2;2;2;2;2;1;1	2;2;2;2;2;2;2;2;1;1	2;2;2;2;2;2;2;2;1;1	Ubiquitin carboxyl-terminal hydrolase;Ubiquitin carboxyl-terminal hydrolase 3;Ubiquitinyl hydrolase 1	USP3	tr|B4DWJ6|B4DWJ6_HUMAN cDNA FLJ60359, highly similar to Ubiquitin carboxyl-terminal hydrolase 3 (EC 3.1.2.15) OS=Homo sapiens PE=2 SV=1;tr|Q9Y2R8|Q9Y2R8_HUMAN SIH003 OS=Homo sapiens PE=2 SV=1;tr|B3KMX7|B3KMX7_HUMAN cDNA FLJ12869 fis, clone NT2RP2003713, hi	10	2	2	2	0	0	2	2	1	1	1	0	0	0	0	0	0	0	0	1	1	1	1	2	2	1	0	0	1	1	2	0	1	0	0	0	2	2	1	1	1	0
B7Z600;Q53S54;A0A024R475;Q13618;A0A087WTG3	B7Z600;Q53S54;A0A024R475;Q13618;A0A087WTG3	2;2;2;2;1	2;2;2;2;1	2;2;2;2;1	Cullin-3	CUL3	tr|B7Z600|B7Z600_HUMAN cDNA FLJ53180, highly similar to Cullin-3 OS=Homo sapiens PE=2 SV=1;tr|Q53S54|Q53S54_HUMAN Uncharacterized protein CUL3 (Fragment) OS=Homo sapiens GN=CUL3 PE=3 SV=1;tr|A0A024R475|A0A024R475_HUMAN Cullin 3, isoform CRA_a OS=Homo sapie	5	2	2	2	1	1	1	1	2	1	1	0	0	0	0	1	1	0	1	1	2	1	2	2	2	2	0	0	1	1	2	0	1	0	1	1	1	1	2	1	1	0
Q5T9A4;Q9H834;Q8N3E6	Q5T9A4;Q9H834	15;10;7	2;2;1	0;0;0	ATPase family AAA domain-containing protein 3B	ATAD3B	sp|Q5T9A4|ATD3B_HUMAN ATPase family AAA domain-containing protein 3B OS=Homo sapiens GN=ATAD3B PE=1 SV=1;tr|Q9H834|Q9H834_HUMAN cDNA FLJ13966 fis, clone Y79AA1001394, weakly similar to CELL DIVISION PROTEIN FTSH HOMOLOG (EC 3.4.24.-) OS=Homo sapiens PE=2 S	3	15	2	0	13	13	13	13	12	12	10	10	12	12	13	10	9	10	11	12	10	12	12	14	10	12	9	9	13	13	11	12	11	11	1	1	2	2	1	2	0	1
C9JGI3;E5KRG5;B2RBL3;P19971;A0A1W2PP80	C9JGI3;E5KRG5;B2RBL3;P19971;A0A1W2PP80	2;2;2;2;1	2;2;2;2;1	2;2;2;2;1	Thymidine phosphorylase	TYMP;hCG_1988078	tr|C9JGI3|C9JGI3_HUMAN Thymidine phosphorylase (Fragment) OS=Homo sapiens GN=TYMP PE=1 SV=1;tr|E5KRG5|E5KRG5_HUMAN Thymidine phosphorylase OS=Homo sapiens GN=TYMP PE=2 SV=1;tr|B2RBL3|B2RBL3_HUMAN Thymidine phosphorylase OS=Homo sapiens PE=2 SV=1;sp|P19971|	5	2	2	2	1	1	2	2	2	2	1	1	1	1	0	0	1	1	1	1	1	1	2	2	2	2	1	2	2	2	0	0	1	0	1	1	2	2	2	2	1	1
Q68E01	Q68E01	2	2	2	Integrator complex subunit 3	INTS3	sp|Q68E01|INT3_HUMAN Integrator complex subunit 3 OS=Homo sapiens GN=INTS3 PE=1 SV=1	1	2	2	2	1	1	2	1	1	1	1	1	1	1	1	1	1	0	1	1	1	1	1	1	1	1	1	1	1	1	1	1	1	1	1	1	2	1	1	1	1	1
I1SRC5;A8K4W8;A0A024R1A4;P68036;P78460;Q96T27;Q7KZ06;Q71SP6;A0A221ZRZ1;G3V4K2;G3V5T7;Q92468;Q14014;A0A024RAV5;L7RSL8;P01116	I1SRC5;A8K4W8;A0A024R1A4;P68036	3;2;2;2;1;1;1;1;1;1;1;1;1;1;1;1	2;2;2;2;0;0;0;0;0;0;0;0;0;0;0;0	2;2;2;2;0;0;0;0;0;0;0;0;0;0;0;0	Ubiquitin-conjugating enzyme E2 L3	UBE2L3	tr|I1SRC5|I1SRC5_HUMAN UBE2L3/KRAS fusion protein OS=Homo sapiens PE=2 SV=1;tr|A8K4W8|A8K4W8_HUMAN cDNA FLJ77917, highly similar to Homo sapiens ubiquitin-conjugating enzyme E2L 3 (UBE2L3), transcript variant 1, mRNA OS=Homo sapiens PE=2 SV=1;tr|A0A024R1A4	16	3	2	2	2	2	2	2	2	2	2	3	2	2	1	2	2	2	2	1	2	3	2	2	2	2	3	2	2	3	1	2	1	2	1	1	1	1	1	1	1	2
Q9P032	Q9P032	2	2	2	NADH dehydrogenase [ubiquinone] 1 alpha subcomplex assembly factor 4	NDUFAF4	sp|Q9P032|NDUF4_HUMAN NADH dehydrogenase [ubiquinone] 1 alpha subcomplex assembly factor 4 OS=Homo sapiens GN=NDUFAF4 PE=1 SV=1	1	2	2	2	1	1	1	1	1	1	1	1	1	1	1	1	1	2	1	1	1	1	1	0	1	1	1	1	1	1	1	1	1	1	1	1	1	1	1	1	1	1
C9JEX3;A0A024R3B7;A8K5G2;Q13614;B4DDL6	C9JEX3;A0A024R3B7;A8K5G2;Q13614;B4DDL6	2;2;2;2;1	2;2;2;2;1	2;2;2;2;1	Myotubularin-related protein 2	MTMR2	tr|C9JEX3|C9JEX3_HUMAN Myotubularin-related protein 2 (Fragment) OS=Homo sapiens GN=MTMR2 PE=1 SV=8;tr|A0A024R3B7|A0A024R3B7_HUMAN Myotubularin related protein 2, isoform CRA_a OS=Homo sapiens GN=MTMR2 PE=3 SV=1;tr|A8K5G2|A8K5G2_HUMAN cDNA FLJ76292, highly	5	2	2	2	1	1	1	0	1	1	2	1	1	1	0	1	2	1	1	2	2	2	2	1	1	2	1	1	1	1	2	1	1	1	1	1	1	0	1	1	2	1
H3BQI7;H3BT52;I6L975;Q3SXM5;H3BNH5	H3BQI7;H3BT52;I6L975;Q3SXM5;H3BNH5	2;2;2;2;1	2;2;2;2;1	2;2;2;2;1	Inactive hydroxysteroid dehydrogenase-like protein 1	HSDL1	tr|H3BQI7|H3BQI7_HUMAN Inactive hydroxysteroid dehydrogenase-like protein 1 (Fragment) OS=Homo sapiens GN=HSDL1 PE=1 SV=1;tr|H3BT52|H3BT52_HUMAN Inactive hydroxysteroid dehydrogenase-like protein 1 (Fragment) OS=Homo sapiens GN=HSDL1 PE=1 SV=1;tr|I6L975|I6	5	2	2	2	1	2	1	1	1	0	2	2	2	2	1	1	2	2	2	2	1	0	1	1	1	1	1	1	2	0	2	2	2	2	1	2	1	1	1	0	2	2
E5KTM5;A8K0B9;Q8WVM0	E5KTM5;A8K0B9;Q8WVM0	2;2;2	2;2;2	2;2;2	Dimethyladenosine transferase 1, mitochondrial	TFB1M	tr|E5KTM5|E5KTM5_HUMAN rRNA adenine N(6)-methyltransferase OS=Homo sapiens GN=TFB1M PE=3 SV=1;tr|A8K0B9|A8K0B9_HUMAN rRNA adenine N(6)-methyltransferase OS=Homo sapiens PE=2 SV=1;sp|Q8WVM0|TFB1M_HUMAN Dimethyladenosine transferase 1, mitochondrial OS=Homo	3	2	2	2	0	0	2	2	2	2	0	1	0	1	0	0	2	0	1	1	2	0	1	2	1	1	1	1	0	0	1	2	0	1	0	0	2	2	2	2	0	1
A0A024R3E0;Q96KJ8;B0YJ28;Q14116	A0A024R3E0;Q96KJ8;B0YJ28;Q14116	2;2;2;2	2;2;2;2	2;2;2;2	Interleukin-18	IL18	tr|A0A024R3E0|A0A024R3E0_HUMAN Interleukin-18 OS=Homo sapiens GN=IL18 PE=3 SV=1;tr|Q96KJ8|Q96KJ8_HUMAN Interleukin-18 OS=Homo sapiens PE=2 SV=1;tr|B0YJ28|B0YJ28_HUMAN Interleukin-18 OS=Homo sapiens GN=IL18 PE=3 SV=1;sp|Q14116|IL18_HUMAN Interleukin-18 OS=H	4	2	2	2	1	1	2	1	1	1	0	1	1	1	1	1	1	1	1	1	1	1	1	1	1	1	1	1	1	1	0	1	2	1	1	1	2	1	1	1	0	1
Q8IUR0	Q8IUR0	2	2	2	Trafficking protein particle complex subunit 5	TRAPPC5	sp|Q8IUR0|TPPC5_HUMAN Trafficking protein particle complex subunit 5 OS=Homo sapiens GN=TRAPPC5 PE=1 SV=1	1	2	2	2	1	1	2	2	2	2	1	1	1	1	1	1	1	2	1	2	2	2	2	2	2	2	1	1	2	2	1	1	2	1	1	1	2	2	2	2	1	1
A0A087WTA5;E7ERK9;Q9UI10;Q59FC8;A0A087WW69;Q9HBP7;F8W8L6;B4DUP5;Q9Y3W7;Q71US4	A0A087WTA5;E7ERK9;Q9UI10;Q59FC8;A0A087WW69;Q9HBP7;F8W8L6;B4DUP5;Q9Y3W7;Q71US4	2;2;2;1;1;1;1;1;1;1	2;2;2;1;1;1;1;1;1;1	2;2;2;1;1;1;1;1;1;1	Translation initiation factor eIF-2B subunit delta	EIF2B4;DKFZp586J0119	tr|A0A087WTA5|A0A087WTA5_HUMAN Translation initiation factor eIF-2B subunit delta OS=Homo sapiens GN=EIF2B4 PE=1 SV=1;tr|E7ERK9|E7ERK9_HUMAN Translation initiation factor eIF-2B subunit delta OS=Homo sapiens GN=EIF2B4 PE=1 SV=1;sp|Q9UI10|EI2BD_HUMAN Transl	10	2	2	2	2	2	1	2	1	1	2	2	2	2	1	1	1	1	2	2	2	0	1	1	1	0	1	2	1	1	2	2	1	2	2	2	1	2	1	1	2	2
Q4LDX3;A0A0A0N0M2;P23458	Q4LDX3;A0A0A0N0M2;P23458	2;2;2	2;2;2	2;2;2	Non-specific protein-tyrosine kinase;Tyrosine-protein kinase;Tyrosine-protein kinase JAK1	JAK1	tr|Q4LDX3|Q4LDX3_HUMAN Tyrosine-protein kinase OS=Homo sapiens GN=JAK1 PE=2 SV=1;tr|A0A0A0N0M2|A0A0A0N0M2_HUMAN Tyrosine-protein kinase OS=Homo sapiens GN=JAK1 PE=2 SV=1;sp|P23458|JAK1_HUMAN Tyrosine-protein kinase JAK1 OS=Homo sapiens GN=JAK1 PE=1 SV=2	3	2	2	2	1	1	1	2	2	1	0	1	1	1	1	1	0	2	0	0	0	0	1	1	1	1	1	0	1	1	1	1	1	1	1	1	1	2	2	1	0	1
A0A024R231;Q9Y2T3;H0YDZ7;B4DIP8;Q5SZC3;Q5SZC6	A0A024R231;Q9Y2T3;H0YDZ7;B4DIP8;Q5SZC3;Q5SZC6	2;2;1;1;1;1	2;2;1;1;1;1	2;2;1;1;1;1	Guanine deaminase	GDA	tr|A0A024R231|A0A024R231_HUMAN Guanine deaminase, isoform CRA_b OS=Homo sapiens GN=GDA PE=4 SV=1;sp|Q9Y2T3|GUAD_HUMAN Guanine deaminase OS=Homo sapiens GN=GDA PE=1 SV=1;tr|H0YDZ7|H0YDZ7_HUMAN Guanine deaminase (Fragment) OS=Homo sapiens GN=GDA PE=1 SV=1;tr	6	2	2	2	2	0	1	1	0	1	1	1	1	1	1	2	0	0	0	0	0	0	1	1	2	2	1	1	0	0	1	2	2	0	2	0	1	1	0	1	1	1
F8W1G3;F8VQW0;F8VX73;F8VPI1;F8W201;F8W086;F8VR05;B7Z984;F8VQQ5;F8VSI7;F8VVJ4;B7Z5Y9;B3KWE3;A0A024R0Z5;P55061;A0A0G2JKZ4;F8VY06	F8W1G3;F8VQW0;F8VX73;F8VPI1;F8W201;F8W086;F8VR05;B7Z984;F8VQQ5;F8VSI7;F8VVJ4;B7Z5Y9;B3KWE3;A0A024R0Z5;P55061;A0A0G2JKZ4;F8VY06	2;2;2;2;2;2;2;2;2;2;2;2;2;2;2;1;1	2;2;2;2;2;2;2;2;2;2;2;2;2;2;2;1;1	2;2;2;2;2;2;2;2;2;2;2;2;2;2;2;1;1	Bax inhibitor 1	TMBIM6;TEGT	tr|F8W1G3|F8W1G3_HUMAN Bax inhibitor 1 (Fragment) OS=Homo sapiens GN=TMBIM6 PE=1 SV=1;tr|F8VQW0|F8VQW0_HUMAN Bax inhibitor 1 (Fragment) OS=Homo sapiens GN=TMBIM6 PE=1 SV=1;tr|F8VX73|F8VX73_HUMAN Bax inhibitor 1 (Fragment) OS=Homo sapiens GN=TMBIM6 PE=1 SV=	17	2	2	2	1	1	1	2	1	1	1	1	1	2	1	1	1	1	1	1	1	1	1	1	1	1	1	1	1	1	1	1	1	1	1	1	1	2	1	1	1	1
B4DEA6;O43765	B4DEA6;O43765	2;2	2;2	2;2	Small glutamine-rich tetratricopeptide repeat-containing protein alpha	SGTA	tr|B4DEA6|B4DEA6_HUMAN cDNA FLJ56566, highly similar to Small glutamine-rich tetratricopeptiderepeat-containing protein A OS=Homo sapiens PE=2 SV=1;sp|O43765|SGTA_HUMAN Small glutamine-rich tetratricopeptide repeat-containing protein alpha OS=Homo sapiens	2	2	2	2	1	1	1	1	1	0	2	1	2	2	2	2	2	2	1	1	0	0	2	2	2	2	2	1	2	2	0	1	1	1	1	1	1	1	1	0	2	1
Q14432;A7E2E5;Q13370	Q14432;A7E2E5;Q13370	2;1;1	2;1;1	2;1;1	cGMP-inhibited 3,5-cyclic phosphodiesterase A;cGMP-inhibited 3,5-cyclic phosphodiesterase B	PDE3A;PDE3B	sp|Q14432|PDE3A_HUMAN cGMP-inhibited 3,5-cyclic phosphodiesterase A OS=Homo sapiens GN=PDE3A PE=1 SV=3;tr|A7E2E5|A7E2E5_HUMAN Phosphodiesterase OS=Homo sapiens GN=PDE3B PE=2 SV=1;sp|Q13370|PDE3B_HUMAN cGMP-inhibited 3,5-cyclic phosphodiesterase B OS=Ho	3	2	2	2	2	2	2	2	2	2	2	1	1	2	2	1	0	1	1	0	0	1	2	1	2	2	0	0	0	1	2	1	0	2	2	2	2	2	2	2	2	1
A0A024R3V4;H7BZ14;B4DN80;Q9H2H8;C9K058;B8ZZ77;A0A0S2Z5A8	A0A024R3V4;H7BZ14;B4DN80;Q9H2H8;C9K058;B8ZZ77;A0A0S2Z5A8	2;2;2;2;1;1;1	2;2;2;2;1;1;1	2;2;2;2;1;1;1	Peptidyl-prolyl cis-trans isomerase;Peptidyl-prolyl cis-trans isomerase-like 3	PPIL3	tr|A0A024R3V4|A0A024R3V4_HUMAN Peptidyl-prolyl cis-trans isomerase OS=Homo sapiens GN=PPIL3 PE=2 SV=1;tr|H7BZ14|H7BZ14_HUMAN Peptidyl-prolyl cis-trans isomerase (Fragment) OS=Homo sapiens GN=PPIL3 PE=1 SV=1;tr|B4DN80|B4DN80_HUMAN Peptidyl-prolyl cis-trans	7	2	2	2	1	1	1	1	1	1	1	0	0	0	1	1	1	0	0	0	0	0	1	0	1	1	0	1	1	1	1	1	1	1	1	1	1	1	1	1	1	0
B7Z4Y0;B2R7I0;Q9Y320	B7Z4Y0;B2R7I0;Q9Y320	2;2;2	2;2;2	2;2;2	Thioredoxin-related transmembrane protein 2	TMX2	tr|B7Z4Y0|B7Z4Y0_HUMAN cDNA FLJ52711, highly similar to Homo sapiens thioredoxin domain containing 14 (TXNDC14), mRNA OS=Homo sapiens PE=2 SV=1;tr|B2R7I0|B2R7I0_HUMAN cDNA, FLJ93451, highly similar to Homo sapiens thioredoxin domain containing 14 (TXNDC14)	3	2	2	2	1	1	2	2	1	1	2	2	2	2	2	2	2	2	1	1	1	2	0	1	1	1	2	0	2	2	1	2	2	2	1	1	2	2	1	1	2	2
A0A024R9I0;P21283;E7EV59;B7Z593	A0A024R9I0;P21283;E7EV59;B7Z593	2;2;1;1	2;2;1;1	2;2;1;1	V-type proton ATPase subunit C 1	ATP6V1C1	tr|A0A024R9I0|A0A024R9I0_HUMAN V-type proton ATPase subunit C OS=Homo sapiens GN=ATP6V1C1 PE=2 SV=1;sp|P21283|VATC1_HUMAN V-type proton ATPase subunit C 1 OS=Homo sapiens GN=ATP6V1C1 PE=1 SV=4;tr|E7EV59|E7EV59_HUMAN V-type proton ATPase subunit C OS=Homo s	4	2	2	2	1	1	2	2	2	2	2	2	2	1	2	1	2	2	2	2	2	2	2	2	2	1	2	2	2	2	2	2	2	2	1	1	2	2	2	2	2	2
B4DH12;Q9H479;B3KNR9	B4DH12;Q9H479;B3KNR9	2;2;1	2;2;1	2;2;1	Fructosamine-3-kinase	FN3K	tr|B4DH12|B4DH12_HUMAN cDNA FLJ60514, highly similar to Fructosamine-3-kinase (EC 2.7.1.-) OS=Homo sapiens PE=2 SV=1;sp|Q9H479|FN3K_HUMAN Fructosamine-3-kinase OS=Homo sapiens GN=FN3K PE=1 SV=1;tr|B3KNR9|B3KNR9_HUMAN cDNA FLJ30276 fis, clone BRACE2002736,	3	2	2	2	2	2	2	2	2	2	0	2	2	1	1	2	2	2	2	1	2	2	2	2	2	2	2	2	1	1	2	1	1	2	2	2	2	2	2	2	0	2
B4DHX4;A0A0S2Z3X8;P31150;B4DH24;G5E9U5;B4E070	B4DHX4;A0A0S2Z3X8;P31150;B4DH24;G5E9U5	9;9;9;6;5;1	2;2;2;2;1;0	2;2;2;2;1;0	Rab GDP dissociation inhibitor alpha	GDI1	tr|B4DHX4|B4DHX4_HUMAN Rab GDP dissociation inhibitor OS=Homo sapiens PE=2 SV=1;tr|A0A0S2Z3X8|A0A0S2Z3X8_HUMAN Rab GDP dissociation inhibitor (Fragment) OS=Homo sapiens GN=GDI1 PE=2 SV=1;sp|P31150|GDIA_HUMAN Rab GDP dissociation inhibitor alpha OS=Homo sap	6	9	2	2	7	7	8	7	8	8	8	8	6	5	8	6	7	6	7	7	8	7	8	8	8	8	7	6	8	6	5	5	5	7	1	1	1	1	2	2	2	2
G8JLB3;E5KMT6;E5KMT5;Q9Y606;F5H168;F5GY32;F8W9U5;F5H1B2;F5GXL3;A0A024RBS6;F5H1S9	G8JLB3;E5KMT6;E5KMT5;Q9Y606;F5H168;F5GY32;F8W9U5;F5H1B2;F5GXL3;A0A024RBS6;F5H1S9	2;2;2;2;1;1;1;1;1;1;1	2;2;2;2;1;1;1;1;1;1;1	2;2;2;2;1;1;1;1;1;1;1	tRNA pseudouridine synthase;tRNA pseudouridine synthase A, mitochondrial	PUS1	tr|G8JLB3|G8JLB3_HUMAN tRNA pseudouridine synthase (Fragment) OS=Homo sapiens GN=PUS1 PE=1 SV=1;tr|E5KMT6|E5KMT6_HUMAN tRNA pseudouridine synthase OS=Homo sapiens PE=3 SV=1;tr|E5KMT5|E5KMT5_HUMAN tRNA pseudouridine synthase OS=Homo sapiens PE=3 SV=1;sp|Q9Y	11	2	2	2	1	2	1	2	1	2	2	2	2	1	0	0	1	2	2	1	2	2	2	2	1	1	2	1	1	2	1	1	0	1	1	2	1	2	1	2	2	2
E5RJI7;Q9BYD1;H0YAX3	E5RJI7;Q9BYD1;H0YAX3	2;2;1	2;2;1	2;2;1	39S ribosomal protein L13, mitochondrial	MRPL13	tr|E5RJI7|E5RJI7_HUMAN 39S ribosomal protein L13, mitochondrial (Fragment) OS=Homo sapiens GN=MRPL13 PE=1 SV=8;sp|Q9BYD1|RM13_HUMAN 39S ribosomal protein L13, mitochondrial OS=Homo sapiens GN=MRPL13 PE=1 SV=1;tr|H0YAX3|H0YAX3_HUMAN 39S ribosomal protein L1	3	2	2	2	2	1	2	1	1	1	1	2	2	2	2	1	1	1	2	2	2	2	2	0	1	1	1	2	1	1	2	2	2	1	2	1	2	1	1	1	1	2
R9S3C3;Q5ZEY9;K4HYZ8;K4HSH7;Q8N726	R9S3C3;Q5ZEY9;K4HYZ8;K4HSH7;Q8N726	2;1;1;1;1	2;1;1;1;1	1;1;1;1;1	Tumor suppressor ARF	p14ARF;CDKN2A	tr|R9S3C3|R9S3C3_HUMAN p14ARF/p16INK4a fusion protein OS=Homo sapiens GN=p14ARF PE=2 SV=1;tr|Q5ZEY9|Q5ZEY9_HUMAN Cyclin-dependent kinase inhibitor 2A (Fragment) OS=Homo sapiens GN=CDKN2A PE=4 SV=1;tr|K4HYZ8|K4HYZ8_HUMAN p14ARF/FAM230A fusion protein transc	5	2	2	1	2	2	2	2	2	1	2	1	1	2	1	1	2	2	1	2	1	2	2	2	2	2	2	2	2	0	0	1	2	2	2	2	2	2	2	1	2	1
Q71UH7;V9HWE7;P51570;C8CHJ6;K7ERJ9;B4E1A8;Q6ZP37	Q71UH7;V9HWE7;P51570;C8CHJ6;K7ERJ9;B4E1A8;Q6ZP37	2;2;2;1;1;1;1	2;2;2;1;1;1;1	2;2;2;1;1;1;1	Galactokinase	GALK1;HEL-S-19;GALK	tr|Q71UH7|Q71UH7_HUMAN Galactokinase (Fragment) OS=Homo sapiens GN=GALK1 PE=4 SV=1;tr|V9HWE7|V9HWE7_HUMAN Epididymis secretory protein Li 19 OS=Homo sapiens GN=HEL-S-19 PE=2 SV=1;sp|P51570|GALK1_HUMAN Galactokinase OS=Homo sapiens GN=GALK1 PE=1 SV=1;tr|C8C	7	2	2	2	2	0	1	2	2	2	2	2	2	1	1	1	1	1	0	2	1	2	2	2	2	2	2	1	1	1	2	1	2	1	2	0	1	2	2	2	2	2
B7SBB1;G9I2H4;D5LTB3;D0EKE6;D0EKE4;C8CK05;C8CK04;C8CHN4;C0JXB9;C0JXB8;D0EKE5;A5JGZ4;O00170;A7YDK1;B3TMT2;A7YDK7;E5L4L0;D0EKE7;E9PMH2;D2CVN5	B7SBB1;G9I2H4;D5LTB3;D0EKE6;D0EKE4;C8CK05;C8CK04;C8CHN4;C0JXB9;C0JXB8;D0EKE5;A5JGZ4;O00170;A7YDK1;B3TMT2;A7YDK7;E5L4L0;D0EKE7;E9PMH2;D2CVN5	2;2;2;2;2;2;2;2;2;2;2;2;2;1;1;1;1;1;1;1	2;2;2;2;2;2;2;2;2;2;2;2;2;1;1;1;1;1;1;1	2;2;2;2;2;2;2;2;2;2;2;2;2;1;1;1;1;1;1;1	AH receptor-interacting protein;Peptidyl-prolyl cis-trans isomerase	AIP	tr|B7SBB1|B7SBB1_HUMAN Peptidylprolyl isomerase OS=Homo sapiens GN=AIP PE=4 SV=1;tr|G9I2H4|G9I2H4_HUMAN Peptidylprolyl isomerase OS=Homo sapiens GN=AIP PE=4 SV=1;tr|D5LTB3|D5LTB3_HUMAN Aryl hydrocarbon receptor interacting protein OS=Homo sapiens GN=AIP PE	20	2	2	2	2	2	2	1	2	2	2	2	2	2	2	2	1	2	1	2	0	1	2	2	2	2	1	2	2	2	2	2	2	2	2	2	2	1	2	2	2	2
Q8WUY1;B4DWJ7	Q8WUY1;B4DWJ7	2;1	2;1	2;1	Protein THEM6	THEM6	sp|Q8WUY1|THEM6_HUMAN Protein THEM6 OS=Homo sapiens GN=THEM6 PE=1 SV=2;tr|B4DWJ7|B4DWJ7_HUMAN cDNA FLJ54968 OS=Homo sapiens PE=2 SV=1	2	2	2	2	1	1	2	2	2	2	1	1	2	2	1	0	1	1	2	1	1	1	1	1	1	1	1	0	1	1	1	2	1	0	1	1	2	2	2	2	1	1
A8ASI8;B3KT21;P55957;B2ZP78;B1PL87	A8ASI8;B3KT21;P55957;B2ZP78;B1PL87	2;2;2;1;1	2;2;2;1;1	2;2;2;1;1	BH3-interacting domain death agonist;BH3-interacting domain death agonist p15;BH3-interacting domain death agonist p13;BH3-interacting domain death agonist p11	BID	tr|A8ASI8|A8ASI8_HUMAN BH3 interacting domain death agonist, isoform CRA_d OS=Homo sapiens GN=BID PE=2 SV=1;tr|B3KT21|B3KT21_HUMAN cDNA FLJ37476 fis, clone BRAWH2012827, highly similar to Homo sapiens BH3 interacting domain death agonist (BID), transcript	5	2	2	2	1	2	2	1	1	1	2	2	1	2	1	1	1	2	2	1	2	2	1	1	2	2	2	2	2	2	2	2	2	2	1	2	2	1	1	1	2	2
B2R627;A8K6A5;A0A024RB01;P08648	B2R627;A8K6A5;A0A024RB01;P08648	2;2;2;2	2;2;2;2	2;2;2;2	Integrin alpha-5;Integrin alpha-5 heavy chain;Integrin alpha-5 light chain	ITGA5	tr|B2R627|B2R627_HUMAN cDNA, FLJ92752, highly similar to Homo sapiens integrin, alpha 5 (fibronectin receptor, alphapolypeptide) (ITGA5), mRNA OS=Homo sapiens PE=2 SV=1;tr|A8K6A5|A8K6A5_HUMAN cDNA FLJ77742, highly similar to Homo sapiens integrin, alpha 5	4	2	2	2	0	0	2	1	2	2	2	2	2	2	2	2	2	2	2	2	2	2	2	2	1	0	2	2	0	2	0	1	2	1	0	0	2	1	2	2	2	2
A0A087WY55;Q9NP79;Q5TGM0	A0A087WY55;Q9NP79;Q5TGM0	2;2;1	2;2;1	2;2;1	Vacuolar protein sorting-associated protein VTA1 homolog	VTA1	tr|A0A087WY55|A0A087WY55_HUMAN Chromosome 6 open reading frame 55, isoform CRA_b OS=Homo sapiens GN=VTA1 PE=1 SV=1;sp|Q9NP79|VTA1_HUMAN Vacuolar protein sorting-associated protein VTA1 homolog OS=Homo sapiens GN=VTA1 PE=1 SV=1;tr|Q5TGM0|Q5TGM0_HUMAN Vacuol	3	2	2	2	0	1	2	2	1	1	1	2	2	2	2	1	2	2	1	1	2	2	1	1	2	2	2	2	0	2	1	2	2	1	0	1	2	2	1	1	1	2
D6R967;H0Y9D8;B4DR66;A8K0P2;Q9H2U2;A0A0C4DGB9;D6RAD3;D6RGV9;B4DFH3	D6R967;H0Y9D8;B4DR66;A8K0P2;Q9H2U2;A0A0C4DGB9;D6RAD3;D6RGV9;B4DFH3	2;2;2;2;2;1;1;1;1	2;2;2;2;2;1;1;1;1	2;2;2;2;2;1;1;1;1	Inorganic pyrophosphatase 2, mitochondrial	PPA2	tr|D6R967|D6R967_HUMAN Inorganic pyrophosphatase 2, mitochondrial (Fragment) OS=Homo sapiens GN=PPA2 PE=1 SV=1;tr|H0Y9D8|H0Y9D8_HUMAN Inorganic pyrophosphatase 2, mitochondrial (Fragment) OS=Homo sapiens GN=PPA2 PE=1 SV=1;tr|B4DR66|B4DR66_HUMAN cDNA FLJ608	9	2	2	2	2	1	1	2	2	2	2	1	1	2	1	2	2	2	2	2	0	0	2	2	2	2	2	2	2	1	2	2	2	2	2	1	1	2	2	2	2	1
Q9BWH2;H7C0K8	Q9BWH2	3;1	3;1	3;1	FUN14 domain-containing protein 2	FUNDC2	sp|Q9BWH2|FUND2_HUMAN FUN14 domain-containing protein 2 OS=Homo sapiens GN=FUNDC2 PE=1 SV=2	2	3	3	3	2	3	0	1	1	1	2	2	3	2	2	3	3	3	2	2	2	3	0	0	2	3	2	3	2	3	2	2	3	2	2	3	0	1	1	1	2	2
O95831;A0A140VK04;E9PMA0;Q5RZ99;Q5RZA0	O95831	5;2;2;1;1	5;2;2;1;1	5;2;2;1;1	Apoptosis-inducing factor 1, mitochondrial	AIFM1	sp|O95831|AIFM1_HUMAN Apoptosis-inducing factor 1, mitochondrial OS=Homo sapiens GN=AIFM1 PE=1 SV=1	5	5	5	5	2	1	1	2	1	1	3	3	2	1	3	3	2	2	2	1	0	2	5	3	3	1	1	3	1	1	2	3	1	0	2	1	1	2	1	1	3	3
Q8TE24;A0A0J9YX77;A0A024R7A5;A0A0J9YVZ3;E7ER45;O43451	Q8TE24;A0A0J9YX77;A0A024R7A5;A0A0J9YVZ3;E7ER45;O43451	3;2;2;2;2;2	3;2;2;2;2;2	3;2;2;2;2;2	Maltase-glucoamylase, intestinal;Maltase;Glucoamylase	MGAM	tr|Q8TE24|Q8TE24_HUMAN Maltase-glucoamylase (Fragment) OS=Homo sapiens GN=MGAM PE=3 SV=1;tr|A0A0J9YX77|A0A0J9YX77_HUMAN Maltase-glucoamylase, intestinal (Fragment) OS=Homo sapiens GN=MGAM PE=1 SV=1;tr|A0A024R7A5|A0A024R7A5_HUMAN Maltase-glucoamylase (Alpha	6	3	3	3	2	2	1	1	1	1	2	2	2	2	2	2	2	2	2	2	2	2	2	1	2	1	2	2	3	2	2	1	2	2	2	2	1	1	1	1	2	2
H0Y711;A0A024R0H7;Q9BQA1	H0Y711;A0A024R0H7;Q9BQA1	2;2;2	2;2;2	2;2;2	Methylosome protein 50	WDR77	tr|H0Y711|H0Y711_HUMAN Methylosome protein 50 (Fragment) OS=Homo sapiens GN=WDR77 PE=1 SV=1;tr|A0A024R0H7|A0A024R0H7_HUMAN Testis tissue sperm-binding protein Li 44a OS=Homo sapiens GN=WDR77 PE=2 SV=1;sp|Q9BQA1|MEP50_HUMAN Methylosome protein 50 OS=Homo sa	3	2	2	2	1	1	2	2	2	2	1	1	0	1	1	1	1	2	1	1	1	2	2	2	1	1	2	1	2	1	1	2	1	1	1	1	2	2	2	2	1	1
A0A1B0GUL7	A0A1B0GUL7	5	2	2			tr|A0A1B0GUL7|A0A1B0GUL7_HUMAN Uncharacterized protein OS=Homo sapiens PE=1 SV=1	1	5	2	2	4	4	4	4	3	4	4	5	4	4	5	4	4	4	4	4	3	4	3	4	5	3	4	4	5	4	4	5	4	4	1	1	1	1	1	1	1	2
P12273	P12273	2	2	2	Prolactin-inducible protein	PIP	sp|P12273|PIP_HUMAN Prolactin-inducible protein OS=Homo sapiens GN=PIP PE=1 SV=1	1	2	2	2	2	2	1	2	2	1	2	2	2	2	2	2	2	2	1	1	2	2	2	2	2	2	1	2	2	2	1	2	2	1	2	2	1	2	2	1	2	2
C9J6N5;C9JQ40;C9JW51;A0A1C7CYX8;Q9H098;C9J3Q3	C9J6N5;C9JQ40;C9JW51;A0A1C7CYX8;Q9H098;C9J3Q3	2;2;2;2;2;1	2;2;2;2;2;1	2;2;2;2;2;1	Protein FAM107B	FAM107B	tr|C9J6N5|C9J6N5_HUMAN Protein FAM107B (Fragment) OS=Homo sapiens GN=FAM107B PE=1 SV=8;tr|C9JQ40|C9JQ40_HUMAN Protein FAM107B (Fragment) OS=Homo sapiens GN=FAM107B PE=1 SV=1;tr|C9JW51|C9JW51_HUMAN Protein FAM107B (Fragment) OS=Homo sapiens GN=FAM107B PE=1	6	2	2	2	2	2	2	2	2	2	0	1	1	0	1	0	1	1	1	0	0	0	2	2	2	1	1	1	1	1	2	2	2	1	2	2	2	2	2	2	0	1
Q70UQ0;Q3B7K3	Q70UQ0;Q3B7K3	2;1	2;1	2;1	Inhibitor of nuclear factor kappa-B kinase-interacting protein	IKBIP;IKIP	sp|Q70UQ0|IKIP_HUMAN Inhibitor of nuclear factor kappa-B kinase-interacting protein OS=Homo sapiens GN=IKBIP PE=1 SV=1;tr|Q3B7K3|Q3B7K3_HUMAN IKIP protein (Fragment) OS=Homo sapiens GN=IKIP PE=2 SV=1	2	2	2	2	2	2	2	1	2	2	2	2	2	2	2	2	2	2	2	2	2	2	2	2	2	2	2	2	2	2	2	2	2	2	2	2	2	1	2	2	2	2
K7EQA1;O14737;K7ESJ4;Q59GR9	K7EQA1;O14737;K7ESJ4;Q59GR9	2;2;1;1	2;2;1;1	2;2;1;1	Programmed cell death protein 5	PDCD5	tr|K7EQA1|K7EQA1_HUMAN Programmed cell death protein 5 OS=Homo sapiens GN=PDCD5 PE=1 SV=1;sp|O14737|PDCD5_HUMAN Programmed cell death protein 5 OS=Homo sapiens GN=PDCD5 PE=1 SV=3;tr|K7ESJ4|K7ESJ4_HUMAN Programmed cell death protein 5 OS=Homo sapiens GN=PDC	4	2	2	2	1	2	2	2	2	2	0	0	0	0	0	0	2	2	2	1	2	2	2	2	2	2	1	1	2	1	1	2	2	2	1	2	2	2	2	2	0	0
Q6UUV7;H0YK33;A7LNP1;Q8TEF4	Q6UUV7;H0YK33	3;2;1;1	3;2;1;1	3;2;1;1	CREB-regulated transcription coactivator 3	CRTC3	sp|Q6UUV7|CRTC3_HUMAN CREB-regulated transcription coactivator 3 OS=Homo sapiens GN=CRTC3 PE=1 SV=2;tr|H0YK33|H0YK33_HUMAN CREB-regulated transcription coactivator 3 OS=Homo sapiens GN=CRTC3 PE=1 SV=1	4	3	3	3	3	3	2	3	2	2	3	3	2	2	3	3	2	2	1	2	2	2	3	2	3	3	3	0	3	3	3	3	3	3	3	3	2	3	2	2	3	3
D3DP46;P61009	D3DP46;P61009	4;4	4;4	4;4	Signal peptidase complex subunit 3	SPCS3	tr|D3DP46|D3DP46_HUMAN Signal peptidase complex subunit 3 homolog (S. cerevisiae), isoform CRA_a OS=Homo sapiens GN=SPCS3 PE=4 SV=1;sp|P61009|SPCS3_HUMAN Signal peptidase complex subunit 3 OS=Homo sapiens GN=SPCS3 PE=1 SV=1	2	4	4	4	2	2	2	1	2	2	4	4	3	3	4	4	3	3	3	2	3	2	2	2	2	3	2	3	4	3	3	3	3	2	2	2	2	1	2	2	4	4
Q5TAL4;Q53G33;A0A0A0MRR7;P09234;Q5TAL2	Q5TAL4;Q53G33;A0A0A0MRR7;P09234;Q5TAL2	2;2;2;2;1	2;2;2;2;1	2;2;2;2;1	U1 small nuclear ribonucleoprotein C	SNRPC	tr|Q5TAL4|Q5TAL4_HUMAN U1 small nuclear ribonucleoprotein C OS=Homo sapiens GN=SNRPC PE=2 SV=1;tr|Q53G33|Q53G33_HUMAN Small nuclear ribonucleoprotein polypeptide C variant (Fragment) OS=Homo sapiens PE=2 SV=1;tr|A0A0A0MRR7|A0A0A0MRR7_HUMAN U1 small nuclear	5	2	2	2	1	1	2	2	2	2	1	1	1	1	0	1	2	1	0	0	1	1	2	1	1	0	0	0	0	1	0	2	1	0	1	1	2	2	2	2	1	1
Q66GS9	Q66GS9	2	2	2	Centrosomal protein of 135 kDa	CEP135	sp|Q66GS9|CP135_HUMAN Centrosomal protein of 135 kDa OS=Homo sapiens GN=CEP135 PE=1 SV=2	1	2	2	2	2	1	2	2	1	0	2	2	1	2	2	2	2	2	2	2	2	1	2	2	1	1	2	2	2	1	2	2	2	2	2	1	2	2	1	0	2	2
Q8TC07;C9JA93;F8VV61;F8WCB5;A8K8E1	Q8TC07;C9JA93	3;2;1;1;1	3;2;1;1;1	3;2;1;1;1	TBC1 domain family member 15	TBC1D15	sp|Q8TC07|TBC15_HUMAN TBC1 domain family member 15 OS=Homo sapiens GN=TBC1D15 PE=1 SV=2;tr|C9JA93|C9JA93_HUMAN TBC1 domain family member 15 (Fragment) OS=Homo sapiens GN=TBC1D15 PE=1 SV=1	5	3	3	3	1	1	1	1	2	2	1	1	1	1	1	1	1	1	1	1	2	1	1	2	0	0	1	1	2	1	2	1	2	1	1	1	1	1	2	2	1	1
Q9H1A4;F8WAS1;H0Y564	Q9H1A4;F8WAS1;H0Y564	2;1;1	2;1;1	2;1;1	Anaphase-promoting complex subunit 1	ANAPC1	sp|Q9H1A4|APC1_HUMAN Anaphase-promoting complex subunit 1 OS=Homo sapiens GN=ANAPC1 PE=1 SV=1;tr|F8WAS1|F8WAS1_HUMAN Anaphase-promoting complex subunit 1 OS=Homo sapiens GN=ANAPC1 PE=1 SV=1;tr|H0Y564|H0Y564_HUMAN Anaphase-promoting complex subunit 1 (Fragm	3	2	2	2	0	0	1	2	1	1	0	0	0	0	0	0	0	0	0	0	0	0	0	0	0	0	0	0	0	0	0	0	0	0	0	0	1	2	1	1	0	0
Q5JR08;A0A024R0I3;P08134;E9PQH6;Q5JR06;Q5JR07;E9PN11;Q5JR05;U3KQA9;U3KQV3;E9PLA2;P62745	Q5JR08;A0A024R0I3;P08134;E9PQH6;Q5JR06;Q5JR07;E9PN11;Q5JR05;U3KQA9;U3KQV3;E9PLA2	6;6;6;5;4;4;4;4;4;4;3;1	2;2;2;2;1;1;1;1;1;1;1;0	2;2;2;2;1;1;1;1;1;1;1;0	Rho-related GTP-binding protein RhoC	RHOC;hCG_2043376	tr|Q5JR08|Q5JR08_HUMAN Rho-related GTP-binding protein RhoC (Fragment) OS=Homo sapiens GN=RHOC PE=1 SV=8;tr|A0A024R0I3|A0A024R0I3_HUMAN HCG2043376, isoform CRA_b OS=Homo sapiens GN=hCG_2043376 PE=3 SV=1;sp|P08134|RHOC_HUMAN Rho-related GTP-binding protein	12	6	2	2	3	3	4	3	4	3	4	3	2	2	1	1	3	2	4	1	3	2	2	3	3	3	3	3	2	4	2	1	2	3	0	0	1	1	1	0	1	0
Q9Y3B9;A8K201;A0JLN3	Q9Y3B9;A8K201	3;2;1	3;2;1	3;2;1	RRP15-like protein	RRP15	sp|Q9Y3B9|RRP15_HUMAN RRP15-like protein OS=Homo sapiens GN=RRP15 PE=1 SV=2;tr|A8K201|A8K201_HUMAN cDNA FLJ75605, highly similar to Homo sapiens CGI-115 protein (CGI-115), mRNA OS=Homo sapiens PE=2 SV=1	3	3	3	3	0	1	2	2	0	3	0	0	0	1	0	0	0	1	0	0	0	0	0	1	0	0	0	0	1	0	0	0	0	0	0	1	2	2	0	3	0	0
A0A024R029;Q9ULW3	A0A024R029;Q9ULW3	2;2	2;2	2;2	Activator of basal transcription 1	ABT1	tr|A0A024R029|A0A024R029_HUMAN Activator of basal transcription 1, isoform CRA_a OS=Homo sapiens GN=ABT1 PE=4 SV=1;sp|Q9ULW3|ABT1_HUMAN Activator of basal transcription 1 OS=Homo sapiens GN=ABT1 PE=1 SV=1	2	2	2	2	0	0	1	1	0	2	0	0	0	0	0	0	0	0	0	0	1	0	1	0	0	0	0	0	0	0	0	0	0	0	0	0	1	1	0	2	0	0
K7EIN2;B2RD96;Q9BRJ7;K7ENA3	K7EIN2;B2RD96;Q9BRJ7;K7ENA3	2;2;2;1	2;2;2;1	1;1;1;1	Protein syndesmos	NUDT16L1	tr|K7EIN2|K7EIN2_HUMAN Tudor-interacting repair regulator protein (Fragment) OS=Homo sapiens GN=NUDT16L1 PE=1 SV=1;tr|B2RD96|B2RD96_HUMAN cDNA, FLJ96514 OS=Homo sapiens PE=2 SV=1;sp|Q9BRJ7|TIRR_HUMAN Tudor-interacting repair regulator protein OS=Homo sapie	4	2	2	1	0	0	1	1	2	2	0	0	0	0	0	0	0	0	0	0	0	0	1	1	1	0	0	0	0	0	0	0	0	0	0	0	1	1	2	2	0	0
E5RGC7;E5RFH3;H0YAT2;A0A0S2Z5D2;Q53G62;A0A0S2Z563;A0A0S2Z5H0;Q9Y2Q9;E5RK86	E5RGC7;E5RFH3;H0YAT2;A0A0S2Z5D2;Q53G62;A0A0S2Z563;A0A0S2Z5H0;Q9Y2Q9;E5RK86	2;2;2;2;2;2;2;2;1	2;2;2;2;2;2;2;2;1	2;2;2;2;2;2;2;2;1	28S ribosomal protein S28, mitochondrial	MRPS28	tr|E5RGC7|E5RGC7_HUMAN 28S ribosomal protein S28, mitochondrial (Fragment) OS=Homo sapiens GN=MRPS28 PE=1 SV=1;tr|E5RFH3|E5RFH3_HUMAN 28S ribosomal protein S28, mitochondrial OS=Homo sapiens GN=MRPS28 PE=1 SV=1;tr|H0YAT2|H0YAT2_HUMAN 28S ribosomal protein	9	2	2	2	0	0	2	1	2	0	0	0	0	0	0	0	0	0	1	0	0	1	1	1	0	0	1	0	0	0	0	0	0	0	0	0	2	1	2	0	0	0
Q8NEF9	Q8NEF9	3	3	3	Serum response factor-binding protein 1	SRFBP1	sp|Q8NEF9|SRFB1_HUMAN Serum response factor-binding protein 1 OS=Homo sapiens GN=SRFBP1 PE=1 SV=1	1	3	3	3	0	0	2	2	1	1	0	0	0	0	0	0	1	0	0	0	1	0	1	1	1	0	0	0	0	0	0	0	0	0	0	0	2	2	1	1	0	0
A0A087WV57;Q5JV90;A0A087WYS3;H7C4X9;A0A087WVZ6;Q9ULU4;A6H8Y8	A0A087WV57;Q5JV90;A0A087WYS3;H7C4X9;A0A087WVZ6;Q9ULU4;A6H8Y8	2;2;2;2;2;2;1	2;2;2;2;2;2;1	2;2;2;2;2;2;1	Protein kinase C-binding protein 1	ZMYND8;DKFZp564P1772	tr|A0A087WV57|A0A087WV57_HUMAN Protein kinase C-binding protein 1 OS=Homo sapiens GN=ZMYND8 PE=1 SV=1;tr|Q5JV90|Q5JV90_HUMAN Uncharacterized protein DKFZp564P1772 OS=Homo sapiens GN=DKFZp564P1772 PE=2 SV=1;tr|A0A087WYS3|A0A087WYS3_HUMAN Protein kinase C-bi	7	2	2	2	0	0	1	2	1	1	0	0	0	0	0	0	0	0	0	0	0	0	0	0	0	1	0	1	0	0	0	0	0	0	0	0	1	2	1	1	0	0
B4DXW2;Q9Y3X0;M0QZR0;M0QYB4	B4DXW2;Q9Y3X0;M0QZR0;M0QYB4	2;2;1;1	2;2;1;1	2;2;1;1	Coiled-coil domain-containing protein 9	CCDC9	tr|B4DXW2|B4DXW2_HUMAN cDNA FLJ60947, highly similar to Coiled-coil domain-containing protein 9 OS=Homo sapiens PE=2 SV=1;sp|Q9Y3X0|CCDC9_HUMAN Coiled-coil domain-containing protein 9 OS=Homo sapiens GN=CCDC9 PE=1 SV=1;tr|M0QZR0|M0QZR0_HUMAN Coiled-coil do	4	2	2	2	0	0	1	2	1	1	0	0	0	0	0	0	0	1	0	1	0	0	0	0	1	0	0	0	0	0	0	0	0	1	0	0	1	2	1	1	0	0
A0A024RB62;Q9UBP6;H0YIH0	A0A024RB62;Q9UBP6;H0YIH0	2;2;1	2;2;1	2;2;1	tRNA (guanine-N(7)-)-methyltransferase	METTL1	tr|A0A024RB62|A0A024RB62_HUMAN tRNA (guanine-N(7)-)-methyltransferase OS=Homo sapiens GN=METTL1 PE=3 SV=1;sp|Q9UBP6|TRMB_HUMAN tRNA (guanine-N(7)-)-methyltransferase OS=Homo sapiens GN=METTL1 PE=1 SV=1;tr|H0YIH0|H0YIH0_HUMAN tRNA (guanine(46)-N(7))-methylt	3	2	2	2	1	0	2	2	0	0	1	0	0	0	0	0	1	0	0	0	1	1	1	1	0	0	0	0	0	0	0	0	0	0	1	0	2	2	0	0	1	0
Q9NVB0;Q9BVS4;H0Y919	Q9NVB0;Q9BVS4;H0Y919	2;2;1	2;2;1	2;2;1	Serine/threonine-protein kinase RIO2	RIOK2	tr|Q9NVB0|Q9NVB0_HUMAN cDNA FLJ10835 fis, clone NT2RP4001210 OS=Homo sapiens PE=2 SV=1;sp|Q9BVS4|RIOK2_HUMAN Serine/threonine-protein kinase RIO2 OS=Homo sapiens GN=RIOK2 PE=1 SV=2;tr|H0Y919|H0Y919_HUMAN Serine/threonine-protein kinase RIO2 (Fragment) OS=H	3	2	2	2	0	1	1	2	1	2	0	0	0	0	0	0	0	0	1	1	1	0	1	1	1	2	0	0	0	1	0	1	0	0	0	1	1	2	1	2	0	0
Q9C0C9;K7ES11	Q9C0C9;K7ES11	2;1	2;1	2;1	E2/E3 hybrid ubiquitin-protein ligase UBE2O	UBE2O	sp|Q9C0C9|UBE2O_HUMAN (E3-independent) E2 ubiquitin-conjugating enzyme OS=Homo sapiens GN=UBE2O PE=1 SV=3;tr|K7ES11|K7ES11_HUMAN (E3-independent) E2 ubiquitin-conjugating enzyme (Fragment) OS=Homo sapiens GN=UBE2O PE=1 SV=1	2	2	2	2	0	1	2	1	1	1	0	0	0	0	0	0	1	0	0	0	1	1	0	0	0	0	0	0	0	0	0	0	0	0	0	1	2	1	1	1	0	0
Q15058	Q15058	3	3	3	Kinesin-like protein KIF14	KIF14	sp|Q15058|KIF14_HUMAN Kinesin-like protein KIF14 OS=Homo sapiens GN=KIF14 PE=1 SV=1	1	3	3	3	0	0	2	2	2	2	0	0	0	0	0	1	0	1	0	0	0	1	2	1	1	2	0	0	1	1	0	1	0	0	0	0	2	2	2	2	0	0
B4DYU9;A0A024R411;Q13416	B4DYU9;A0A024R411;Q13416	2;2;2	2;2;2	2;2;2	Origin recognition complex subunit 2	ORC2L;ORC2	tr|B4DYU9|B4DYU9_HUMAN cDNA FLJ60060, highly similar to Origin recognition complex subunit 2 OS=Homo sapiens PE=2 SV=1;tr|A0A024R411|A0A024R411_HUMAN Origin recognition complex, subunit 2-like (Yeast), isoform CRA_a OS=Homo sapiens GN=ORC2L PE=4 SV=1;sp|Q1	3	2	2	2	0	0	2	1	1	2	0	0	0	0	0	0	0	0	0	0	1	1	1	1	1	0	0	1	0	0	1	1	0	0	0	0	2	1	1	2	0	0
X6RAC9;P47813;O14602;A6NJH9	X6RAC9;P47813;O14602;A6NJH9	2;2;2;1	2;2;2;1	2;2;2;1	Eukaryotic translation initiation factor 1A, X-chromosomal;Eukaryotic translation initiation factor 1A, Y-chromosomal	EIF1AX;EIF1AY	tr|X6RAC9|X6RAC9_HUMAN Eukaryotic translation initiation factor 1A, X-chromosomal OS=Homo sapiens GN=EIF1AX PE=1 SV=1;sp|P47813|IF1AX_HUMAN Eukaryotic translation initiation factor 1A, X-chromosomal OS=Homo sapiens GN=EIF1AX PE=1 SV=2;sp|O14602|IF1AY_HUMAN	4	2	2	2	0	0	2	2	1	1	0	0	0	0	0	0	0	0	0	0	0	0	0	0	0	0	0	1	0	1	1	0	1	1	0	0	2	2	1	1	0	0
Q59FG7;Q53F85;B2R7M0;A8K822;A0A1U9X7L0;A0A024RCS3;B4E1C1;Q9UER7	Q59FG7;Q53F85;B2R7M0;A8K822;A0A1U9X7L0;A0A024RCS3;B4E1C1;Q9UER7	2;2;2;2;2;2;2;2	2;2;2;2;2;2;2;2	2;2;2;2;2;2;2;2	Death domain-associated protein 6	DAXX	tr|Q59FG7|Q59FG7_HUMAN Death-associated protein 6 variant (Fragment) OS=Homo sapiens PE=4 SV=1;tr|Q53F85|Q53F85_HUMAN Death-associated protein 6 variant (Fragment) OS=Homo sapiens PE=2 SV=1;tr|B2R7M0|B2R7M0_HUMAN cDNA, FLJ93506, highly similar to Homo sapi	8	2	2	2	0	1	1	2	2	1	0	0	0	0	0	1	0	0	0	0	0	1	1	0	0	1	0	0	0	1	0	0	1	0	0	1	1	2	2	1	0	0
Q8IY37;F5H3Y4	Q8IY37;F5H3Y4	4;3	4;3	4;3	Probable ATP-dependent RNA helicase DHX37	DHX37	sp|Q8IY37|DHX37_HUMAN Probable ATP-dependent RNA helicase DHX37 OS=Homo sapiens GN=DHX37 PE=1 SV=1;tr|F5H3Y4|F5H3Y4_HUMAN Probable ATP-dependent RNA helicase DHX37 OS=Homo sapiens GN=DHX37 PE=1 SV=1	2	4	4	4	0	0	2	3	3	3	0	0	0	0	0	0	0	0	0	0	1	2	2	2	1	0	0	0	0	0	0	0	0	0	0	0	2	3	3	3	0	0
Q14690;B4DES7;B4DH82	Q14690;B4DES7;B4DH82	4;3;3	4;3;3	4;3;3	Protein RRP5 homolog	PDCD11	sp|Q14690|RRP5_HUMAN Protein RRP5 homolog OS=Homo sapiens GN=PDCD11 PE=1 SV=3;tr|B4DES7|B4DES7_HUMAN cDNA FLJ61218, highly similar to RRP5 protein homolog OS=Homo sapiens PE=2 SV=1;tr|B4DH82|B4DH82_HUMAN cDNA FLJ54437, highly similar to RRP5 protein homolo	3	4	4	4	0	0	4	4	4	3	0	0	0	1	0	0	0	0	0	0	0	1	2	1	0	0	0	0	0	0	0	0	0	0	0	0	4	4	4	3	0	0
Q9Y4W2;B3KNR6;B7Z381;Q6ZNR3	Q9Y4W2;B3KNR6	3;2;1;1	3;2;1;1	3;2;1;1	Ribosomal biogenesis protein LAS1L	LAS1L	sp|Q9Y4W2|LAS1L_HUMAN Ribosomal biogenesis protein LAS1L OS=Homo sapiens GN=LAS1L PE=1 SV=2;tr|B3KNR6|B3KNR6_HUMAN cDNA FLJ30255 fis, clone BRACE2002444, highly similar to LAS1-like protein OS=Homo sapiens PE=2 SV=1	4	3	3	3	0	0	2	1	2	2	1	0	0	0	0	0	0	0	0	0	0	0	1	1	2	2	0	0	0	0	0	1	0	0	0	0	2	1	2	2	1	0
F8W689;Q53EW3;B2R5R9;P48382;F6S3S0;A0A0A0MT34;A0A0A0MSM9;F6X9D6;F6R6G4;F6UE82;A0A0A0MSQ2;Q9UG77	F8W689;Q53EW3;B2R5R9;P48382;F6S3S0;A0A0A0MT34;A0A0A0MSM9;F6X9D6;F6R6G4;F6UE82;A0A0A0MSQ2;Q9UG77	2;2;2;2;1;1;1;1;1;1;1;1	2;2;2;2;1;1;1;1;1;1;1;1	2;2;2;2;1;1;1;1;1;1;1;1	DNA-binding protein RFX5	RFX5;DKFZp586K091	tr|F8W689|F8W689_HUMAN DNA-binding protein RFX5 (Fragment) OS=Homo sapiens GN=RFX5 PE=1 SV=1;tr|Q53EW3|Q53EW3_HUMAN Regulatory factor X, 5 variant (Fragment) OS=Homo sapiens PE=2 SV=1;tr|B2R5R9|B2R5R9_HUMAN cDNA, FLJ92591, highly similar to Homo sapiens re	12	2	2	2	0	1	2	2	1	1	0	0	0	0	0	0	0	0	0	0	1	1	2	2	1	2	0	0	0	0	1	1	0	0	0	1	2	2	1	1	0	0
K7EP90;Q9BTD8;B4DWT0;K7ER08;K7EQ03	K7EP90;Q9BTD8;B4DWT0;K7ER08;K7EQ03	2;2;1;1;1	2;2;1;1;1	2;2;1;1;1	RNA-binding protein 42	RBM42	tr|K7EP90|K7EP90_HUMAN RNA-binding protein 42 OS=Homo sapiens GN=RBM42 PE=1 SV=1;sp|Q9BTD8|RBM42_HUMAN RNA-binding protein 42 OS=Homo sapiens GN=RBM42 PE=1 SV=1;tr|B4DWT0|B4DWT0_HUMAN cDNA FLJ60187 OS=Homo sapiens PE=2 SV=1;tr|K7ER08|K7ER08_HUMAN RNA-bindi	5	2	2	2	0	0	2	1	2	2	0	0	0	0	0	0	0	0	0	0	0	0	1	1	0	0	0	0	0	0	0	0	0	0	0	0	2	1	2	2	0	0
Q6P9B9	Q6P9B9	2	2	2	Integrator complex subunit 5	INTS5	sp|Q6P9B9|INT5_HUMAN Integrator complex subunit 5 OS=Homo sapiens GN=INTS5 PE=1 SV=1	1	2	2	2	0	0	2	2	2	2	1	0	1	0	0	0	1	1	1	1	1	1	2	1	1	1	1	1	0	0	0	0	1	0	0	0	2	2	2	2	1	0
Q05BK6;Q7Z426;Q8TDJ5;Q92734;C9JTY3;C9JUE0;C9JJP5;Q7Z427	Q05BK6;Q7Z426;Q8TDJ5;Q92734;C9JTY3;C9JUE0;C9JJP5;Q7Z427	2;2;2;2;1;1;1;1	2;2;2;2;1;1;1;1	2;2;2;2;1;1;1;1	Tyrosine-protein kinase receptor;Protein TFG	TFG;TFG/ALK fusion	tr|Q05BK6|Q05BK6_HUMAN TFG protein OS=Homo sapiens GN=TFG PE=1 SV=1;tr|Q7Z426|Q7Z426_HUMAN Putative MAPK activating protein OS=Homo sapiens PE=2 SV=1;tr|Q8TDJ5|Q8TDJ5_HUMAN Tyrosine-protein kinase receptor OS=Homo sapiens GN=TFG/ALK fusion PE=2 SV=1;sp|Q92	8	2	2	2	0	0	2	2	0	1	0	0	0	0	0	0	1	0	0	0	0	0	0	0	1	0	0	0	0	0	0	0	0	0	0	0	2	2	0	1	0	0
Q8NFC6;B4DNZ8	Q8NFC6	3;1	3;1	3;1	Biorientation of chromosomes in cell division protein 1-like 1	BOD1L1	sp|Q8NFC6|BD1L1_HUMAN Biorientation of chromosomes in cell division protein 1-like 1 OS=Homo sapiens GN=BOD1L1 PE=1 SV=2	2	3	3	3	0	0	3	2	2	3	0	0	0	1	0	0	1	0	0	0	0	0	1	2	0	0	0	0	0	1	0	0	0	1	0	0	3	2	2	3	0	0
B0YJ73;Q32Q10;Q15404	B0YJ73;Q32Q10;Q15404	3;3;3	3;3;3	3;3;3	Ras suppressor protein 1	RSU1	tr|B0YJ73|B0YJ73_HUMAN Ras suppressor protein 1 variant 5 OS=Homo sapiens GN=RSU1 PE=4 SV=1;tr|Q32Q10|Q32Q10_HUMAN RSU1 protein (Fragment) OS=Homo sapiens GN=RSU1 PE=2 SV=1;sp|Q15404|RSU1_HUMAN Ras suppressor protein 1 OS=Homo sapiens GN=RSU1 PE=1 SV=3	3	3	3	3	1	1	1	3	1	1	1	0	1	2	1	1	1	2	1	1	0	1	2	2	2	2	1	1	1	2	1	1	1	1	1	1	1	3	1	1	1	0
A8K1E1;P20585	A8K1E1;P20585	4;4	4;4	4;4	DNA mismatch repair protein Msh3	MSH3	tr|A8K1E1|A8K1E1_HUMAN cDNA FLJ75589, highly similar to Homo sapiens mutS homolog 3 (E. coli) (MSH3), mRNA OS=Homo sapiens PE=2 SV=1;sp|P20585|MSH3_HUMAN DNA mismatch repair protein Msh3 OS=Homo sapiens GN=MSH3 PE=1 SV=4	2	4	4	4	1	1	2	3	4	1	0	1	0	0	0	0	0	1	0	1	1	2	2	3	2	1	1	0	0	0	0	0	0	0	1	1	2	3	4	1	0	1
Q15170	Q15170	2	2	2	Transcription elongation factor A protein-like 1	TCEAL1	sp|Q15170|TCAL1_HUMAN Transcription elongation factor A protein-like 1 OS=Homo sapiens GN=TCEAL1 PE=1 SV=2	1	2	2	2	0	0	2	1	2	1	0	0	0	0	0	0	0	0	1	0	0	1	1	1	1	0	0	0	0	0	0	1	0	0	0	0	2	1	2	1	0	0
A8K0D4;A0A024R5A7;Q9Y6J9;E9PP94;B4DVM4	A8K0D4;A0A024R5A7;Q9Y6J9;E9PP94;B4DVM4	3;3;3;2;2	3;3;3;2;2	3;3;3;2;2	TAF6-like RNA polymerase II p300/CBP-associated factor-associated factor 65 kDa subunit 6L	TAF6L	tr|A8K0D4|A8K0D4_HUMAN cDNA FLJ78693, highly similar to Homo sapiens TAF6-like RNA polymerase II, p300/CBP-associated factor (PCAF)-associated factor, 65kDa (TAF6L), mRNA OS=Homo sapiens PE=2 SV=1;tr|A0A024R5A7|A0A024R5A7_HUMAN TAF6-like RNA polymerase II,	5	3	3	3	1	1	3	2	1	1	1	1	1	1	1	0	1	1	1	1	1	1	2	2	1	1	1	1	0	0	1	1	1	0	1	1	3	2	1	1	1	1
F5H6X0;F5GXG6;F5GX35;F5H4K7;Q8NEI1;F5GWD3;Q13889;H0YFF7	F5H6X0;F5GXG6;F5GX35;F5H4K7;Q8NEI1;F5GWD3;Q13889;H0YFF7	2;2;2;2;2;2;2;1	2;2;2;2;2;2;2;1	2;2;2;2;2;2;2;1	General transcription factor IIH subunit 3	GTF2H3	tr|F5H6X0|F5H6X0_HUMAN General transcription factor IIH subunit 3 (Fragment) OS=Homo sapiens GN=GTF2H3 PE=1 SV=1;tr|F5GXG6|F5GXG6_HUMAN General transcription factor IIH subunit 3 (Fragment) OS=Homo sapiens GN=GTF2H3 PE=1 SV=1;tr|F5GX35|F5GX35_HUMAN General	8	2	2	2	0	0	2	2	2	2	0	0	0	0	0	0	0	0	0	0	1	0	1	1	1	0	0	0	0	0	0	0	0	0	0	0	2	2	2	2	0	0
M4VP52;Q59GY0;Q9NRW3;A0A087WX48;M4VR43;F2YHL7;Q8IUX4	M4VP52;Q59GY0;Q9NRW3	3;3;3;1;1;1;1	3;3;3;1;1;1;1	2;2;2;0;0;0;0	DNA dC->dU-editing enzyme APOBEC-3C	APOBEC3C	tr|M4VP52|M4VP52_HUMAN Apolipoprotein B editing enzyme catalytic polypeptide-like 3C OS=Homo sapiens GN=APOBEC3C PE=2 SV=1;tr|Q59GY0|Q59GY0_HUMAN Apolipoprotein B mRNA editing enzyme, catalytic polypeptide-like 3C variant (Fragment) OS=Homo sapiens PE=2 SV	7	3	3	2	1	1	2	1	3	2	0	0	0	0	0	0	0	1	1	1	0	1	2	2	0	0	0	0	0	0	0	0	0	0	1	1	2	1	3	2	0	0
F5GXF9;Q6LA76;Q14C88;P51825;Q13718;E7ETI4;Q712L1;Q05D98;E7EMC5;B4DXZ8;Q8TD98;B4DJU9	F5GXF9;Q6LA76;Q14C88;P51825;Q13718;E7ETI4;Q712L1;Q05D98;E7EMC5;B4DXZ8;Q8TD98;B4DJU9	2;2;2;2;1;1;1;1;1;1;1;1	2;2;2;2;1;1;1;1;1;1;1;1	2;2;2;2;1;1;1;1;1;1;1;1	AF4/FMR2 family member 1	AFF1;AF-4	tr|F5GXF9|F5GXF9_HUMAN AF4/FMR2 family member 1 OS=Homo sapiens GN=AFF1 PE=1 SV=2;tr|Q6LA76|Q6LA76_HUMAN AF-4 protein OS=Homo sapiens GN=AF-4 PE=4 SV=1;tr|Q14C88|Q14C88_HUMAN AF4/FMR2 family, member 1 OS=Homo sapiens GN=AFF1 PE=2 SV=1;sp|P51825|AFF1_HUMAN	12	2	2	2	0	0	2	2	2	2	0	0	0	0	0	0	1	1	1	1	2	2	1	2	2	2	0	0	1	1	1	1	0	0	0	0	2	2	2	2	0	0
Q53EQ3;Q9BSJ2;B3KTU7;F2Z2B9;B3KRS1;B4DS45	Q53EQ3;Q9BSJ2;B3KTU7;F2Z2B9;B3KRS1;B4DS45	2;2;1;1;1;1	2;2;1;1;1;1	2;2;1;1;1;1	Gamma-tubulin complex component 2	TUBGCP2	tr|Q53EQ3|Q53EQ3_HUMAN Gamma-tubulin complex component (Fragment) OS=Homo sapiens PE=2 SV=1;sp|Q9BSJ2|GCP2_HUMAN Gamma-tubulin complex component 2 OS=Homo sapiens GN=TUBGCP2 PE=1 SV=2;tr|B3KTU7|B3KTU7_HUMAN Gamma-tubulin complex component OS=Homo sapiens G	6	2	2	2	1	1	2	1	2	2	1	1	1	1	1	1	1	1	1	1	1	1	1	1	1	1	1	1	1	1	1	1	1	1	1	1	2	1	2	2	1	1
B2R894;Q96DV4	B2R894;Q96DV4	2;2	2;2	2;2	39S ribosomal protein L38, mitochondrial	MRPL38	tr|B2R894|B2R894_HUMAN Mitochondrial ribosomal protein L38, isoform CRA_b OS=Homo sapiens GN=MRPL38 PE=1 SV=1;sp|Q96DV4|RM38_HUMAN 39S ribosomal protein L38, mitochondrial OS=Homo sapiens GN=MRPL38 PE=1 SV=2	2	2	2	2	1	1	2	2	1	1	1	1	1	1	0	1	1	1	1	1	1	1	1	1	1	1	1	1	1	1	1	1	1	1	1	1	2	2	1	1	1	1
O00186	O00186	2	2	2	Syntaxin-binding protein 3	STXBP3	sp|O00186|STXB3_HUMAN Syntaxin-binding protein 3 OS=Homo sapiens GN=STXBP3 PE=1 SV=2	1	2	2	2	1	2	2	2	2	2	2	1	1	1	1	1	1	0	1	0	1	1	2	1	2	1	1	0	1	2	1	1	1	1	1	2	2	2	2	2	2	1
B4E0Q4;B4DZJ7;O00267;B4DJK4	B4E0Q4;B4DZJ7;O00267;B4DJK4	3;3;3;2	3;3;3;2	3;3;3;2	Transcription elongation factor SPT5	SUPT5H	tr|B4E0Q4|B4E0Q4_HUMAN Suppressor of Ty 5 homolog (S. cerevisiae), isoform CRA_a OS=Homo sapiens GN=SUPT5H PE=2 SV=1;tr|B4DZJ7|B4DZJ7_HUMAN Transcription elongation factor SPT5 OS=Homo sapiens PE=2 SV=1;sp|O00267|SPT5H_HUMAN Transcription elongation factor	4	3	3	3	0	0	3	2	3	3	0	0	0	0	1	1	0	0	1	1	1	1	2	0	1	1	0	0	0	0	1	0	0	0	0	0	3	2	3	3	0	0
E5RHT6;E5RHC5;F8W1U7;F8VWH9;Q53F62;Q8N6T3;F8VWB3	E5RHT6;E5RHC5;F8W1U7;F8VWH9;Q53F62;Q8N6T3	3;3;3;3;3;3;1	3;3;3;3;3;3;1	3;3;3;3;3;3;1	ADP-ribosylation factor GTPase-activating protein 1	ARFGAP1	tr|E5RHT6|E5RHT6_HUMAN ADP-ribosylation factor GTPase-activating protein 1 (Fragment) OS=Homo sapiens GN=ARFGAP1 PE=1 SV=2;tr|E5RHC5|E5RHC5_HUMAN ADP-ribosylation factor GTPase-activating protein 1 (Fragment) OS=Homo sapiens GN=ARFGAP1 PE=1 SV=2;tr|F8W1U7|	7	3	3	3	0	2	2	2	3	2	1	2	1	0	1	1	2	2	1	2	1	2	2	2	1	1	2	2	1	1	1	0	0	1	0	2	2	2	3	2	1	2
A0A0U1RRM1;B3KSZ4;Q8WXI9;A0A0U1RRK3;A0A0U1RR34;B4E0Q6;A0A0U1RR30;B4DKZ7;A0A024R7K7;A0A024R7M6;Q86YP4	A0A0U1RRM1;B3KSZ4;Q8WXI9	3;3;3;1;1;1;1;1;1;1;1	3;3;3;1;1;1;1;1;1;1;1	3;3;3;1;1;1;1;1;1;1;1	Transcriptional repressor p66-beta	GATAD2B	tr|A0A0U1RRM1|A0A0U1RRM1_HUMAN Transcriptional repressor p66-beta OS=Homo sapiens GN=GATAD2B PE=1 SV=1;tr|B3KSZ4|B3KSZ4_HUMAN cDNA FLJ37346 fis, clone BRAMY2021310, highly similar to Transcriptional repressor p66 beta OS=Homo sapiens PE=2 SV=1;sp|Q8WXI9|P6	11	3	3	3	0	1	2	3	2	1	0	0	0	0	0	0	0	1	0	0	1	1	1	1	0	0	0	0	0	0	0	0	0	0	0	1	2	3	2	1	0	0
B7Z2A7;B7Z9D0;Q8NCM9;B7Z2R7;Q5T8D3;X6RDD7;Q5T8E0	B7Z2A7;B7Z9D0;Q8NCM9;B7Z2R7;Q5T8D3;X6RDD7;Q5T8E0	2;2;2;2;2;1;1	2;2;2;2;2;1;1	2;2;2;2;2;1;1	Acyl-CoA-binding domain-containing protein 5	KIAA1996;ACBD5	tr|B7Z2A7|B7Z2A7_HUMAN cDNA FLJ53837, moderately similar to Homo sapiens acyl-Coenzyme A binding domain containing 5 (ACBD5), mRNA OS=Homo sapiens PE=2 SV=1;tr|B7Z9D0|B7Z9D0_HUMAN cDNA FLJ57097, highly similar to Homo sapiens acyl-Coenzyme A binding domain	7	2	2	2	1	1	1	1	2	2	2	2	2	1	2	2	2	2	2	2	2	2	2	2	1	2	1	2	1	2	1	2	2	0	1	1	1	1	2	2	2	2
D3DS96;Q9NRL2;Q59G54;A0A087WWN7;Q05CW0;Q32ND1;B3KND8	D3DS96;Q9NRL2;Q59G54	3;3;2;1;1;1;1	3;3;2;1;1;1;1	3;3;2;1;1;1;1	Bromodomain adjacent to zinc finger domain protein 1A	BAZ1A	tr|D3DS96|D3DS96_HUMAN Bromodomain adjacent to zinc finger domain, 1A, isoform CRA_c OS=Homo sapiens GN=BAZ1A PE=4 SV=1;sp|Q9NRL2|BAZ1A_HUMAN Bromodomain adjacent to zinc finger domain protein 1A OS=Homo sapiens GN=BAZ1A PE=1 SV=2;tr|Q59G54|Q59G54_HUMAN Br	7	3	3	3	0	0	2	1	2	1	0	0	1	1	0	0	0	0	0	0	0	0	1	0	0	1	0	0	1	0	0	1	0	1	0	0	2	1	2	1	0	0
B4DMZ0;Q53EL3;B5BU52;B2R6Q4;A8K3B6;P41240;H3BU69;H3BUM9;B4DP99	B4DMZ0;Q53EL3;B5BU52;B2R6Q4;A8K3B6;P41240;H3BU69;H3BUM9;B4DP99	2;2;2;2;2;2;1;1;1	2;2;2;2;2;2;1;1;1	2;2;2;2;2;2;1;1;1	Non-specific protein-tyrosine kinase;Tyrosine-protein kinase CSK	CSK	tr|B4DMZ0|B4DMZ0_HUMAN Tyrosine-protein kinase OS=Homo sapiens PE=2 SV=1;tr|Q53EL3|Q53EL3_HUMAN Tyrosine-protein kinase (Fragment) OS=Homo sapiens PE=2 SV=1;tr|B5BU52|B5BU52_HUMAN Tyrosine-protein kinase OS=Homo sapiens GN=CSK PE=2 SV=1;tr|B2R6Q4|B2R6Q4_HU	9	2	2	2	2	2	2	2	2	2	2	2	2	1	1	1	2	0	1	2	2	1	2	2	2	2	0	1	2	2	2	2	2	2	2	2	2	2	2	2	2	2
Q8NE02;O43823;Q9UG73;M0QYL4;B7Z8L8	Q8NE02;O43823;Q9UG73	3;3;2;1;1	3;3;2;1;1	3;3;2;1;1	A-kinase anchor protein 8	AKAP8;DKFZp586B1222	tr|Q8NE02|Q8NE02_HUMAN AKAP8 protein OS=Homo sapiens GN=AKAP8 PE=2 SV=1;sp|O43823|AKAP8_HUMAN A-kinase anchor protein 8 OS=Homo sapiens GN=AKAP8 PE=1 SV=1;tr|Q9UG73|Q9UG73_HUMAN Uncharacterized protein DKFZp586B1222 (Fragment) OS=Homo sapiens GN=DKFZp586B1	5	3	3	3	1	1	2	2	3	2	1	3	1	3	1	1	2	1	3	2	3	3	2	1	1	0	3	3	2	1	0	1	1	2	1	1	2	2	3	2	1	3
A8KAQ6;Q9Y679;Q68CX8;B4E3W1;B4DW71	A8KAQ6;Q9Y679;Q68CX8;B4E3W1	3;3;2;2;1	3;3;2;2;1	3;3;2;2;1	Ancient ubiquitous protein 1	AUP1;DKFZp686P12272	tr|A8KAQ6|A8KAQ6_HUMAN cDNA FLJ76490, highly similar to Homo sapiens ancient ubiquitous protein 1 (AUP1), transcript variant 2, mRNA OS=Homo sapiens PE=2 SV=1;sp|Q9Y679|AUP1_HUMAN Ancient ubiquitous protein 1 OS=Homo sapiens GN=AUP1 PE=1 SV=1;tr|Q68CX8|Q68	5	3	3	3	1	1	2	2	3	2	2	0	1	2	1	0	1	2	2	1	1	1	3	3	1	1	2	1	1	2	2	0	1	2	1	1	2	2	3	2	2	0
Q6P1A2;F5H0M4	Q6P1A2;F5H0M4	3;2	3;2	3;2	Lysophospholipid acyltransferase 5	LPCAT3	sp|Q6P1A2|MBOA5_HUMAN Lysophospholipid acyltransferase 5 OS=Homo sapiens GN=LPCAT3 PE=1 SV=1;tr|F5H0M4|F5H0M4_HUMAN Lysophospholipid acyltransferase 5 OS=Homo sapiens GN=LPCAT3 PE=1 SV=1	2	3	3	3	0	1	3	3	2	3	1	1	1	1	1	1	0	0	0	1	1	1	2	2	1	2	1	0	1	0	1	1	0	0	0	1	3	3	2	3	1	1
B2RDK6;D3DR65;O75477;B0QZ43;E5RHW4;O94905	B2RDK6;D3DR65;O75477;B0QZ43;E5RHW4;O94905	2;2;2;1;1;1	2;2;2;1;1;1	2;2;2;1;1;1	Erlin-1;Erlin-2	SPFH1;ERLIN1;ERLIN2	tr|B2RDK6|B2RDK6_HUMAN cDNA, FLJ96656, highly similar to Homo sapiens SPFH domain family, member 1 (SPFH1), mRNA OS=Homo sapiens PE=2 SV=1;tr|D3DR65|D3DR65_HUMAN SPFH domain family, member 1, isoform CRA_a OS=Homo sapiens GN=SPFH1 PE=4 SV=1;sp|O75477|ERLN1	6	2	2	2	2	2	2	2	2	2	2	2	2	2	2	2	2	2	2	2	2	2	2	2	2	1	2	2	2	2	2	2	2	2	2	2	2	2	2	2	2	2
B4DKX4;B2R6E2;Q53EL6;Q5VZS7	B4DKX4;B2R6E2;Q53EL6	3;3;3;1	3;3;3;1	3;3;3;1	Programmed cell death protein 4	PDCD4	tr|B4DKX4|B4DKX4_HUMAN cDNA FLJ58014, highly similar to Homo sapiens programmed cell death 4, transcript variant 1, mRNA OS=Homo sapiens PE=2 SV=1;tr|B2R6E2|B2R6E2_HUMAN cDNA, FLJ92910, highly similar to Homo sapiens programmed cell death 4 (neoplastic tra	4	3	3	3	2	2	2	2	3	2	1	1	1	0	1	0	1	1	3	1	1	2	3	2	3	2	1	2	2	2	2	1	1	1	2	2	2	2	3	2	1	1
F6Y5H0;A0A0S2Z4B3;P29558;E7EPF2;D3DPB2;E7ETU5;A0A0S2Z499;B4DN88;C9J9B2;B7Z5Y7;Q5CZ66;F8W1T6;C9JIJ9;A0A1B0GUW5;B4E2S3;Q15434;Q6XE24	F6Y5H0;A0A0S2Z4B3;P29558;E7EPF2;D3DPB2;E7ETU5;A0A0S2Z499;B4DN88	3;3;3;2;2;2;2;2;1;1;1;1;1;1;1;1;1	3;3;3;2;2;2;2;2;1;1;1;1;1;1;1;1;1	3;3;3;2;2;2;2;2;1;1;1;1;1;1;1;1;1	RNA-binding motif, single-stranded-interacting protein 1	RBMS1	tr|F6Y5H0|F6Y5H0_HUMAN RNA-binding motif, single-stranded-interacting protein 1 OS=Homo sapiens GN=RBMS1 PE=1 SV=1;tr|A0A0S2Z4B3|A0A0S2Z4B3_HUMAN RNA binding motif single stranded interacting protein 1 isoform 2 (Fragment) OS=Homo sapiens GN=RBMS1 PE=2 SV=	17	3	3	3	1	1	3	2	3	3	0	1	1	1	0	0	1	1	1	1	2	1	3	3	1	1	2	2	2	2	1	2	0	1	1	1	3	2	3	3	0	1
P53814;B3KY54;B4E229;A0A087X1R1;H7C372;B4E0L3;Q59F18;B3KY41;B4DI56;A0A087WVP4;C9JGQ0;B4DUZ2;B3KUD6;C9JBH9;C9JV14;C9JYU8;C9JQZ8;B4DEL1	P53814;B3KY54;B4E229;A0A087X1R1;H7C372;B4E0L3;Q59F18;B3KY41;B4DI56;A0A087WVP4	5;4;4;4;3;3;3;3;3;3;2;2;2;1;1;1;1;1	5;4;4;4;3;3;3;3;3;3;2;2;2;1;1;1;1;1	5;4;4;4;3;3;3;3;3;3;2;2;2;1;1;1;1;1	Smoothelin	SMTN	sp|P53814|SMTN_HUMAN Smoothelin OS=Homo sapiens GN=SMTN PE=1 SV=7;tr|B3KY54|B3KY54_HUMAN cDNA FLJ46886 fis, clone UTERU3016308, highly similar to Smoothelin OS=Homo sapiens PE=2 SV=1;tr|B4E229|B4E229_HUMAN cDNA FLJ56202, highly similar to Smoothelin OS=Hom	18	5	5	5	1	1	1	2	5	3	0	1	1	1	0	0	1	1	0	1	2	0	2	1	2	2	1	1	1	0	1	1	1	1	1	1	1	2	5	3	0	1
Q92610;H0YM74	Q92610	3;1	3;1	3;1	Zinc finger protein 592	ZNF592	sp|Q92610|ZN592_HUMAN Zinc finger protein 592 OS=Homo sapiens GN=ZNF592 PE=1 SV=2	2	3	3	3	1	1	2	3	3	3	1	1	1	1	1	1	1	1	0	0	1	0	2	2	1	2	1	1	1	1	1	1	1	1	1	1	2	3	3	3	1	1
H0YFD2;B4DUY9;H0YG91;F8WFC1;B7ZLF4;A0A024R7C4;B4DUT2;Q8N9T8	H0YFD2;B4DUY9;H0YG91;F8WFC1;B7ZLF4;A0A024R7C4;B4DUT2;Q8N9T8	2;2;1;1;1;1;1;1	2;2;1;1;1;1;1;1	2;2;1;1;1;1;1;1	Protein KRI1 homolog	KRI1;FLJ12949	tr|H0YFD2|H0YFD2_HUMAN Protein KRI1 homolog (Fragment) OS=Homo sapiens GN=KRI1 PE=1 SV=3;tr|B4DUY9|B4DUY9_HUMAN cDNA FLJ56362 OS=Homo sapiens PE=2 SV=1;tr|H0YG91|H0YG91_HUMAN Protein KRI1 homolog (Fragment) OS=Homo sapiens GN=KRI1 PE=1 SV=3;tr|F8WFC1|F8WFC	8	2	2	2	0	0	1	1	2	2	1	1	1	1	1	0	1	0	1	1	1	0	1	1	1	1	1	1	1	1	0	0	0	0	0	0	1	1	2	2	1	1
H3BPE1;H3BQK9;Q9UPN3;Q6IPG6;H0Y4F5;H0Y314;Q6ZSD7;E9PLY0;E9PLY5;E9PNZ4;H0Y390;E9PHM6;F6QMI7;F8W9J4;Q03001	H3BPE1;H3BQK9;Q9UPN3	5;5;4;1;1;1;1;1;1;1;1;1;1;1;1	4;4;3;1;1;1;1;1;1;1;1;1;1;1;1	4;4;3;1;1;1;1;1;1;1;1;1;1;1;1	Microtubule-actin cross-linking factor 1, isoforms 1/2/3/5	MACF1	tr|H3BPE1|H3BPE1_HUMAN Microtubule-actin cross-linking factor 1, isoforms 1/2/3/5 OS=Homo sapiens GN=MACF1 PE=1 SV=1;tr|H3BQK9|H3BQK9_HUMAN Microtubule-actin cross-linking factor 1, isoforms 1/2/3/5 OS=Homo sapiens GN=MACF1 PE=1 SV=1;sp|Q9UPN3|MACF1_HUMAN	15	5	4	4	2	4	4	3	2	1	1	2	3	2	1	1	3	3	3	3	3	2	2	2	2	2	3	3	3	2	2	2	2	3	1	3	3	2	1	1	1	2
A0A0A0MST9;A0A0A0MSZ1;A0A0A0MT23;J3KNR0;P27448;A0A0A0MQR8;K7EK17;K7EKG8;F5H6N2;H0YKJ3;F5H4F6;H0YNV4;Q86U11;O75271;B4DKN1;H0YIY6;X5DNR8;B4DIB3;X5D2M4;A0A087X0I6;Q96L34;Q9P0L2	A0A0A0MST9;A0A0A0MSZ1;A0A0A0MT23;J3KNR0;P27448;A0A0A0MQR8	3;3;3;3;3;2;1;1;1;1;1;1;1;1;1;1;1;1;1;1;1;1	2;2;2;2;2;1;0;0;0;0;0;0;1;0;1;1;0;0;0;0;0;0	2;2;2;2;2;1;0;0;0;0;0;0;1;0;1;1;0;0;0;0;0;0	MAP/microtubule affinity-regulating kinase 3	MARK3	tr|A0A0A0MST9|A0A0A0MST9_HUMAN Non-specific serine/threonine protein kinase OS=Homo sapiens GN=MARK3 PE=1 SV=1;tr|A0A0A0MSZ1|A0A0A0MSZ1_HUMAN Non-specific serine/threonine protein kinase OS=Homo sapiens GN=MARK3 PE=1 SV=1;tr|A0A0A0MT23|A0A0A0MT23_HUMAN Non	22	3	2	2	2	2	3	2	1	3	1	1	1	1	2	2	0	1	1	0	2	2	2	1	2	2	1	0	2	2	2	0	2	0	1	1	2	1	0	2	0	1
F5H5D3;Q9BQE3;Q53GA7;B7Z1K5;Q8N532;A0A1W2PQM2	F5H5D3;Q9BQE3;Q53GA7;B7Z1K5;Q8N532;A0A1W2PQM2	26;26;25;25;15;15	3;3;2;3;2;2	3;3;2;3;2;2	Tubulin alpha-1C chain	TUBA1C	tr|F5H5D3|F5H5D3_HUMAN Tubulin alpha chain OS=Homo sapiens GN=TUBA1C PE=1 SV=1;sp|Q9BQE3|TBA1C_HUMAN Tubulin alpha-1C chain OS=Homo sapiens GN=TUBA1C PE=1 SV=1;tr|Q53GA7|Q53GA7_HUMAN Tubulin alpha chain (Fragment) OS=Homo sapiens PE=2 SV=1;tr|B7Z1K5|B7Z1K5	6	26	3	3	21	19	21	22	23	22	23	23	21	20	17	19	20	22	17	19	21	19	21	22	20	19	21	20	20	22	19	19	19	19	1	1	1	2	1	1	1	1
A0A0B4J2E5;Q15269	A0A0B4J2E5;Q15269	2;2	2;2	2;2	Periodic tryptophan protein 2 homolog	PWP2	tr|A0A0B4J2E5|A0A0B4J2E5_HUMAN Uncharacterized protein OS=Homo sapiens GN=LOC102724159 PE=1 SV=1;sp|Q15269|PWP2_HUMAN Periodic tryptophan protein 2 homolog OS=Homo sapiens GN=PWP2 PE=2 SV=2	2	2	2	2	0	0	1	1	2	1	0	0	0	1	0	0	0	0	1	0	1	1	0	1	0	0	0	0	0	0	0	0	0	0	0	0	1	1	2	1	0	0
B4DHS5;A8K8L2;A0A024R7I5;Q9NXH9;K7EQQ8;B4E3A3;A0A024R7G3	B4DHS5;A8K8L2;A0A024R7I5;Q9NXH9;K7EQQ8;B4E3A3;A0A024R7G3	2;2;2;2;1;1;1	2;2;2;2;1;1;1	2;2;2;2;1;1;1	tRNA (guanine(26)-N(2))-dimethyltransferase	TRMT1	tr|B4DHS5|B4DHS5_HUMAN tRNA (guanine(26)-N(2))-dimethyltransferase OS=Homo sapiens PE=2 SV=1;tr|A8K8L2|A8K8L2_HUMAN tRNA (guanine(26)-N(2))-dimethyltransferase OS=Homo sapiens PE=2 SV=1;tr|A0A024R7I5|A0A024R7I5_HUMAN tRNA (guanine(26)-N(2))-dimethyltransfe	7	2	2	2	1	1	1	1	1	1	2	1	1	1	1	1	0	1	2	1	1	1	1	0	0	1	1	0	0	1	0	1	0	0	1	1	1	1	1	1	2	1
P82675;B4DIW8	P82675;B4DIW8	2;1	2;1	2;1	28S ribosomal protein S5, mitochondrial	MRPS5	sp|P82675|RT05_HUMAN 28S ribosomal protein S5, mitochondrial OS=Homo sapiens GN=MRPS5 PE=1 SV=2;tr|B4DIW8|B4DIW8_HUMAN cDNA FLJ61282, highly similar to Mitochondrial 28S ribosomal protein S5 OS=Homo sapiens PE=2 SV=1	2	2	2	2	0	1	1	1	2	1	0	0	2	0	0	0	1	2	0	0	1	2	1	1	1	0	0	0	1	1	1	0	1	0	0	1	1	1	2	1	0	0
O75323;C9J7B1;C9K068;H7C333;F8WBI5	O75323;C9J7B1;C9K068;H7C333;F8WBI5	2;1;1;1;1	2;1;1;1;1	2;1;1;1;1	Protein NipSnap homolog 2	GBAS	sp|O75323|NIPS2_HUMAN Protein NipSnap homolog 2 OS=Homo sapiens GN=NIPSNAP2 PE=1 SV=1;tr|C9J7B1|C9J7B1_HUMAN Protein NipSnap homolog 2 (Fragment) OS=Homo sapiens GN=NIPSNAP2 PE=1 SV=1;tr|C9K068|C9K068_HUMAN Protein NipSnap homolog 2 (Fragment) OS=Homo sapi	5	2	2	2	1	1	1	1	2	0	1	1	1	1	1	1	1	2	0	1	1	0	1	1	0	0	1	0	1	0	1	0	0	1	1	1	1	1	2	0	1	1
Q5T670;Q7L590	Q5T670;Q7L590	2;2	2;2	2;2	Protein MCM10 homolog	MCM10	tr|Q5T670|Q5T670_HUMAN MCM10 minichromosome maintenance deficient 10 (S. cerevisiae), isoform CRA_b OS=Homo sapiens GN=MCM10 PE=1 SV=1;sp|Q7L590|MCM10_HUMAN Protein MCM10 homolog OS=Homo sapiens GN=MCM10 PE=1 SV=2	2	2	2	2	0	1	2	2	1	1	0	0	0	0	0	0	0	0	1	1	2	2	1	1	1	1	0	0	0	1	0	1	0	0	0	1	2	2	1	1	0	0
B4E0L2;B4DEB4;A8K7S8;A0A0S2Z391;A0A0S2Z319;Q5HCI0;Q16611;B3KRK7;Q8NFF3;A0A0A0MRG8	B4E0L2;B4DEB4;A8K7S8;A0A0S2Z391;A0A0S2Z319;Q5HCI0;Q16611;B3KRK7;Q8NFF3;A0A0A0MRG8	2;2;2;2;2;2;2;1;1;1	2;2;2;2;2;2;2;1;1;1	2;2;2;2;2;2;2;1;1;1	Bcl-2 homologous antagonist/killer	DKFZp686D0345;BAK1;BAK	tr|B4E0L2|B4E0L2_HUMAN cDNA FLJ56706, highly similar to Bcl-2 homologous antagonist/killer OS=Homo sapiens PE=2 SV=1;tr|B4DEB4|B4DEB4_HUMAN cDNA FLJ55169, highly similar to Bcl-2 homologous antagonist/killer OS=Homo sapiens PE=2 SV=1;tr|A8K7S8|A8K7S8_HUMAN	10	2	2	2	2	0	2	1	0	1	1	1	2	2	0	1	0	1	2	1	1	0	1	0	0	0	0	1	0	1	1	1	1	1	2	0	2	1	0	1	1	1
B2R6P4;A0A024R061;P51809;B4DE96;B4DIH9;A0A024R074;E5RH06;B4DMB4	B2R6P4;A0A024R061;P51809;B4DE96;B4DIH9;A0A024R074	3;3;3;2;2;2;1;1	3;3;3;2;2;2;1;1	3;3;3;2;2;2;1;1	Vesicle-associated membrane protein 7	SYBL1;VAMP7	tr|B2R6P4|B2R6P4_HUMAN cDNA, FLJ93048, highly similar to Homo sapiens synaptobrevin-like 1 (SYBL1), mRNA OS=Homo sapiens PE=2 SV=1;tr|A0A024R061|A0A024R061_HUMAN Synaptobrevin-like 1, isoform CRA_e OS=Homo sapiens GN=SYBL1 PE=3 SV=1;sp|P51809|VAMP7_HUMAN V	8	3	3	3	0	0	1	3	1	1	3	3	3	2	2	2	1	3	2	2	2	2	1	1	1	2	2	1	2	2	1	2	0	0	0	0	1	3	1	1	3	3
G3XAN4;Q6FHU7;Q6FHL3;A8K032;Q15629	G3XAN4;Q6FHU7;Q6FHL3;A8K032;Q15629	2;2;2;2;2	2;2;2;2;2	2;2;2;2;2	Translocating chain-associated membrane protein;Translocating chain-associated membrane protein 1	TRAM1	tr|G3XAN4|G3XAN4_HUMAN Translocating chain-associated membrane protein 1 OS=Homo sapiens GN=TRAM1 PE=1 SV=1;tr|Q6FHU7|Q6FHU7_HUMAN TRAM1 protein (Fragment) OS=Homo sapiens GN=TRAM1 PE=2 SV=1;tr|Q6FHL3|Q6FHL3_HUMAN Translocating chain-associated membrane pr	5	2	2	2	0	1	2	1	1	0	0	1	2	2	0	0	0	1	2	2	1	2	0	1	0	1	1	1	1	0	0	1	0	0	0	1	2	1	1	0	0	1
A0A0S2Z4D8;A0A0S2Z4W7;A0A024R7F1;K7ELL7;B4DJQ5;P14314;A0A0S2Z4A0;A2VCQ4;A0A0C4DGP4	A0A0S2Z4D8;A0A0S2Z4W7;A0A024R7F1;K7ELL7;B4DJQ5;P14314;A0A0S2Z4A0;A2VCQ4;A0A0C4DGP4	2;2;2;2;2;2;1;1;1	2;2;2;2;2;2;1;1;1	2;2;2;2;2;2;1;1;1	Glucosidase 2 subunit beta	PRKCSH	tr|A0A0S2Z4D8|A0A0S2Z4D8_HUMAN Protein kinase C substrate 80K-H isoform 1 (Fragment) OS=Homo sapiens GN=PRKCSH PE=2 SV=1;tr|A0A0S2Z4W7|A0A0S2Z4W7_HUMAN Protein kinase C substrate 80K-H isoform 2 (Fragment) OS=Homo sapiens GN=PRKCSH PE=2 SV=1;tr|A0A024R7F1|	9	2	2	2	0	2	1	1	2	1	1	1	1	1	0	1	1	1	0	2	0	0	0	1	0	1	1	1	1	1	1	0	0	1	0	2	1	1	2	1	1	1
Q9UNZ5;K7ESE5;A0A0A0MQS3	Q9UNZ5;K7ESE5;A0A0A0MQS3	2;1;1	2;1;1	2;1;1	Leydig cell tumor 10 kDa protein homolog	C19orf53	sp|Q9UNZ5|L10K_HUMAN Leydig cell tumor 10 kDa protein homolog OS=Homo sapiens GN=C19orf53 PE=1 SV=1;tr|K7ESE5|K7ESE5_HUMAN Leydig cell tumor 10 kDa protein homolog OS=Homo sapiens GN=C19orf53 PE=1 SV=1;tr|A0A0A0MQS3|A0A0A0MQS3_HUMAN Leydig cell tumor 10 kD	3	2	2	2	1	0	1	1	1	1	1	0	0	1	0	0	1	2	0	1	1	2	0	1	1	1	0	1	1	1	1	1	1	1	1	0	1	1	1	1	1	0
A8K8B0;P30154;B7Z1G3;H0YDG7	A8K8B0;P30154;B7Z1G3;H0YDG7	4;4;3;2	2;2;2;1	2;2;2;1	Serine/threonine-protein phosphatase 2A 65 kDa regulatory subunit A beta isoform	PPP2R1B	tr|A8K8B0|A8K8B0_HUMAN cDNA FLJ76434, highly similar to Homo sapiens protein phosphatase 2 (formerly 2A), regulatory subunit A (PR 65), beta isoform (PPP2R1B), transcript variant 2, mRNA OS=Homo sapiens PE=2 SV=1;sp|P30154|2AAB_HUMAN Serine/threonine-prote	4	4	2	2	1	3	2	2	2	3	3	2	3	2	2	2	2	3	3	2	3	1	3	3	2	2	3	3	2	1	1	2	3	1	1	1	1	1	1	1	1	1
B4DU58;V9HW69;B2R9S4;P40121;H7C0X8;B8ZZL6;E7ENU9	B4DU58;V9HW69;B2R9S4;P40121	3;3;3;3;1;1;1	3;3;3;3;1;1;1	3;3;3;3;1;1;1	Macrophage-capping protein	HEL-S-66;CAPG	tr|B4DU58|B4DU58_HUMAN cDNA FLJ51488, highly similar to Macrophage capping protein OS=Homo sapiens PE=2 SV=1;tr|V9HW69|V9HW69_HUMAN Epididymis secretory protein Li 66 OS=Homo sapiens GN=HEL-S-66 PE=2 SV=1;tr|B2R9S4|B2R9S4_HUMAN cDNA, FLJ94534, highly simil	7	3	3	3	3	3	2	2	2	2	3	2	2	2	3	3	2	2	2	2	0	0	2	3	3	3	2	2	3	3	2	2	3	2	3	3	2	2	2	2	3	2
Q9BRQ8	Q9BRQ8	4	4	4	Apoptosis-inducing factor 2	AIFM2	sp|Q9BRQ8|AIFM2_HUMAN Apoptosis-inducing factor 2 OS=Homo sapiens GN=AIFM2 PE=1 SV=1	1	4	4	4	2	1	1	3	3	4	2	2	2	3	2	2	3	3	1	1	0	2	1	1	2	2	1	1	2	0	1	1	1	0	2	1	1	3	3	4	2	2
K7EMM8;D3DUE6;D3DUE7;Q49A26	K7EMM8;D3DUE6;D3DUE7;Q49A26	2;2;2;2	2;2;2;2	2;2;2;2	Putative oxidoreductase GLYR1	GLYR1;N-PAC	tr|K7EMM8|K7EMM8_HUMAN Putative oxidoreductase GLYR1 (Fragment) OS=Homo sapiens GN=GLYR1 PE=1 SV=2;tr|D3DUE6|D3DUE6_HUMAN Cytokine-like nuclear factor n-pac, isoform CRA_c OS=Homo sapiens GN=N-PAC PE=4 SV=1;tr|D3DUE7|D3DUE7_HUMAN Cytokine-like nuclear fact	4	2	2	2	0	0	2	1	1	1	0	0	0	0	0	0	0	0	0	0	0	0	0	0	1	0	0	0	0	0	0	0	0	0	0	0	2	1	1	1	0	0
Q8NCN4	Q8NCN4	2	2	2	E3 ubiquitin-protein ligase RNF169	RNF169	sp|Q8NCN4|RN169_HUMAN E3 ubiquitin-protein ligase RNF169 OS=Homo sapiens GN=RNF169 PE=1 SV=2	1	2	2	2	0	0	0	0	0	1	0	0	0	0	0	0	0	0	0	0	0	1	2	1	0	0	0	0	0	0	0	0	0	0	0	0	0	0	0	1	0	0
F5GX09;Q5HYJ3	F5GX09;Q5HYJ3	2;2	2;2	2;2	Protein FAM76B	FAM76B	tr|F5GX09|F5GX09_HUMAN Protein FAM76B OS=Homo sapiens GN=FAM76B PE=1 SV=1;sp|Q5HYJ3|FA76B_HUMAN Protein FAM76B OS=Homo sapiens GN=FAM76B PE=1 SV=3	2	2	2	2	0	0	2	2	1	1	0	0	0	0	0	0	0	0	1	1	1	1	1	1	1	0	0	0	0	0	0	0	0	0	0	0	2	2	1	1	0	0
B2RDT8;Q9Y5X2;C9J8E6;C9J014;C9J271	B2RDT8;Q9Y5X2;C9J8E6;C9J014;C9J271	2;2;1;1;1	2;2;1;1;1	2;2;1;1;1	Sorting nexin-8	SNX8	tr|B2RDT8|B2RDT8_HUMAN cDNA, FLJ96764, highly similar to Homo sapiens sorting nexin 8 (SNX8), mRNA OS=Homo sapiens PE=2 SV=1;sp|Q9Y5X2|SNX8_HUMAN Sorting nexin-8 OS=Homo sapiens GN=SNX8 PE=1 SV=1;tr|C9J8E6|C9J8E6_HUMAN Sorting nexin-8 (Fragment) OS=Homo sa	5	2	2	2	0	0	1	1	2	0	0	0	0	0	0	0	0	0	0	0	1	2	1	0	0	1	0	0	0	0	0	0	0	0	0	0	1	1	2	0	0	0
A0A0A0MQV9;Q9UPS6	A0A0A0MQV9;Q9UPS6	3;3	3;3	3;3	Histone-lysine N-methyltransferase;Histone-lysine N-methyltransferase SETD1B	SETD1B	tr|A0A0A0MQV9|A0A0A0MQV9_HUMAN Histone-lysine N-methyltransferase SETD1B OS=Homo sapiens GN=SETD1B PE=1 SV=1;sp|Q9UPS6|SET1B_HUMAN Histone-lysine N-methyltransferase SETD1B OS=Homo sapiens GN=SETD1B PE=1 SV=3	2	3	3	3	0	0	1	2	2	1	0	0	0	0	0	0	0	0	0	0	1	1	1	2	0	0	0	0	0	0	1	0	0	0	0	0	1	2	2	1	0	0
C9JRT6;F8WDB6;A0A090N8Q5;H3BM14;H3BM74;Q9Y5A7;C9J7X7;B7Z1C8	C9JRT6;F8WDB6;A0A090N8Q5;H3BM14;H3BM74;Q9Y5A7;C9J7X7;B7Z1C8	2;2;2;2;2;2;1;1	2;2;2;2;2;2;1;1	2;2;2;2;2;2;1;1	NEDD8 ultimate buster 1	NUB1;NYREN18	tr|C9JRT6|C9JRT6_HUMAN NEDD8 ultimate buster 1 (Fragment) OS=Homo sapiens GN=NUB1 PE=1 SV=1;tr|F8WDB6|F8WDB6_HUMAN NEDD8 ultimate buster 1 OS=Homo sapiens GN=NUB1 PE=1 SV=1;tr|A0A090N8Q5|A0A090N8Q5_HUMAN NEDD8 ultimate buster-1 OS=Homo sapiens GN=NYREN18 P	8	2	2	2	1	1	2	2	1	2	0	1	0	0	0	0	0	0	0	0	0	1	1	2	0	0	0	0	0	0	1	1	0	0	1	1	2	2	1	2	0	1
B0I1T2;F8WEW9;J3KRL0;Q6ZNK5;Q7Z3N6;K7EIG7;J3QRN6;O94832	B0I1T2;F8WEW9;J3KRL0;Q6ZNK5;Q7Z3N6;K7EIG7;J3QRN6;O94832	2;1;1;1;1;1;1;1	2;1;1;1;1;1;1;1	2;1;1;1;1;1;1;1	Unconventional myosin-Ig;Minor histocompatibility antigen HA-2;Unconventional myosin-Id	MYO1G;MYO1D;FLJ00293;DKFZp686A01173	sp|B0I1T2|MYO1G_HUMAN Unconventional myosin-Ig OS=Homo sapiens GN=MYO1G PE=1 SV=2;tr|F8WEW9|F8WEW9_HUMAN Unconventional myosin-Ig OS=Homo sapiens GN=MYO1G PE=1 SV=1;tr|J3KRL0|J3KRL0_HUMAN Unconventional myosin-Id OS=Homo sapiens GN=MYO1D PE=1 SV=1;tr|Q6ZNK	8	2	2	2	0	1	0	0	0	1	0	0	1	0	0	1	2	2	2	1	1	1	0	1	0	0	1	2	0	0	1	0	0	0	0	1	0	0	0	1	0	0
Q8IZH2;F8WDA0;H7C5E4	Q8IZH2;F8WDA0;H7C5E4	2;1;1	2;1;1	2;1;1	5-3 exoribonuclease 1	XRN1	sp|Q8IZH2|XRN1_HUMAN 5-3 exoribonuclease 1 OS=Homo sapiens GN=XRN1 PE=1 SV=1;tr|F8WDA0|F8WDA0_HUMAN 5-3 exoribonuclease 1 OS=Homo sapiens GN=XRN1 PE=1 SV=1;tr|H7C5E4|H7C5E4_HUMAN 5-3 exoribonuclease 1 (Fragment) OS=Homo sapiens GN=XRN1 PE=1 SV=1	3	2	2	2	0	0	2	1	2	2	0	0	1	0	0	0	0	0	0	0	1	2	2	0	1	0	0	0	0	0	0	0	0	0	0	0	2	1	2	2	0	0
E7EW05;B4DT66;Q9NVU7	E7EW05;B4DT66;Q9NVU7	3;3;3	3;3;3	3;3;3	Protein SDA1 homolog	SDAD1	tr|E7EW05|E7EW05_HUMAN Protein SDA1 homolog OS=Homo sapiens GN=SDAD1 PE=1 SV=1;tr|B4DT66|B4DT66_HUMAN cDNA FLJ55367, highly similar to Rattus norvegicus SDA1 domain containing 1 (Sdad1), mRNA OS=Homo sapiens PE=2 SV=1;sp|Q9NVU7|SDA1_HUMAN Protein SDA1 homo	3	3	3	3	0	0	1	2	1	1	0	1	0	1	0	0	0	0	0	0	0	1	1	1	0	0	0	0	0	0	0	0	0	0	0	0	1	2	1	1	0	1
M0R050;B2RC50;Q9NQT4	M0R050;B2RC50;Q9NQT4	2;2;2	2;2;2	2;2;2	Exosome complex component RRP46	EXOSC5	tr|M0R050|M0R050_HUMAN Exosome complex component RRP46 OS=Homo sapiens GN=EXOSC5 PE=1 SV=1;tr|B2RC50|B2RC50_HUMAN cDNA, FLJ95853, highly similar to Homo sapiens exosome component Rrp46 (RRP46), mRNA OS=Homo sapiens PE=2 SV=1;sp|Q9NQT4|EXOS5_HUMAN Exosome c	3	2	2	2	0	0	0	2	2	2	0	1	0	0	0	0	0	0	0	1	0	1	1	1	1	2	0	0	0	0	1	0	1	0	0	0	0	2	2	2	0	1
Q12873;B4DLC6;Q2TAZ1	Q12873;B4DLC6	10;7;4	2;1;1	2;1;1	Chromodomain-helicase-DNA-binding protein 3	CHD3	sp|Q12873|CHD3_HUMAN Chromodomain-helicase-DNA-binding protein 3 OS=Homo sapiens GN=CHD3 PE=1 SV=3;tr|B4DLC6|B4DLC6_HUMAN cDNA FLJ59330, highly similar to Chromodomain helicase-DNA-binding protein 3 (EC 3.6.1.-) OS=Homo sapiens PE=2 SV=1	3	10	2	2	4	3	9	9	8	7	3	3	4	4	3	3	5	4	4	5	7	7	8	7	5	5	3	5	3	3	3	3	3	2	0	0	2	2	1	1	0	0
K7EKB6;Q96CV8;P52888	K7EKB6;Q96CV8;P52888	2;2;2	2;2;2	2;2;2	Thimet oligopeptidase	THOP1	tr|K7EKB6|K7EKB6_HUMAN Thimet oligopeptidase (Fragment) OS=Homo sapiens GN=THOP1 PE=1 SV=8;tr|Q96CV8|Q96CV8_HUMAN Thimet oligopeptidase 1 OS=Homo sapiens GN=THOP1 PE=1 SV=1;sp|P52888|THOP1_HUMAN Thimet oligopeptidase OS=Homo sapiens GN=THOP1 PE=1 SV=2	3	2	2	2	0	0	1	1	0	0	0	0	0	0	1	1	0	0	0	0	0	0	2	2	2	0	0	0	0	0	0	0	0	0	0	0	1	1	0	0	0	0
X6R2W0;Q5U8S2;O60499;K7EJ05;F6RTM7;K7EK75;K7EPP9;K7ELY2;K7EIY4	X6R2W0;Q5U8S2;O60499;K7EJ05;F6RTM7;K7EK75;K7EPP9;K7ELY2;K7EIY4	2;2;2;1;1;1;1;1;1	2;2;2;1;1;1;1;1;1	2;2;2;1;1;1;1;1;1	Syntaxin-10	STX10	tr|X6R2W0|X6R2W0_HUMAN Syntaxin-10 OS=Homo sapiens GN=STX10 PE=1 SV=1;tr|Q5U8S2|Q5U8S2_HUMAN Syntaxin-10 OS=Homo sapiens GN=STX10 PE=1 SV=1;sp|O60499|STX10_HUMAN Syntaxin-10 OS=Homo sapiens GN=STX10 PE=1 SV=1;tr|K7EJ05|K7EJ05_HUMAN Syntaxin-10 (Fragment) O	9	2	2	2	1	1	2	1	1	1	1	0	1	2	1	1	1	1	1	2	1	1	1	2	1	1	1	1	1	1	1	1	1	1	1	1	2	1	1	1	1	0
A8K6Q5;P51946;D6RHI7;D6RG18;Q59FW7	A8K6Q5;P51946;D6RHI7;D6RG18;Q59FW7	3;3;2;2;2	3;3;2;2;2	3;3;2;2;2	Cyclin-H	CCNH	tr|A8K6Q5|A8K6Q5_HUMAN cDNA FLJ77327, highly similar to Homo sapiens cyclin H (CCNH), mRNA OS=Homo sapiens PE=2 SV=1;sp|P51946|CCNH_HUMAN Cyclin-H OS=Homo sapiens GN=CCNH PE=1 SV=1;tr|D6RHI7|D6RHI7_HUMAN Cyclin-H OS=Homo sapiens GN=CCNH PE=1 SV=1;tr|D6RG18	5	3	3	3	1	0	1	2	1	2	0	0	0	0	0	0	2	2	1	2	2	2	1	1	0	1	0	2	1	1	1	0	0	0	1	0	1	2	1	2	0	0
A0A087WZC4;A0A087WVW4;Q0II16;O43548;B4DPS8;A0A024R9T4;A0A024R9P4;A0A087WVS3	A0A087WZC4;A0A087WVW4;Q0II16;O43548;B4DPS8;A0A024R9T4;A0A024R9P4;A0A087WVS3	2;2;2;2;1;1;1;1	2;2;2;2;1;1;1;1	2;2;2;2;1;1;1;1	Protein-glutamine gamma-glutamyltransferase 5	TGM5	tr|A0A087WZC4|A0A087WZC4_HUMAN Protein-glutamine gamma-glutamyltransferase 5 OS=Homo sapiens GN=TGM5 PE=1 SV=1;tr|A0A087WVW4|A0A087WVW4_HUMAN Protein-glutamine gamma-glutamyltransferase 5 OS=Homo sapiens GN=TGM5 PE=1 SV=1;tr|Q0II16|Q0II16_HUMAN Transglutam	8	2	2	2	1	1	1	0	0	0	1	1	1	1	1	1	1	0	0	1	1	1	1	1	1	1	2	2	1	0	1	0	1	1	1	1	1	0	0	0	1	1
E9PPR0;E9PQP1;E9PMX3;G3V0I5;Q53G70;E5KNH5;P49821;E9PPS5;E9PJL9;E9PLC6;B4DUN7;Q96ID4;B4DE93	E9PPR0;E9PQP1;E9PMX3;G3V0I5;Q53G70;E5KNH5;P49821;E9PPS5;E9PJL9;E9PLC6;B4DUN7;Q96ID4;B4DE93	2;2;2;2;2;2;2;1;1;1;1;1;1	2;2;2;2;2;2;2;1;1;1;1;1;1	2;2;2;2;2;2;2;1;1;1;1;1;1	NADH dehydrogenase [ubiquinone] flavoprotein 1, mitochondrial	NDUFV1	tr|E9PPR0|E9PPR0_HUMAN NADH dehydrogenase [ubiquinone] flavoprotein 1, mitochondrial (Fragment) OS=Homo sapiens GN=NDUFV1 PE=1 SV=1;tr|E9PQP1|E9PQP1_HUMAN NADH dehydrogenase [ubiquinone] flavoprotein 1, mitochondrial (Fragment) OS=Homo sapiens GN=NDUFV1 PE	13	2	2	2	1	0	2	2	2	2	1	0	2	0	0	0	1	2	0	0	1	1	2	2	1	2	1	1	0	0	0	1	0	1	1	0	2	2	2	2	1	0
Q5T9P7;B2RBU0;Q99633;Q5T9P8;M0R3G1	Q5T9P7;B2RBU0;Q99633;Q5T9P8;M0R3G1	4;4;4;3;2	4;4;4;3;2	4;4;4;3;2	Pre-mRNA-splicing factor 18	PRPF18	tr|Q5T9P7|Q5T9P7_HUMAN Pre-mRNA-splicing factor 18 (Fragment) OS=Homo sapiens GN=PRPF18 PE=1 SV=1;tr|B2RBU0|B2RBU0_HUMAN cDNA, FLJ95691, highly similar to Homo sapiens PRP18 pre-mRNA processing factor 18 homolog (yeast) (PRPF18), mRNA OS=Homo sapiens PE=2	5	4	4	4	1	0	2	1	1	0	0	0	0	0	0	0	1	0	0	0	1	1	1	1	1	2	0	0	1	1	0	0	0	0	1	0	2	1	1	0	0	0
D6RF82;D6REX1;D6RIC6;P33981;D6RFY1	D6RF82;D6REX1;D6RIC6;P33981;D6RFY1	2;2;2;2;1	2;2;2;2;1	2;2;2;2;1	Dual specificity protein kinase TTK	TTK	tr|D6RF82|D6RF82_HUMAN Dual-specificity protein kinase TTK (Fragment) OS=Homo sapiens GN=TTK PE=1 SV=1;tr|D6REX1|D6REX1_HUMAN Dual-specificity protein kinase TTK (Fragment) OS=Homo sapiens GN=TTK PE=1 SV=1;tr|D6RIC6|D6RIC6_HUMAN Dual-specificity protein ki	5	2	2	2	1	0	1	2	2	2	0	0	0	0	0	1	0	1	0	1	1	1	2	2	2	1	0	0	0	0	0	0	0	0	1	0	1	2	2	2	0	0
P20700;E9PBF6;A0A0D9SFE5;Q6DC98;B4DZT3;A0A0D9SFY5	P20700;E9PBF6;A0A0D9SFE5;Q6DC98;B4DZT3	6;5;4;4;3;2	5;4;4;4;2;2	5;4;4;4;2;2	Lamin-B1	LMNB1	sp|P20700|LMNB1_HUMAN Lamin-B1 OS=Homo sapiens GN=LMNB1 PE=1 SV=2;tr|E9PBF6|E9PBF6_HUMAN Lamin-B1 OS=Homo sapiens GN=LMNB1 PE=1 SV=1;tr|A0A0D9SFE5|A0A0D9SFE5_HUMAN Lamin B1, isoform CRA_a OS=Homo sapiens GN=LMNB1 PE=1 SV=1;tr|Q6DC98|Q6DC98_HUMAN LMNB1 prot	6	6	5	5	0	1	3	3	2	2	4	2	2	1	2	1	0	2	0	1	1	0	1	3	2	2	1	0	0	1	1	2	1	2	0	1	3	3	2	2	3	1
Q9NVH1;B3KTC6;B1AK20;B4DGD5;B4DPK2	Q9NVH1;B3KTC6;B1AK20;B4DGD5;B4DPK2	2;1;1;1;1	2;1;1;1;1	2;1;1;1;1	DnaJ homolog subfamily C member 11	DNAJC11	sp|Q9NVH1|DJC11_HUMAN DnaJ homolog subfamily C member 11 OS=Homo sapiens GN=DNAJC11 PE=1 SV=2;tr|B3KTC6|B3KTC6_HUMAN cDNA FLJ38067 fis, clone CTONG2015345, highly similar to DnaJ homolog subfamily C member 11 OS=Homo sapiens PE=2 SV=1;tr|B1AK20|B1AK20_HUMA	5	2	2	2	1	0	0	0	1	1	1	1	2	1	1	1	1	1	1	2	2	1	1	1	2	1	2	2	1	1	1	1	0	1	1	0	0	0	1	1	1	1
Q9NR50;A0A0D9SEN0;H0Y580;Q9HA31	Q9NR50;A0A0D9SEN0;H0Y580;Q9HA31	2;1;1;1	2;1;1;1	2;1;1;1	Translation initiation factor eIF-2B subunit gamma	EIF2B3	sp|Q9NR50|EI2BG_HUMAN Translation initiation factor eIF-2B subunit gamma OS=Homo sapiens GN=EIF2B3 PE=1 SV=1;tr|A0A0D9SEN0|A0A0D9SEN0_HUMAN Translation initiation factor eIF-2B subunit gamma OS=Homo sapiens GN=EIF2B3 PE=1 SV=1;tr|H0Y580|H0Y580_HUMAN Transl	4	2	2	2	1	0	1	2	2	1	2	0	2	2	0	0	2	2	1	1	2	1	1	1	1	2	1	2	0	1	0	0	0	1	1	0	1	2	2	1	2	0
C9JF17;P05090;B4DGC3;C9JX71	C9JF17;P05090;B4DGC3;C9JX71	2;2;1;1	2;2;1;1	2;2;1;1	Apolipoprotein D	APOD	tr|C9JF17|C9JF17_HUMAN Apolipoprotein D (Fragment) OS=Homo sapiens GN=APOD PE=1 SV=1;sp|P05090|APOD_HUMAN Apolipoprotein D OS=Homo sapiens GN=APOD PE=1 SV=1;tr|B4DGC3|B4DGC3_HUMAN cDNA FLJ57921, highly similar to Apolipoprotein D OS=Homo sapiens PE=2 SV=1;	4	2	2	2	1	1	0	0	1	0	0	0	2	1	1	1	1	2	1	1	2	1	1	0	2	2	2	0	1	0	1	1	1	0	1	1	0	0	1	0	0	0
Q9UQD4;Q6FGM0;Q99961;M0QYE0;M0R0I3	Q9UQD4;Q6FGM0;Q99961;M0QYE0;M0R0I3	2;2;2;1;1	2;2;2;1;1	2;2;2;1;1	Endophilin-A2	SH3GL1	tr|Q9UQD4|Q9UQD4_HUMAN SH3-containing Grb-2-like 1 protein OS=Homo sapiens PE=4 SV=1;tr|Q6FGM0|Q6FGM0_HUMAN SH3-domain GRB2-like 1 OS=Homo sapiens GN=SH3GL1 PE=1 SV=1;sp|Q99961|SH3G1_HUMAN Endophilin-A2 OS=Homo sapiens GN=SH3GL1 PE=1 SV=1;tr|M0QYE0|M0QYE0_	5	2	2	2	1	0	1	1	1	2	1	1	1	0	1	1	0	0	0	0	1	0	1	1	1	1	0	0	0	0	0	0	0	0	1	0	1	1	1	2	1	1
Q9GZS1;E7EX70;B4DW33;B4E005	Q9GZS1;E7EX70;B4DW33	3;2;2;1	3;2;2;1	3;2;2;1	DNA-directed RNA polymerase I subunit RPA49	POLR1E	sp|Q9GZS1|RPA49_HUMAN DNA-directed RNA polymerase I subunit RPA49 OS=Homo sapiens GN=POLR1E PE=1 SV=2;tr|E7EX70|E7EX70_HUMAN DNA-directed RNA polymerase I subunit RPA49 OS=Homo sapiens GN=POLR1E PE=1 SV=2;tr|B4DW33|B4DW33_HUMAN cDNA FLJ54187, highly simila	4	3	3	3	2	0	2	3	3	3	2	0	0	0	0	0	0	0	0	0	0	0	3	2	3	3	1	0	0	0	2	2	0	1	2	0	2	3	3	3	2	0
B4DZ83;Q9ULJ1;H0YF19;H0YD68	B4DZ83;Q9ULJ1;H0YF19;H0YD68	2;2;1;1	2;2;1;1	2;2;1;1	Outer dense fiber protein 2-like	ODF2L	tr|B4DZ83|B4DZ83_HUMAN cDNA FLJ59792, highly similar to Homo sapiens outer dense fiber of sperm tails 2-like (ODF2L), transcript variant 1, mRNA OS=Homo sapiens PE=2 SV=1;sp|Q9ULJ1|ODF2L_HUMAN Outer dense fiber protein 2-like OS=Homo sapiens GN=ODF2L PE=2	4	2	2	2	0	1	1	0	0	1	0	0	1	0	1	0	0	0	1	0	0	0	1	0	0	0	0	0	0	0	0	0	0	0	0	1	1	0	0	1	0	0
Q92615;H0Y641;H0Y4V9	Q92615;H0Y641;H0Y4V9	3;2;2	3;2;2	3;2;2	La-related protein 4B	LARP4B	sp|Q92615|LAR4B_HUMAN La-related protein 4B OS=Homo sapiens GN=LARP4B PE=1 SV=3;tr|H0Y641|H0Y641_HUMAN La-related protein 4B (Fragment) OS=Homo sapiens GN=LARP4B PE=1 SV=2;tr|H0Y4V9|H0Y4V9_HUMAN La-related protein 4B (Fragment) OS=Homo sapiens GN=LARP4B PE	3	3	3	3	0	0	3	3	3	2	1	1	0	2	1	2	2	1	1	0	0	1	3	3	2	1	1	0	0	1	1	0	0	1	0	0	3	3	3	2	1	1
Q6P5Z4;B2RBL9;D3DUK1;P56945;B3KWS6;Q96CD4;B3KWE2;Q8NC57;B3KW85	Q6P5Z4;B2RBL9;D3DUK1;P56945;B3KWS6;Q96CD4;B3KWE2;Q8NC57;B3KW85	2;2;2;2;1;1;1;1;1	2;2;2;2;1;1;1;1;1	2;2;2;2;1;1;1;1;1	Breast cancer anti-estrogen resistance protein 1	BCAR1	tr|Q6P5Z4|Q6P5Z4_HUMAN Breast cancer anti-estrogen resistance 1 OS=Homo sapiens GN=BCAR1 PE=1 SV=1;tr|B2RBL9|B2RBL9_HUMAN cDNA, FLJ95582, highly similar to Homo sapiens breast cancer anti-estrogen resistance 1 (BCAR1),mRNA OS=Homo sapiens PE=2 SV=1;tr|D3DU	9	2	2	2	0	0	2	2	2	1	1	0	1	1	1	0	2	0	2	0	1	1	2	1	1	1	1	1	1	0	1	1	0	0	0	0	2	2	2	1	1	0
B4DZF1;Q9UHD9;B4DM19	B4DZF1;Q9UHD9;B4DM19	5;5;4	2;2;2	2;2;2	Ubiquilin-2	UBQLN2	tr|B4DZF1|B4DZF1_HUMAN cDNA FLJ56541, highly similar to Ubiquilin-2 OS=Homo sapiens PE=2 SV=1;sp|Q9UHD9|UBQL2_HUMAN Ubiquilin-2 OS=Homo sapiens GN=UBQLN2 PE=1 SV=2;tr|B4DM19|B4DM19_HUMAN cDNA FLJ60127, highly similar to Ubiquilin-2 OS=Homo sapiens PE=2 SV=	3	5	2	2	3	1	2	2	3	2	5	5	4	4	4	4	4	4	3	5	2	3	4	4	2	4	3	4	2	1	3	2	1	1	2	1	1	1	1	1	2	2
Q8TEM1	Q8TEM1	4	4	4	Nuclear pore membrane glycoprotein 210	NUP210	sp|Q8TEM1|PO210_HUMAN Nuclear pore membrane glycoprotein 210 OS=Homo sapiens GN=NUP210 PE=1 SV=3	1	4	4	4	1	1	0	1	3	2	1	1	3	2	1	1	0	1	2	1	1	1	1	2	2	0	2	1	0	1	0	1	0	1	1	1	0	1	3	2	1	1
F8VUC8;B4DWE7;B4DTS8;H0YI20;F8VXY3;Q3ZM02;P00973	F8VUC8;B4DWE7;B4DTS8;H0YI20;F8VXY3;Q3ZM02;P00973	2;2;2;2;2;2;2	2;2;2;2;2;2;2	2;2;2;2;2;2;2	2-5-oligoadenylate synthase 1	OAS1	tr|F8VUC8|F8VUC8_HUMAN 2-5-oligoadenylate synthase 1 OS=Homo sapiens GN=OAS1 PE=1 SV=1;tr|B4DWE7|B4DWE7_HUMAN cDNA FLJ54944, highly similar to 2-5-oligoadenylate synthetase 1 (EC 2.7.7.-) OS=Homo sapiens PE=2 SV=1;tr|B4DTS8|B4DTS8_HUMAN cDNA FLJ60887,	7	2	2	2	0	1	2	1	1	2	2	0	1	0	1	1	1	1	0	1	1	1	2	1	1	1	1	1	1	1	1	1	0	0	0	1	2	1	1	2	2	0
Q6ZMY0;D6RA70;Q9H6S0	Q6ZMY0;D6RA70;Q9H6S0	3;2;2	3;2;2	3;2;2	Probable ATP-dependent RNA helicase YTHDC2	YTHDC2	tr|Q6ZMY0|Q6ZMY0_HUMAN cDNA FLJ16598 fis, clone TESTI4006473, weakly similar to ATP-dependent RNA helicase A OS=Homo sapiens PE=2 SV=1;tr|D6RA70|D6RA70_HUMAN Probable ATP-dependent RNA helicase YTHDC2 OS=Homo sapiens GN=YTHDC2 PE=1 SV=1;sp|Q9H6S0|YTDC2_HUM	3	3	3	3	0	0	3	3	2	1	0	0	0	0	0	0	1	0	0	1	2	2	2	3	2	2	0	1	0	1	1	0	0	0	0	0	3	3	2	1	0	0
A0A0A0MSF9;Q8N954	A0A0A0MSF9;Q8N954	2;2	2;2	2;2	G patch domain-containing protein 11	GPATCH11	tr|A0A0A0MSF9|A0A0A0MSF9_HUMAN G patch domain-containing protein 11 OS=Homo sapiens GN=GPATCH11 PE=1 SV=1;sp|Q8N954|GPT11_HUMAN G patch domain-containing protein 11 OS=Homo sapiens GN=GPATCH11 PE=1 SV=3	2	2	2	2	1	1	2	2	2	2	0	0	0	0	0	0	1	0	1	1	2	1	2	2	2	1	1	0	1	0	0	0	0	1	1	1	2	2	2	2	0	0
Q64LD2;G3V2K8;G3V367	Q64LD2;G3V2K8;G3V367	2;1;1	2;1;1	2;1;1	WD repeat-containing protein 25	WDR25	sp|Q64LD2|WDR25_HUMAN WD repeat-containing protein 25 OS=Homo sapiens GN=WDR25 PE=1 SV=3;tr|G3V2K8|G3V2K8_HUMAN WD repeat-containing protein 25 OS=Homo sapiens GN=WDR25 PE=1 SV=1;tr|G3V367|G3V367_HUMAN WD repeat-containing protein 25 OS=Homo sapiens GN=WDR	3	2	2	2	0	0	2	2	1	1	0	0	0	0	0	0	1	1	0	1	2	2	1	1	0	1	1	2	0	0	0	0	1	0	0	0	2	2	1	1	0	0
Q9H7V3;P12931;Q9P134;B3KUV3;A0A0S2Z3Y4;B3KPS6;A0A0S2Z3Y8;Q573B4;B4DZS7;A0A0S2Z3T3;P06239;P06241	Q9H7V3;P12931;Q9P134;B3KUV3;A0A0S2Z3Y4;B3KPS6;A0A0S2Z3Y8;Q573B4;B4DZS7;A0A0S2Z3T3;P06239;P06241	2;2;1;1;1;1;1;1;1;1;1;1	2;2;1;1;1;1;1;1;1;1;1;1	0;0;0;0;0;0;0;0;0;0;0;0	Proto-oncogene tyrosine-protein kinase Src;Non-specific protein-tyrosine kinase;Tyrosine-protein kinase Lck;Tyrosine-protein kinase Fyn	SRC;LCK;FYN	tr|Q9H7V3|Q9H7V3_HUMAN cDNA FLJ14219 fis, clone NT2RP3003800, highly similar to Rattus norvegicus tyrosine protein kinase pp60-c-src mRNA OS=Homo sapiens PE=2 SV=1;sp|P12931|SRC_HUMAN Proto-oncogene tyrosine-protein kinase Src OS=Homo sapiens GN=SRC PE=1 S	12	2	2	0	1	0	2	1	1	2	1	2	2	2	0	2	1	1	0	1	1	1	1	1	2	2	1	1	1	1	1	1	1	1	1	0	2	1	1	2	1	2
B1Q3B3;P02792;B1Q3B4;Q6S4P3	B1Q3B3;P02792;B1Q3B4;Q6S4P3	2;2;1;1	2;2;1;1	2;2;1;1	Ferritin;Ferritin light chain	FTL;FTL variant	tr|B1Q3B3|B1Q3B3_HUMAN Ferritin (Fragment) OS=Homo sapiens GN=FTL PE=3 SV=1;sp|P02792|FRIL_HUMAN Ferritin light chain OS=Homo sapiens GN=FTL PE=1 SV=2;tr|B1Q3B4|B1Q3B4_HUMAN Ferritin (Fragment) OS=Homo sapiens GN=FTL variant PE=3 SV=1;tr|Q6S4P3|Q6S4P3_HUMA	4	2	2	2	1	1	2	2	1	0	1	0	0	0	1	0	1	0	1	2	2	1	2	1	2	1	0	1	1	1	1	1	1	0	1	1	2	2	1	0	1	0
E9PGT3;Q15418;B7Z2K7;Q5SVM6;B7Z3B5;F2Z2J1;Q15349	E9PGT3;Q15418;B7Z2K7	5;5;4;2;1;1;1	4;4;3;2;1;1;1	4;4;3;2;1;1;1	Ribosomal protein S6 kinase;Ribosomal protein S6 kinase alpha-1	RPS6KA1	tr|E9PGT3|E9PGT3_HUMAN Ribosomal protein S6 kinase OS=Homo sapiens GN=RPS6KA1 PE=1 SV=1;sp|Q15418|KS6A1_HUMAN Ribosomal protein S6 kinase alpha-1 OS=Homo sapiens GN=RPS6KA1 PE=1 SV=2;tr|B7Z2K7|B7Z2K7_HUMAN cDNA FLJ53289, highly similar to Ribosomal protein	7	5	4	4	1	1	4	4	2	3	2	0	1	2	2	2	3	2	2	1	2	3	4	3	2	4	1	2	0	2	2	2	1	2	1	1	3	3	1	2	2	0
G3V0G3;H7C3E9;Q53HB9;Q9NY93;F8WDT8	G3V0G3;H7C3E9;Q53HB9;Q9NY93;F8WDT8	4;4;4;4;3	4;4;4;4;3	4;4;4;4;3	Probable ATP-dependent RNA helicase DDX56	DDX56	tr|G3V0G3|G3V0G3_HUMAN DEAD (Asp-Glu-Ala-Asp) box polypeptide 56, isoform CRA_a OS=Homo sapiens GN=DDX56 PE=1 SV=1;tr|H7C3E9|H7C3E9_HUMAN Probable ATP-dependent RNA helicase DDX56 (Fragment) OS=Homo sapiens GN=DDX56 PE=1 SV=1;tr|Q53HB9|Q53HB9_HUMAN DEAD (A	5	4	4	4	2	2	3	3	3	3	1	1	2	1	1	1	0	1	1	1	2	2	2	2	3	2	1	1	2	1	2	2	1	2	2	2	3	3	3	3	1	1
I3L2G3;I3L139;Q6FIG5;B4DXG0;B4DE94;B2RD19;A0A140VK84;Q9HA64;I3L3W5	I3L2G3;I3L139;Q6FIG5;B4DXG0;B4DE94;B2RD19;A0A140VK84;Q9HA64;I3L3W5	2;2;2;2;2;2;2;2;1	2;2;2;2;2;2;2;2;1	2;2;2;2;2;2;2;2;1	Ketosamine-3-kinase	FN3KRP	tr|I3L2G3|I3L2G3_HUMAN Ketosamine-3-kinase (Fragment) OS=Homo sapiens GN=FN3KRP PE=1 SV=1;tr|I3L139|I3L139_HUMAN Ketosamine-3-kinase OS=Homo sapiens GN=FN3KRP PE=1 SV=1;tr|Q6FIG5|Q6FIG5_HUMAN FN3KRP protein OS=Homo sapiens GN=FN3KRP PE=2 SV=1;tr|B4DXG0|B4D	9	2	2	2	1	1	1	1	1	1	1	2	2	2	1	0	1	1	1	2	1	1	1	2	1	1	1	1	1	1	1	1	1	1	1	1	1	1	1	1	1	2
M0R299;M0QXL5;Q96BS4;P22087;M0R2U2;M0R1H0;M0R2B0;M0R0P1;M0R2Q4;B4DLD4	M0R299;M0QXL5;Q96BS4;P22087;M0R2U2;M0R1H0;M0R2B0;M0R0P1;M0R2Q4;B4DLD4	2;2;2;2;1;1;1;1;1;1	2;2;2;2;1;1;1;1;1;1	2;2;2;2;1;1;1;1;1;1	rRNA 2-O-methyltransferase fibrillarin	FBL	tr|M0R299|M0R299_HUMAN rRNA 2-O-methyltransferase fibrillarin (Fragment) OS=Homo sapiens GN=FBL PE=1 SV=1;tr|M0QXL5|M0QXL5_HUMAN rRNA 2-O-methyltransferase fibrillarin (Fragment) OS=Homo sapiens GN=FBL PE=1 SV=1;tr|Q96BS4|Q96BS4_HUMAN FBL protein (Fragme	10	2	2	2	0	0	2	1	2	1	0	1	1	1	0	1	1	1	1	0	1	1	1	2	0	1	0	1	0	0	1	1	0	0	0	0	2	1	2	1	0	1
O95363	O95363	2	2	2	Phenylalanine--tRNA ligase, mitochondrial	FARS2	sp|O95363|SYFM_HUMAN Phenylalanine--tRNA ligase, mitochondrial OS=Homo sapiens GN=FARS2 PE=1 SV=1	1	2	2	2	1	1	2	2	2	2	0	1	1	1	0	0	1	1	1	1	2	1	2	2	2	2	1	1	1	1	1	1	1	1	1	1	2	2	2	2	0	1
O75940	O75940	2	2	2	Survival of motor neuron-related-splicing factor 30	SMNDC1	sp|O75940|SPF30_HUMAN Survival of motor neuron-related-splicing factor 30 OS=Homo sapiens GN=SMNDC1 PE=1 SV=1	1	2	2	2	1	1	2	2	2	2	0	0	0	1	0	0	2	2	2	2	2	2	1	1	1	2	1	2	1	1	1	1	1	1	1	1	2	2	2	2	0	0
Q6P996;H3BPV5;H3BM88;A0A0J9YXH6;J3KNK7;Q86XE2;Q6P474;B4DHL7;H3BND4	Q6P996;H3BPV5;H3BM88;A0A0J9YXH6;J3KNK7;Q86XE2;Q6P474	3;2;2;2;2;2;2;1;1	3;2;2;2;2;2;2;1;1	3;2;2;2;2;2;2;1;1	Pyridoxal-dependent decarboxylase domain-containing protein 1;Putative pyridoxal-dependent decarboxylase domain-containing protein 2	PDXDC1;PDXDC2P	sp|Q6P996|PDXD1_HUMAN Pyridoxal-dependent decarboxylase domain-containing protein 1 OS=Homo sapiens GN=PDXDC1 PE=1 SV=2;tr|H3BPV5|H3BPV5_HUMAN Pyridoxal-dependent decarboxylase domain-containing protein 1 OS=Homo sapiens GN=PDXDC1 PE=4 SV=1;tr|H3BM88|H3BM8	9	3	3	3	1	2	3	1	3	1	2	2	1	3	1	1	1	2	2	3	1	2	3	3	3	2	2	0	0	1	1	1	1	1	1	2	3	1	3	1	2	2
Q9BQ69	Q9BQ69	2	2	2	O-acetyl-ADP-ribose deacetylase MACROD1	MACROD1	sp|Q9BQ69|MACD1_HUMAN O-acetyl-ADP-ribose deacetylase MACROD1 OS=Homo sapiens GN=MACROD1 PE=1 SV=2	1	2	2	2	1	1	2	1	1	1	1	0	0	0	0	0	2	1	1	1	1	1	1	2	1	1	1	0	0	1	1	0	1	1	1	1	2	1	1	1	1	0
A0A0S2Z472;A8KAH7;A0A024R2W3;P13861;H7C1L0;H7C330	A0A0S2Z472;A8KAH7;A0A024R2W3;P13861;H7C1L0	4;4;4;4;3;1	4;4;4;4;3;1	4;4;4;4;3;1	cAMP-dependent protein kinase type II-alpha regulatory subunit	PRKAR2A	tr|A0A0S2Z472|A0A0S2Z472_HUMAN Protein kinase cAMP-dependent regulatory type II alpha isoform 1 (Fragment) OS=Homo sapiens GN=PRKAR2A PE=2 SV=1;tr|A8KAH7|A8KAH7_HUMAN cDNA FLJ75444, highly similar to Homo sapiens protein kinase, cAMP-dependent, regulatory,	6	4	4	4	2	0	3	2	4	4	2	2	2	3	3	2	3	3	3	1	1	1	3	3	3	4	3	2	0	0	3	2	2	2	2	0	3	2	4	4	2	2
Q4G0P3	Q4G0P3	2	2	2	Hydrocephalus-inducing protein homolog	HYDIN	sp|Q4G0P3|HYDIN_HUMAN Hydrocephalus-inducing protein homolog OS=Homo sapiens GN=HYDIN PE=1 SV=3	1	2	2	2	1	0	0	1	0	1	0	0	0	0	0	0	1	1	1	1	1	1	0	1	0	2	1	1	0	0	1	1	0	0	1	0	0	1	0	1	0	0
Q2TA77;A0A087WUY7;A0A024RC49;O75928;B4DGW0;K7ER97;K7EJT4;A0A0A0MS92	Q2TA77;A0A087WUY7;A0A024RC49;O75928;B4DGW0	4;4;4;4;2;1;1;1	4;4;4;4;2;1;1;1	3;3;3;3;1;1;1;1	E3 SUMO-protein ligase PIAS2	PIAS2	tr|Q2TA77|Q2TA77_HUMAN PIAS2 protein OS=Homo sapiens GN=PIAS2 PE=2 SV=1;tr|A0A087WUY7|A0A087WUY7_HUMAN E3 SUMO-protein ligase PIAS2 (Fragment) OS=Homo sapiens GN=PIAS2 PE=1 SV=1;tr|A0A024RC49|A0A024RC49_HUMAN Protein inhibitor of activated STAT, 2, isoform	8	4	4	3	1	1	3	2	2	3	0	0	0	0	0	0	1	0	0	1	2	3	3	2	2	2	1	1	1	0	1	1	0	1	1	1	3	2	2	3	0	0
C9IZG4;O60888	C9IZG4;O60888	2;2	2;2	2;2	Protein CutA	CUTA	tr|C9IZG4|C9IZG4_HUMAN Protein CutA OS=Homo sapiens GN=CUTA PE=1 SV=1;sp|O60888|CUTA_HUMAN Protein CutA OS=Homo sapiens GN=CUTA PE=1 SV=2	2	2	2	2	2	2	1	1	1	1	1	1	2	1	2	1	2	2	1	1	1	0	2	2	2	2	2	2	1	0	1	1	1	1	2	2	1	1	1	1	1	1
Q01804;A0PJA7	Q01804;A0PJA7	2;1	2;1	2;1	OTU domain-containing protein 4	OTUD4	sp|Q01804|OTUD4_HUMAN OTU domain-containing protein 4 OS=Homo sapiens GN=OTUD4 PE=1 SV=4;tr|A0PJA7|A0PJA7_HUMAN OTUD4 protein (Fragment) OS=Homo sapiens GN=OTUD4 PE=2 SV=1	2	2	2	2	1	1	2	2	2	2	1	1	1	1	1	1	1	2	2	2	2	2	2	2	1	1	2	1	1	1	1	1	1	1	1	1	2	2	2	2	1	1
Q6MZZ3;E7EWF7;E7EX90;Q14203	Q6MZZ3;E7EWF7;E7EX90;Q14203	3;2;2;2	3;2;2;2	3;2;2;2	Dynactin subunit 1	DKFZp686I0746;DCTN1	tr|Q6MZZ3|Q6MZZ3_HUMAN Uncharacterized protein DKFZp686I0746 OS=Homo sapiens GN=DKFZp686I0746 PE=2 SV=1;tr|E7EWF7|E7EWF7_HUMAN Uncharacterized protein (Fragment) OS=Homo sapiens PE=4 SV=2;tr|E7EX90|E7EX90_HUMAN Dynactin subunit 1 OS=Homo sapiens GN=DCTN1 P	4	3	3	3	0	1	2	2	1	1	2	1	2	1	2	2	0	1	1	2	2	2	2	2	3	2	0	0	2	1	0	1	1	2	0	1	2	2	1	1	2	1
Q14789;B4DTZ9;E7EU81;B4DQW7;B4DL98;H0Y867;F8WF12;C9J8Q0	Q14789;B4DTZ9;E7EU81;B4DQW7;B4DL98;H0Y867	4;3;3;2;2;2;1;1	4;3;3;2;2;2;1;1	4;3;3;2;2;2;1;1	Golgin subfamily B member 1	GOLGB1	sp|Q14789|GOGB1_HUMAN Golgin subfamily B member 1 OS=Homo sapiens GN=GOLGB1 PE=1 SV=2;tr|B4DTZ9|B4DTZ9_HUMAN cDNA FLJ61596, highly similar to Golgin subfamily B member 1 (Fragment) OS=Homo sapiens PE=2 SV=1;tr|E7EU81|E7EU81_HUMAN Golgin subfamily B member	8	4	4	4	1	1	2	1	1	1	1	1	1	1	0	0	1	0	0	1	1	0	1	2	1	1	1	1	1	1	2	2	2	2	1	1	2	1	1	1	1	1
O15050	O15050	2	2	2	TPR and ankyrin repeat-containing protein 1	TRANK1	sp|O15050|TRNK1_HUMAN TPR and ankyrin repeat-containing protein 1 OS=Homo sapiens GN=TRANK1 PE=2 SV=4	1	2	2	2	1	0	0	1	1	1	0	0	1	1	0	0	0	1	0	1	2	1	0	2	1	0	2	2	0	0	1	1	0	0	1	0	0	1	1	1	0	0
Q15203;Q7KZ52;B8ZZQ6;V9HVW6;Q15202;Q8TBK9;Q86YS2;Q53S24;Q15204;P06454;Q9UMZ1;Q9NYD3;Q15254;Q15200;V9HVW7;B8ZZA1;B8ZZW7;H7C2N1	Q15203;Q7KZ52;B8ZZQ6;V9HVW6;Q15202;Q8TBK9;Q86YS2;Q53S24;Q15204;P06454;Q9UMZ1;Q9NYD3;Q15254;Q15200;V9HVW7;B8ZZA1;B8ZZW7;H7C2N1	2;2;2;2;2;2;2;2;2;2;1;1;1;1;1;1;1;1	2;2;2;2;2;2;2;2;2;2;1;1;1;1;1;1;1;1	2;2;2;2;2;2;2;2;2;2;1;1;1;1;1;1;1;1	Prothymosin alpha;Prothymosin alpha, N-terminally processed;Thymosin alpha-1	PTMA;PTMAP7	tr|Q15203|Q15203_HUMAN Prothymosin alpha OS=Homo sapiens PE=4 SV=2;tr|Q7KZ52|Q7KZ52_HUMAN PTMA protein (Fragment) OS=Homo sapiens GN=PTMA PE=2 SV=1;tr|B8ZZQ6|B8ZZQ6_HUMAN Prothymosin alpha OS=Homo sapiens GN=PTMA PE=1 SV=1;tr|V9HVW6|V9HVW6_HUMAN Uncharacte	18	2	2	2	2	1	2	2	2	2	1	1	1	1	0	0	2	2	0	0	0	0	1	1	2	1	0	1	1	1	1	1	0	0	2	1	2	2	2	2	1	1
A0A0G2JIS2;A0A1U9X7P8;A0A024RCN9;Q96KQ7;A0A0G2JRR0;A0A0G2JRN8;Q59FM7;B7Z852;A2ABF8;A0A0G2JIR1;A2ABF9;A0A0G2JK64	A0A0G2JIS2;A0A1U9X7P8;A0A024RCN9;Q96KQ7;A0A0G2JRR0;A0A0G2JRN8;Q59FM7;B7Z852;A2ABF8;A0A0G2JIR1;A2ABF9;A0A0G2JK64	2;2;2;2;1;1;1;1;1;1;1;1	2;2;2;2;1;1;1;1;1;1;1;1	2;2;2;2;1;1;1;1;1;1;1;1	Histone-lysine N-methyltransferase EHMT2	EHMT2	tr|A0A0G2JIS2|A0A0G2JIS2_HUMAN Histone-lysine N-methyltransferase EHMT2 OS=Homo sapiens GN=EHMT2 PE=1 SV=1;tr|A0A1U9X7P8|A0A1U9X7P8_HUMAN EHMT2 OS=Homo sapiens PE=4 SV=1;tr|A0A024RCN9|A0A024RCN9_HUMAN EHMT2 OS=Homo sapiens GN=EHMT2 PE=4 SV=1;sp|Q96KQ7|EHMT	12	2	2	2	1	1	1	2	1	1	0	0	0	0	1	1	1	1	1	1	2	1	2	1	1	1	0	1	1	0	1	1	1	1	1	1	1	2	1	1	0	0
Q96RW7	Q96RW7	2	2	2	Hemicentin-1	HMCN1	sp|Q96RW7|HMCN1_HUMAN Hemicentin-1 OS=Homo sapiens GN=HMCN1 PE=1 SV=2	1	2	2	2	0	0	2	1	1	1	0	1	1	2	1	1	2	1	1	1	1	2	2	1	0	1	1	2	1	1	1	1	0	0	0	0	2	1	1	1	0	1
B7ZBC9;B7ZBC8;A8K7S5;O75449	B7ZBC9;B7ZBC8;A8K7S5;O75449	2;2;2;2	2;2;2;2	2;2;2;2	Katanin p60 ATPase-containing subunit A1	KATNA1	tr|B7ZBC9|B7ZBC9_HUMAN Katanin p60 ATPase-containing subunit A1 (Fragment) OS=Homo sapiens GN=KATNA1 PE=1 SV=1;tr|B7ZBC8|B7ZBC8_HUMAN Katanin p60 ATPase-containing subunit A1 (Fragment) OS=Homo sapiens GN=KATNA1 PE=1 SV=1;tr|A8K7S5|A8K7S5_HUMAN Katanin p60	4	2	2	2	1	1	1	1	1	1	1	1	1	1	1	1	1	1	1	1	1	1	2	0	1	1	2	1	1	1	1	1	0	1	1	1	1	1	1	1	1	1
A0A125U0V2	A0A125U0V2	2	2	2			tr|A0A125U0V2|A0A125U0V2_HUMAN GCT-A1 heavy chain variable region (Fragment) OS=Homo sapiens PE=2 SV=1	1	2	2	2	1	2	2	2	2	2	1	1	1	1	1	1	1	0	0	0	1	0	2	1	1	0	1	0	1	1	1	1	1	1	1	2	2	2	2	2	1	1
O00425;B4DKT5;D3DTW3;F8W930;Q9NZI8;Q9Y6M1	O00425;B4DKT5;D3DTW3;F8W930;Q9NZI8;Q9Y6M1	2;1;1;1;1;1	2;1;1;1;1;1	2;1;1;1;1;1	Insulin-like growth factor 2 mRNA-binding protein 3;Insulin-like growth factor 2 mRNA-binding protein 1;Insulin-like growth factor 2 mRNA-binding protein 2	IGF2BP3;IGF2BP1;IGF2BP2	sp|O00425|IF2B3_HUMAN Insulin-like growth factor 2 mRNA-binding protein 3 OS=Homo sapiens GN=IGF2BP3 PE=1 SV=2;tr|B4DKT5|B4DKT5_HUMAN cDNA FLJ53054, highly similar to Insulin-like growth factor 2 mRNA-binding protein 2 OS=Homo sapiens PE=2 SV=1;tr|D3DTW3|D	6	2	2	2	1	1	1	1	1	1	2	1	1	2	2	2	0	2	2	1	1	2	2	2	1	0	1	0	1	1	1	1	1	1	1	1	1	1	1	1	2	1
B7Z5I6;Q99567;I3L4K7;I3L245;B4DP20;J3KMX1	B7Z5I6;Q99567;I3L4K7;I3L245;B4DP20;J3KMX1	2;2;1;1;1;1	2;2;1;1;1;1	2;2;1;1;1;1	Nuclear pore complex protein Nup88	NUP88	tr|B7Z5I6|B7Z5I6_HUMAN cDNA FLJ56516, highly similar to Nuclear pore complex protein Nup88 OS=Homo sapiens PE=2 SV=1;sp|Q99567|NUP88_HUMAN Nuclear pore complex protein Nup88 OS=Homo sapiens GN=NUP88 PE=1 SV=2;tr|I3L4K7|I3L4K7_HUMAN Nuclear pore complex pro	6	2	2	2	0	1	0	0	1	1	2	1	1	1	2	2	1	1	0	2	1	1	0	1	2	1	1	1	1	1	1	2	1	1	0	1	0	0	1	1	2	1
A0A0S2Z523;E5KRX5;Q15526;A0A087WYS9	A0A0S2Z523;E5KRX5;Q15526;A0A087WYS9	2;2;2;1	2;2;2;1	2;2;2;1	Surfeit locus protein 1	SURF1	tr|A0A0S2Z523|A0A0S2Z523_HUMAN SURF1-like protein (Fragment) OS=Homo sapiens GN=SURF1 PE=2 SV=1;tr|E5KRX5|E5KRX5_HUMAN SURF1-like protein OS=Homo sapiens GN=SURF1 PE=2 SV=1;sp|Q15526|SURF1_HUMAN Surfeit locus protein 1 OS=Homo sapiens GN=SURF1 PE=1 SV=1;tr	4	2	2	2	1	1	1	2	0	2	2	2	0	0	2	2	0	0	0	1	0	0	2	1	1	1	0	0	1	1	2	2	1	1	1	1	1	2	0	2	2	2
A0A0S2Z5V7;Q8TCT9;A0A0C4DGU3;A0A075B6F6;A0A0S2Z6F0	A0A0S2Z5V7;Q8TCT9;A0A0C4DGU3;A0A075B6F6;A0A0S2Z6F0	2;2;1;1;1	2;2;1;1;1	2;2;1;1;1	Minor histocompatibility antigen H13	HM13	tr|A0A0S2Z5V7|A0A0S2Z5V7_HUMAN Histocompatibility 13 isoform 1 (Fragment) OS=Homo sapiens GN=HM13 PE=2 SV=1;sp|Q8TCT9|HM13_HUMAN Minor histocompatibility antigen H13 OS=Homo sapiens GN=HM13 PE=1 SV=1;tr|A0A0C4DGU3|A0A0C4DGU3_HUMAN Minor histocompatibility	5	2	2	2	1	1	2	1	1	2	1	2	2	2	1	1	1	1	1	1	1	1	1	1	0	1	1	0	1	1	1	1	1	1	1	1	2	1	1	2	1	2
Q6UVK1	Q6UVK1	4	4	4	Chondroitin sulfate proteoglycan 4	CSPG4	sp|Q6UVK1|CSPG4_HUMAN Chondroitin sulfate proteoglycan 4 OS=Homo sapiens GN=CSPG4 PE=1 SV=2	1	4	4	4	2	2	3	1	2	0	3	3	2	2	2	3	2	1	3	1	1	2	3	3	2	2	2	2	2	2	2	1	2	2	2	2	3	1	2	0	3	3
B4DH88;A0A0C4DFM1;A0A024QYR3;Q92544;B4DYH6;Q6ZTK5;B4DKC1	B4DH88;A0A0C4DFM1;A0A024QYR3;Q92544;B4DYH6;Q6ZTK5;B4DKC1	4;4;4;4;3;3;3	4;4;4;4;3;3;3	4;4;4;4;3;3;3	Transmembrane 9 superfamily member 4	TM9SF4	tr|B4DH88|B4DH88_HUMAN Transmembrane 9 superfamily member OS=Homo sapiens PE=2 SV=1;tr|A0A0C4DFM1|A0A0C4DFM1_HUMAN Transmembrane 9 superfamily member OS=Homo sapiens GN=TM9SF4 PE=1 SV=1;tr|A0A024QYR3|A0A024QYR3_HUMAN Transmembrane 9 superfamily member OS=H	7	4	4	4	3	3	2	2	2	3	3	3	3	1	3	3	2	3	2	2	2	2	1	2	3	2	2	1	3	3	4	1	2	3	3	3	2	2	2	3	3	3
F5GX99;A0A140VK11;Q9H078;F5H7A5;Q7Z777;H0YGM0	F5GX99;A0A140VK11;Q9H078	3;2;2;1;1;1	3;2;2;1;1;1	3;2;2;1;1;1	Caseinolytic peptidase B protein homolog	CLPB	tr|F5GX99|F5GX99_HUMAN Caseinolytic peptidase B protein homolog OS=Homo sapiens GN=CLPB PE=1 SV=1;tr|A0A140VK11|A0A140VK11_HUMAN ClpB caseinolytic peptidase B homolog (E. coli), isoform CRA_a OS=Homo sapiens GN=CLPB PE=2 SV=1;sp|Q9H078|CLPB_HUMAN Caseinoly	6	3	3	3	1	2	3	2	2	2	3	1	1	2	2	1	1	0	1	2	0	0	3	2	3	2	1	1	1	1	1	0	1	1	1	2	3	2	2	2	3	1
J3QL14;R4GN72;B7Z788;B2R7M1;F5GYQ1;B7Z6L9;P61421	J3QL14;R4GN72;B7Z788;B2R7M1;F5GYQ1;B7Z6L9;P61421	2;2;2;2;2;2;2	2;2;2;2;2;2;2	2;2;2;2;2;2;2	V-type proton ATPase subunit d 1	ATP6V0D1	tr|J3QL14|J3QL14_HUMAN V-type proton ATPase subunit d 1 (Fragment) OS=Homo sapiens GN=ATP6V0D1 PE=1 SV=1;tr|R4GN72|R4GN72_HUMAN V-type proton ATPase subunit d 1 OS=Homo sapiens GN=ATP6V0D1 PE=1 SV=1;tr|B7Z788|B7Z788_HUMAN cDNA FLJ59090, highly similar to V	7	2	2	2	1	1	2	1	2	2	2	2	1	2	2	2	2	2	2	2	2	2	2	2	2	1	2	2	2	2	2	2	2	2	1	1	2	1	2	2	2	2
M0R026;A1L0T0;M0R1B5;E9PJS0;E9PL44;Q59GP4	M0R026;A1L0T0;M0R1B5;E9PJS0	3;3;2;2;1;1	3;3;2;2;1;1	3;3;2;2;1;1	Acetolactate synthase-like protein	ILVBL	tr|M0R026|M0R026_HUMAN Acetolactate synthase-like protein OS=Homo sapiens GN=ILVBL PE=1 SV=1;sp|A1L0T0|ILVBL_HUMAN Acetolactate synthase-like protein OS=Homo sapiens GN=ILVBL PE=1 SV=2;tr|M0R1B5|M0R1B5_HUMAN Acetolactate synthase-like protein (Fragment) OS	6	3	3	3	0	2	3	1	1	3	1	2	0	1	0	0	0	1	0	0	0	0	1	1	0	0	1	1	0	1	1	0	0	1	0	2	3	1	1	3	1	2
B3KN10;B4DWG1;B3KM47;Q9Y6Y8	B3KN10;B4DWG1;B3KM47;Q9Y6Y8	2;2;2;2	2;2;2;2	2;2;2;2	SEC23-interacting protein	SEC23IP	tr|B3KN10|B3KN10_HUMAN cDNA FLJ13176 fis, clone NT2RP3003846, highly similar to SEC23-interacting protein OS=Homo sapiens PE=2 SV=1;tr|B4DWG1|B4DWG1_HUMAN cDNA FLJ55643, highly similar to SEC23-interacting protein OS=Homo sapiens PE=2 SV=1;tr|B3KM47|B3KM47	4	2	2	2	0	1	2	2	1	2	1	2	1	1	1	0	0	1	0	1	1	1	1	1	0	0	0	0	0	1	0	1	0	1	0	1	2	2	1	2	1	2
A8K6K7;P13807;B7Z806;B7Z6I6;Q53ER0	A8K6K7;P13807;B7Z806;B7Z6I6;Q53ER0	2;2;1;1;1	2;2;1;1;1	2;2;1;1;1	Glycogen [starch] synthase, muscle	GYS1	tr|A8K6K7|A8K6K7_HUMAN Glycogen [starch] synthase OS=Homo sapiens PE=2 SV=1;sp|P13807|GYS1_HUMAN Glycogen [starch] synthase, muscle OS=Homo sapiens GN=GYS1 PE=1 SV=2;tr|B7Z806|B7Z806_HUMAN Glycogen [starch] synthase OS=Homo sapiens PE=2 SV=1;tr|B7Z6I6|B7Z6	5	2	2	2	1	2	2	2	2	2	2	1	2	1	2	0	2	2	1	1	1	1	2	2	1	2	0	1	2	2	2	2	1	2	1	2	2	2	2	2	2	1
Q7L5D6;C9JPA8;C9JHN8;A0A024R847;C9JY46	Q7L5D6;C9JPA8;C9JHN8;A0A024R847	3;2;2;2;1	3;2;2;2;1	3;2;2;2;1	Golgi to ER traffic protein 4 homolog	GET4;C7orf20	sp|Q7L5D6|GET4_HUMAN Golgi to ER traffic protein 4 homolog OS=Homo sapiens GN=GET4 PE=1 SV=1;tr|C9JPA8|C9JPA8_HUMAN Golgi to ER traffic protein 4 homolog (Fragment) OS=Homo sapiens GN=GET4 PE=1 SV=2;tr|C9JHN8|C9JHN8_HUMAN Golgi to ER traffic protein 4 homo	5	3	3	3	1	1	2	1	2	1	2	2	2	3	2	1	3	2	2	1	3	1	1	1	1	1	2	2	1	2	2	1	3	2	1	1	2	1	2	1	2	2
Q53FC7;B3KSM6;B2R6X5;P17066;B4DHP5;P48741	Q53FC7;B3KSM6;B2R6X5;P17066;B4DHP5;P48741	13;13;13;13;10;7	2;2;2;2;0;2	2;2;2;2;0;2	Heat shock 70 kDa protein 6;Putative heat shock 70 kDa protein 7	HSPA6;HSPA7	tr|Q53FC7|Q53FC7_HUMAN Heat shock 70kDa protein 6 (HSP70B) variant (Fragment) OS=Homo sapiens PE=1 SV=1;tr|B3KSM6|B3KSM6_HUMAN cDNA FLJ36606 fis, clone TRACH2015654, highly similar to HEAT SHOCK 70 kDa PROTEIN 6 OS=Homo sapiens PE=2 SV=1;tr|B2R6X5|B2R6X5_	6	13	2	2	11	12	12	12	12	12	11	11	11	11	12	12	12	12	13	11	11	11	12	12	11	11	11	11	12	12	11	11	11	11	1	1	1	1	1	1	1	1
P27144;D3DQ64	P27144	3;1	3;1	3;1	Adenylate kinase 4, mitochondrial	AK4	sp|P27144|KAD4_HUMAN Adenylate kinase 4, mitochondrial OS=Homo sapiens GN=AK4 PE=1 SV=1	2	3	3	3	1	1	1	1	2	1	1	1	2	2	2	2	1	3	2	2	1	1	2	2	1	2	2	2	1	1	1	1	1	1	1	1	1	1	2	1	1	1
Q96M27	Q96M27	4	4	4	Protein PRRC1	PRRC1	sp|Q96M27|PRRC1_HUMAN Protein PRRC1 OS=Homo sapiens GN=PRRC1 PE=1 SV=1	1	4	4	4	0	0	1	1	1	0	1	2	1	2	1	0	3	1	2	0	2	2	2	2	1	2	1	1	1	1	0	0	0	0	0	0	1	1	1	0	1	2
Q53RZ9;Q9HCN4;F8WD09	Q53RZ9;Q9HCN4	4;4;1	4;4;1	4;4;1	GPN-loop GTPase 1	MBDin;GPN1	tr|Q53RZ9|Q53RZ9_HUMAN Uncharacterized protein MBDin OS=Homo sapiens GN=MBDin PE=2 SV=1;sp|Q9HCN4|GPN1_HUMAN GPN-loop GTPase 1 OS=Homo sapiens GN=GPN1 PE=1 SV=1	3	4	4	4	2	1	3	3	2	2	2	3	1	2	1	0	2	3	2	2	3	3	3	2	2	1	2	2	1	1	2	2	1	1	2	1	3	3	2	2	2	3
A0A087WYK6	A0A087WYK6	6	2	2		ACACA	tr|A0A087WYK6|A0A087WYK6_HUMAN Acetyl-CoA carboxylase 1 OS=Homo sapiens GN=ACACA PE=1 SV=1	1	6	2	2	2	2	6	6	5	5	5	6	5	5	4	5	2	2	2	2	3	3	5	5	3	3	4	2	2	2	2	2	2	2	0	0	2	2	2	2	2	2
L0R5D5;Q9BUB7	L0R5D5;Q9BUB7	3;3	3;3	3;3	Transmembrane protein 70, mitochondrial	TMEM70	tr|L0R5D5|L0R5D5_HUMAN Alternative protein TMEM70 OS=Homo sapiens GN=TMEM70 PE=4 SV=1;sp|Q9BUB7|TMM70_HUMAN Transmembrane protein 70, mitochondrial OS=Homo sapiens GN=TMEM70 PE=1 SV=2	2	3	3	3	3	2	3	2	1	2	3	3	2	2	1	3	1	1	2	1	2	3	3	3	3	2	1	2	1	1	1	1	1	1	3	2	3	2	1	2	3	3
B5MC59;A4D105;P35244	B5MC59;A4D105;P35244	2;2;2	2;2;2	2;2;2	Replication protein A 14 kDa subunit	RPA3	tr|B5MC59|B5MC59_HUMAN Replication protein A 14 kDa subunit OS=Homo sapiens GN=RPA3 PE=1 SV=1;tr|A4D105|A4D105_HUMAN Replication protein A3, 14kDa OS=Homo sapiens GN=RPA3 PE=2 SV=1;sp|P35244|RFA3_HUMAN Replication protein A 14 kDa subunit OS=Homo sapiens G	3	2	2	2	2	1	2	2	1	2	1	1	1	1	2	2	0	1	1	1	1	0	1	2	1	2	0	2	1	1	1	1	0	1	2	1	2	2	1	2	1	1
Q7Z5D5;Q7RTQ9;Q7RTQ7;G5E9S8;G3V2E7;B5BU63;F8W6L3;B4DGB3;Q7RTQ8;Q7RTQ2;G3V3H3;Q7RTQ1;Q7RTQ0;Q7RTQ4;G3V5R9;Q7RTP8;E7EVH7;B4DS14;Q07866	Q7Z5D5;Q7RTQ9;Q7RTQ7;G5E9S8;G3V2E7;B5BU63;F8W6L3;B4DGB3;Q7RTQ8;Q7RTQ2;G3V3H3;Q7RTQ1;Q7RTQ0;Q7RTQ4;G3V5R9;Q7RTP8;E7EVH7;B4DS14;Q07866	2;2;2;2;2;2;2;2;2;2;2;2;2;2;2;2;2;2;2	2;2;2;2;2;2;2;2;2;2;2;2;2;2;2;2;2;2;2	2;2;2;2;2;2;2;2;2;2;2;2;2;2;2;2;2;2;2	Kinesin light chain 1	KNS2;KLC1	tr|Q7Z5D5|Q7Z5D5_HUMAN Medulloblastoma antigen MU-MB-2.50 (Fragment) OS=Homo sapiens PE=2 SV=1;tr|Q7RTQ9|Q7RTQ9_HUMAN Kinesin light chain 1A OS=Homo sapiens GN=KNS2 PE=2 SV=1;tr|Q7RTQ7|Q7RTQ7_HUMAN Kinesin light chain 1F OS=Homo sapiens GN=KNS2 PE=2 SV=1;t	19	2	2	2	1	1	1	0	1	1	1	0	0	1	2	2	0	0	1	1	0	0	2	2	2	1	1	0	1	1	1	1	1	1	1	1	1	0	1	1	1	0
H0YB37;Q53HD9;Q53GE7;Q99614	H0YB37;Q53HD9;Q53GE7;Q99614	2;2;2;2	2;2;2;2	2;2;2;2	Tetratricopeptide repeat protein 1	TTC1	tr|H0YB37|H0YB37_HUMAN Tetratricopeptide repeat protein 1 (Fragment) OS=Homo sapiens GN=TTC1 PE=1 SV=1;tr|Q53HD9|Q53HD9_HUMAN Tetratricopeptide repeat domain 1 variant (Fragment) OS=Homo sapiens PE=2 SV=1;tr|Q53GE7|Q53GE7_HUMAN Tetratricopeptide repeat dom	4	2	2	2	1	0	2	1	1	1	1	1	2	2	2	2	1	1	1	2	1	0	2	2	2	1	1	1	1	1	1	1	1	0	1	0	2	1	1	1	1	1
Q8NCL6;Q9UP60;A0A286YEY1;Q96K68;Q6ZW64;Q96DK0;Q6N090;Q6MZW0;Q6N092;P01876;Q8WY24;A0A0G2JMB2;Q9NPP6;Q7Z379;Q6MZV6;Q6P089;Q6MZX9;Q6ZVX0;Q7Z374	Q8NCL6;Q9UP60;A0A286YEY1;Q96K68;Q6ZW64;Q96DK0;Q6N090;Q6MZW0;Q6N092;P01876;Q8WY24	4;3;3;3;3;3;3;3;3;3;2;1;1;1;1;1;1;1;1	4;3;3;3;3;3;3;3;3;3;2;1;1;1;1;1;1;1;1	4;3;3;3;3;3;3;3;3;3;2;1;1;1;1;1;1;1;1	Ig alpha-1 chain C region	SNC73;DKFZp686G21220;DKFZp686J11235;DKFZp686K18196;IGHA1	tr|Q8NCL6|Q8NCL6_HUMAN cDNA FLJ90170 fis, clone MAMMA1000370, highly similar to Ig alpha-1 chain C region OS=Homo sapiens PE=2 SV=1;tr|Q9UP60|Q9UP60_HUMAN SNC73 protein OS=Homo sapiens GN=SNC73 PE=2 SV=1;tr|A0A286YEY1|A0A286YEY1_HUMAN Immunoglobulin heavy	19	4	4	4	2	1	1	1	1	2	1	1	4	2	1	1	2	1	2	2	1	1	2	1	2	1	2	2	1	2	1	2	2	3	2	1	1	1	1	2	1	1
A0A087WUI8;A0A024R482;Q96IJ6;A0A0U1RRC2;F8WD54;B4DJR0;C9J255;C9JAH0	A0A087WUI8;A0A024R482;Q96IJ6;A0A0U1RRC2;F8WD54	4;4;4;2;2;1;1;1	4;4;4;2;2;1;1;1	4;4;4;2;2;1;1;1	Mannose-1-phosphate guanyltransferase alpha	GMPPA	tr|A0A087WUI8|A0A087WUI8_HUMAN Mannose-1-phosphate guanyltransferase alpha OS=Homo sapiens GN=GMPPA PE=1 SV=1;tr|A0A024R482|A0A024R482_HUMAN GDP-mannose pyrophosphorylase A, isoform CRA_a OS=Homo sapiens GN=GMPPA PE=4 SV=1;sp|Q96IJ6|GMPPA_HUMAN Mannose-1-p	8	4	4	4	2	2	3	3	2	2	4	2	2	2	2	1	2	3	3	3	2	3	1	3	3	2	2	2	2	2	2	2	1	2	2	2	3	3	2	2	4	2
A0A291NFE5;A0A1B0GUL6;B4DYL8;A0A1B0GWG1;A0A1B0GTX7;E9PEZ5;Q5XKL5;Q9UPP5	A0A291NFE5;A0A1B0GUL6;B4DYL8;A0A1B0GWG1;A0A1B0GTX7;E9PEZ5;Q5XKL5;Q9UPP5	2;2;1;1;1;1;1;1	2;2;1;1;1;1;1;1	2;2;1;1;1;1;1;1	BTB/POZ domain-containing protein 8;Uncharacterized protein KIAA1107	KIAA1107;BTBD8	tr|A0A291NFE5|A0A291NFE5_HUMAN BTB domain protein OS=Homo sapiens GN=KIAA1107 PE=2 SV=1;tr|A0A1B0GUL6|A0A1B0GUL6_HUMAN Uncharacterized protein OS=Homo sapiens PE=4 SV=1;tr|B4DYL8|B4DYL8_HUMAN cDNA FLJ54894, weakly similar to Dentin sialophosphoprotein OS=H	8	2	2	2	1	1	1	1	1	1	1	1	2	1	1	1	1	0	1	1	1	1	1	1	1	2	1	1	1	1	1	1	1	1	1	1	1	1	1	1	1	1
O95218	O95218	13	13	13	Zinc finger Ran-binding domain-containing protein 2	ZRANB2	sp|O95218|ZRAB2_HUMAN Zinc finger Ran-binding domain-containing protein 2 OS=Homo sapiens GN=ZRANB2 PE=1 SV=2	1	13	13	13	11	13	13	12	13	12	0	1	0	0	0	0	12	10	13	10	11	11	12	11	12	11	13	11	11	10	12	11	12	9	11	13	13	12	13	12	0	1
Q9BYG3;C9J6C5;C9J808;B4DSM4;H7BZL0	Q9BYG3;C9J6C5;C9J808	9;6;5;4;3	9;6;5;4;3	9;6;5;4;3	MKI67 FHA domain-interacting nucleolar phosphoprotein	NIFK	sp|Q9BYG3|MK67I_HUMAN MKI67 FHA domain-interacting nucleolar phosphoprotein OS=Homo sapiens GN=NIFK PE=1 SV=1;tr|C9J6C5|C9J6C5_HUMAN MKI67 FHA domain-interacting nucleolar phosphoprotein (Fragment) OS=Homo sapiens GN=NIFK PE=1 SV=1;tr|C9J808|C9J808_HUMAN M	5	9	9	9	1	2	9	9	9	9	0	0	0	0	0	0	2	1	0	3	6	6	6	6	4	3	1	1	1	1	2	2	1	0	1	2	9	9	9	9	0	0
P27487;F8WE17	P27487	4;1	4;1	4;1	Dipeptidyl peptidase 4;Dipeptidyl peptidase 4 membrane form;Dipeptidyl peptidase 4 soluble form	DPP4	sp|P27487|DPP4_HUMAN Dipeptidyl peptidase 4 OS=Homo sapiens GN=DPP4 PE=1 SV=2	2	4	4	4	2	3	3	3	2	1	1	1	0	1	2	2	3	1	2	2	2	2	4	2	0	2	2	2	3	1	2	2	4	3	2	3	3	3	2	1	1	1
B7ZA12;P49759;B8ZZR0;A0A087WVK0;F8WBF5	B7ZA12;P49759;B8ZZR0;A0A087WVK0;F8WBF5	8;8;7;7;5	7;7;6;6;5	2;2;2;2;0	Dual specificity protein kinase CLK1	CLK1	tr|B7ZA12|B7ZA12_HUMAN cDNA, FLJ79026, highly similar to Dual specificity protein kinase CLK1 (EC2.7.12.1) OS=Homo sapiens PE=2 SV=1;sp|P49759|CLK1_HUMAN Dual specificity protein kinase CLK1 OS=Homo sapiens GN=CLK1 PE=1 SV=2;tr|B8ZZR0|B8ZZR0_HUMAN Dual-spe	5	8	7	2	3	5	6	6	6	7	0	0	1	0	0	0	4	5	5	4	6	7	7	6	7	5	4	3	2	5	5	6	3	3	2	4	5	5	5	6	0	0
O14732;K7EL65;K7ELF8	O14732;K7EL65;K7ELF8	2;1;1	2;1;1	2;1;1	Inositol monophosphatase 2	IMPA2	sp|O14732|IMPA2_HUMAN Inositol monophosphatase 2 OS=Homo sapiens GN=IMPA2 PE=1 SV=1;tr|K7EL65|K7EL65_HUMAN Inositol-1-monophosphatase OS=Homo sapiens GN=IMPA2 PE=1 SV=1;tr|K7ELF8|K7ELF8_HUMAN Inositol-1-monophosphatase OS=Homo sapiens GN=IMPA2 PE=1 SV=1	3	2	2	2	2	1	2	1	2	2	1	1	1	1	1	1	1	2	2	2	2	2	2	2	2	2	2	2	1	2	2	2	2	2	2	1	2	1	2	2	1	1
B4DR71;A2A3U5;Q99720	B4DR71;A2A3U5;Q99720	2;2;2	2;2;2	2;2;2	Sigma non-opioid intracellular receptor 1	hCG_20471;SIGMAR1	tr|B4DR71|B4DR71_HUMAN cDNA FLJ57078, highly similar to Homo sapiens opioid receptor, sigma 1 (OPRS1), transcript variant 1, mRNA OS=Homo sapiens PE=2 SV=1;tr|A2A3U5|A2A3U5_HUMAN HCG20471, isoform CRA_d OS=Homo sapiens GN=hCG_20471 PE=2 SV=1;sp|Q99720|SGMR	3	2	2	2	0	1	2	2	1	1	1	1	1	1	1	1	1	1	1	1	1	2	2	2	1	1	1	1	1	1	1	2	1	2	0	1	2	2	1	1	1	1
B7Z2R3;A0A024R225;A0A024R233;B7Z954;A0A1B0GTW1;Q9UDY2	B7Z2R3;A0A024R225;A0A024R233;B7Z954;A0A1B0GTW1;Q9UDY2	6;6;6;5;5;5	6;6;6;5;5;5	6;6;6;5;5;5	Tight junction protein ZO-2	TJP2	tr|B7Z2R3|B7Z2R3_HUMAN cDNA FLJ59510, highly similar to Homo sapiens tight junction protein 2 (TJP2), transcript variant 2, mRNA OS=Homo sapiens PE=2 SV=1;tr|A0A024R225|A0A024R225_HUMAN Tight junction protein 2 (Zona occludens 2), isoform CRA_c OS=Homo sap	6	6	6	6	2	3	6	6	6	4	0	0	0	0	0	0	1	1	4	3	4	4	5	4	5	3	2	3	3	3	3	4	3	2	2	3	6	6	6	4	0	0
H0YH87;F8WB06;F8VQP2;Q2M2R5;V9GY86;Q99700;F8VRK6;B3KT59	H0YH87;F8WB06;F8VQP2;Q2M2R5;V9GY86;Q99700;F8VRK6;B3KT59	4;4;4;4;4;4;3;3	3;3;3;3;3;3;3;3	3;3;3;3;3;3;3;3	Ataxin-2	ATXN2	tr|H0YH87|H0YH87_HUMAN Ataxin-2 (Fragment) OS=Homo sapiens GN=ATXN2 PE=1 SV=1;tr|F8WB06|F8WB06_HUMAN Ataxin-2 OS=Homo sapiens GN=ATXN2 PE=1 SV=1;tr|F8VQP2|F8VQP2_HUMAN Ataxin-2 OS=Homo sapiens GN=ATXN2 PE=1 SV=1;tr|Q2M2R5|Q2M2R5_HUMAN ATXN2 protein (Fragme	8	4	3	3	1	3	2	3	3	3	0	0	0	1	0	1	1	2	2	2	3	4	2	2	2	2	0	1	0	1	1	3	1	1	1	2	2	2	3	2	0	0
Q7L2J0;A8K5Q1	Q7L2J0;A8K5Q1	8;7	8;7	7;6	7SK snRNA methylphosphate capping enzyme	MEPCE	sp|Q7L2J0|MEPCE_HUMAN 7SK snRNA methylphosphate capping enzyme OS=Homo sapiens GN=MEPCE PE=1 SV=1;tr|A8K5Q1|A8K5Q1_HUMAN cDNA FLJ77548, highly similar to Homo sapiens bin3, bicoid-interacting 3, homolog (Drosophila) (BCDIN3), mRNA OS=Homo sapiens PE=2 SV=1	2	8	8	7	1	1	5	6	5	6	1	1	0	0	2	1	4	3	3	4	5	4	4	4	4	4	3	2	3	4	3	3	3	1	1	1	5	6	5	6	1	1
Q9P013;A0A024R3B4;A0A024R3C8	Q9P013;A0A024R3B4;A0A024R3C8	7;4;4	7;4;4	7;4;4	Spliceosome-associated protein CWC15 homolog	CWC15;HSPC148	sp|Q9P013|CWC15_HUMAN Spliceosome-associated protein CWC15 homolog OS=Homo sapiens GN=CWC15 PE=1 SV=2;tr|A0A024R3B4|A0A024R3B4_HUMAN Uncharacterized protein OS=Homo sapiens GN=HSPC148 PE=4 SV=1;tr|A0A024R3C8|A0A024R3C8_HUMAN Uncharacterized protein OS=Homo	3	7	7	7	4	4	6	7	6	7	0	1	1	1	2	1	3	5	6	5	6	6	6	7	6	6	2	3	5	4	5	6	4	4	4	4	6	7	6	7	0	1
E5KTA5;P13051;F5GYA2;E5KTA6;Q68DM5;B4DRT6;Q6FHS8	E5KTA5;P13051;F5GYA2;E5KTA6;Q68DM5;B4DRT6;Q6FHS8	4;4;3;3;2;2;2	4;4;3;3;2;2;2	4;4;3;3;2;2;2	Uracil-DNA glycosylase	UNG;DKFZp781L1143	tr|E5KTA5|E5KTA5_HUMAN Uracil-DNA glycosylase OS=Homo sapiens GN=UNG PE=3 SV=1;sp|P13051|UNG_HUMAN Uracil-DNA glycosylase OS=Homo sapiens GN=UNG PE=1 SV=2;tr|F5GYA2|F5GYA2_HUMAN Uracil-DNA glycosylase OS=Homo sapiens GN=UNG PE=1 SV=1;tr|E5KTA6|E5KTA6_HUMAN	7	4	4	4	3	3	4	4	4	4	0	0	0	0	0	0	3	3	3	3	3	3	3	4	3	4	3	2	3	4	3	3	3	3	3	3	4	4	4	4	0	0
Q92804;B4E312;A0A075B7D9;A0A075B7F2	Q92804;B4E312;A0A075B7D9	5;4;4;1	3;2;2;1	3;2;2;1	TATA-binding protein-associated factor 2N	TAF15	sp|Q92804|RBP56_HUMAN TATA-binding protein-associated factor 2N OS=Homo sapiens GN=TAF15 PE=1 SV=1;tr|B4E312|B4E312_HUMAN cDNA FLJ53422, highly similar to TATA-binding protein-associated factor 2N OS=Homo sapiens PE=2 SV=1;tr|A0A075B7D9|A0A075B7D9_HUMAN TA	4	5	3	3	4	4	5	5	4	5	2	2	2	2	1	1	3	3	4	4	4	5	4	4	4	4	4	4	4	4	5	5	4	5	2	2	3	3	2	3	1	1
Q5TZN3;B2R4U3;O00762;A0A0A0MSE8;A0A087WVK1	Q5TZN3;B2R4U3;O00762	3;3;3;1;1	3;3;3;1;1	3;3;3;1;1	Ubiquitin-conjugating enzyme E2 C	UBE2C	tr|Q5TZN3|Q5TZN3_HUMAN UBE2C protein OS=Homo sapiens GN=UBE2C PE=2 SV=1;tr|B2R4U3|B2R4U3_HUMAN cDNA, FLJ92217, highly similar to Homo sapiens ubiquitin-conjugating enzyme E2C (UBE2C), mRNA OS=Homo sapiens PE=2 SV=1;sp|O00762|UBE2C_HUMAN Ubiquitin-conjugati	5	3	3	3	3	3	3	3	1	3	2	2	1	2	1	1	1	2	1	0	1	2	2	3	2	2	1	1	1	1	2	1	2	3	3	3	3	3	1	3	2	2
A0A0S2Z577;Q9H267;B7Z6M7;F5H008;B7Z1N4;A0A0S2Z555;G3V3F9	A0A0S2Z577;Q9H267;B7Z6M7;F5H008;B7Z1N4	6;6;5;5;5;1;1	6;6;5;5;5;1;1	6;6;5;5;5;1;1	Vacuolar protein sorting-associated protein 33B	VPS33B	tr|A0A0S2Z577|A0A0S2Z577_HUMAN Vacuolar protein sorting 33-like protein B isoform 1 (Fragment) OS=Homo sapiens GN=VPS33B PE=2 SV=1;sp|Q9H267|VP33B_HUMAN Vacuolar protein sorting-associated protein 33B OS=Homo sapiens GN=VPS33B PE=1 SV=2;tr|B7Z6M7|B7Z6M7_HU	7	6	6	6	3	3	4	6	5	5	3	3	2	2	2	2	3	2	4	4	4	5	6	3	4	5	1	3	2	5	4	4	4	4	3	3	4	6	5	5	3	3
E7ESY4;Q13330;H7C3F3;Q59FW1;H0Y4T7;A0A024R6P5	E7ESY4;Q13330	5;5;2;2;2;2	3;3;1;1;1;1	2;2;1;1;1;1	Metastasis-associated protein MTA1	MTA1	tr|E7ESY4|E7ESY4_HUMAN Metastasis-associated protein MTA1 OS=Homo sapiens GN=MTA1 PE=1 SV=1;sp|Q13330|MTA1_HUMAN Metastasis-associated protein MTA1 OS=Homo sapiens GN=MTA1 PE=1 SV=2	6	5	3	2	3	1	3	3	3	4	2	2	3	2	2	1	3	4	2	2	3	2	3	3	3	3	4	3	3	1	2	1	1	1	3	0	3	2	2	3	1	1
Q9C0I1	Q9C0I1	4	4	4	Myotubularin-related protein 12	MTMR12	sp|Q9C0I1|MTMRC_HUMAN Myotubularin-related protein 12 OS=Homo sapiens GN=MTMR12 PE=1 SV=2	1	4	4	4	1	0	2	3	4	3	0	0	0	0	0	0	1	1	1	0	3	2	2	3	2	3	0	0	0	0	2	2	0	0	1	0	2	3	4	3	0	0
A0A087WUE9;Q4LE61;B7Z6F7;A0A024R0R6;Q92797;M0R3C7;M0R1C2;O75402;M0R180;M0QXP5	A0A087WUE9;Q4LE61;B7Z6F7;A0A024R0R6;Q92797;M0R3C7	3;3;3;3;3;2;1;1;1;1	3;3;3;3;3;2;1;1;1;1	3;3;3;3;3;2;1;1;1;1	Symplekin	SYMPK;SYMPK variant protein	tr|A0A087WUE9|A0A087WUE9_HUMAN Symplekin OS=Homo sapiens GN=SYMPK PE=1 SV=1;tr|Q4LE61|Q4LE61_HUMAN SYMPK variant protein (Fragment) OS=Homo sapiens GN=SYMPK variant protein PE=2 SV=1;tr|B7Z6F7|B7Z6F7_HUMAN cDNA FLJ61705, highly similar to Symplekin OS=Homo	10	3	3	3	2	1	3	3	3	3	0	1	1	1	1	0	2	1	1	2	3	2	3	3	3	2	2	3	1	1	3	3	2	2	2	1	3	3	3	3	0	1
Q9H6Y2;G3V1J0;D6RGJ8	Q9H6Y2	5;2;1	5;2;1	5;2;1	WD repeat-containing protein 55	WDR55	sp|Q9H6Y2|WDR55_HUMAN WD repeat-containing protein 55 OS=Homo sapiens GN=WDR55 PE=1 SV=2	3	5	5	5	3	4	5	5	5	5	1	0	0	0	0	0	1	1	3	4	2	3	4	4	4	4	3	2	4	3	1	4	3	3	3	4	5	5	5	5	1	0
E9PK91;Q6DCA8;A0A1W2PQ43;E9PK09;E9PQN2;E9PKI6;E9PJA7;H0YF00;H0YF63;B7Z8J9	E9PK91;Q6DCA8;A0A1W2PQ43;E9PK09;E9PQN2;E9PKI6	51;44;44;44;44;44;19;9;7;7	1;0;0;0;0;0;0;0;1;1	1;0;0;0;0;0;0;0;1;1		BCLAF1	tr|E9PK91|E9PK91_HUMAN Bcl-2-associated transcription factor 1 OS=Homo sapiens GN=BCLAF1 PE=1 SV=1;tr|Q6DCA8|Q6DCA8_HUMAN BCLAF1 protein (Fragment) OS=Homo sapiens GN=BCLAF1 PE=2 SV=1;tr|A0A1W2PQ43|A0A1W2PQ43_HUMAN Bcl-2-associated transcription factor 1 O	10	51	1	1	40	42	48	47	49	47	8	11	9	10	10	12	43	40	44	40	47	47	48	42	47	48	42	46	39	40	43	42	41	39	1	1	1	1	1	1	0	0
A0A024R0A8;O43865;Q2NKW8;V5YQL4;Q6ZMM9;H0Y8B3;Q6ZNS6;Q96HN2;Q6ZMI1;Q9BTL0;O43210	A0A024R0A8;O43865;Q2NKW8;V5YQL4;Q6ZMM9	7;7;5;5;4;3;3;3;1;1;1	7;7;5;5;4;3;3;3;1;1;1	7;7;5;5;4;3;3;3;1;1;1	Adenosylhomocysteinase;Putative adenosylhomocysteinase 2	AHCYL1;FGFR2-AHCYL1	tr|A0A024R0A8|A0A024R0A8_HUMAN Adenosylhomocysteinase OS=Homo sapiens GN=AHCYL1 PE=3 SV=1;sp|O43865|SAHH2_HUMAN S-adenosylhomocysteine hydrolase-like protein 1 OS=Homo sapiens GN=AHCYL1 PE=1 SV=2;tr|Q2NKW8|Q2NKW8_HUMAN Adenosylhomocysteinase (Fragment) OS=	11	7	7	7	1	3	6	5	5	4	2	2	2	1	2	2	2	3	2	3	5	3	4	4	3	3	3	2	2	1	3	2	3	2	1	3	6	5	5	4	2	2
Q16594;D6RIE8;D6RIY1;D6RGK3;D6RIV9;D6RHW1	Q16594;D6RIE8;D6RIY1;D6RGK3;D6RIV9	7;6;4;4;4;3	7;6;4;4;4;3	5;4;2;2;2;1	Transcription initiation factor TFIID subunit 9	TAF9	sp|Q16594|TAF9_HUMAN Transcription initiation factor TFIID subunit 9 OS=Homo sapiens GN=TAF9 PE=1 SV=1;tr|D6RIE8|D6RIE8_HUMAN Transcription initiation factor TFIID subunit 9 (Fragment) OS=Homo sapiens GN=TAF9 PE=1 SV=9;tr|D6RIY1|D6RIY1_HUMAN Transcription	6	7	7	5	1	0	7	6	7	6	0	0	0	1	0	0	0	1	1	2	4	6	7	6	2	4	2	0	2	2	3	3	2	2	1	0	7	6	7	6	0	0
A0A024R0R1;M0QZR4;Q92888;Q49AN3;M0QYC1;M0R2C7;M0QYS3;Q8NF33	A0A024R0R1;M0QZR4;Q92888;Q49AN3;M0QYC1	3;3;3;2;2;1;1;1	3;3;3;2;2;1;1;1	3;3;3;2;2;1;1;1	Rho guanine nucleotide exchange factor 1	ARHGEF1	tr|A0A024R0R1|A0A024R0R1_HUMAN Rho guanine nucleotide exchange factor (GEF) 1, isoform CRA_e OS=Homo sapiens GN=ARHGEF1 PE=4 SV=1;tr|M0QZR4|M0QZR4_HUMAN Rho guanine nucleotide exchange factor 1 OS=Homo sapiens GN=ARHGEF1 PE=1 SV=1;sp|Q92888|ARHG1_HUMAN Rho	8	3	3	3	2	2	1	1	2	2	1	1	1	1	1	1	1	1	1	1	1	2	1	1	2	2	1	1	2	0	2	2	1	1	2	2	1	1	2	2	1	1
O75937	O75937	6	6	6	DnaJ homolog subfamily C member 8	DNAJC8	sp|O75937|DNJC8_HUMAN DnaJ homolog subfamily C member 8 OS=Homo sapiens GN=DNAJC8 PE=1 SV=2	1	6	6	6	5	4	6	5	6	6	1	1	1	0	1	1	2	6	3	3	3	3	6	5	5	5	3	2	6	4	6	5	5	4	5	4	6	5	6	6	1	1
Q9H8M2;H0YBR9;H0YAW8;H0YBF1;Q8NDF4	Q9H8M2;H0YBR9;H0YAW8;H0YBF1;Q8NDF4	2;1;1;1;1	2;1;1;1;1	2;1;1;1;1	Bromodomain-containing protein 9	BRD9;DKFZp434D0711	sp|Q9H8M2|BRD9_HUMAN Bromodomain-containing protein 9 OS=Homo sapiens GN=BRD9 PE=1 SV=2;tr|H0YBR9|H0YBR9_HUMAN Bromodomain-containing protein 9 (Fragment) OS=Homo sapiens GN=BRD9 PE=1 SV=1;tr|H0YAW8|H0YAW8_HUMAN Bromodomain-containing protein 9 (Fragment)	5	2	2	2	1	1	2	2	1	1	0	0	0	0	0	0	2	1	2	2	2	1	2	1	1	1	0	1	0	2	2	1	2	0	1	1	2	2	1	1	0	0
Q96NC0;R4GMX9;R4GNG8	Q96NC0;R4GMX9	7;4;2	7;4;2	7;4;2	Zinc finger matrin-type protein 2	ZMAT2	sp|Q96NC0|ZMAT2_HUMAN Zinc finger matrin-type protein 2 OS=Homo sapiens GN=ZMAT2 PE=1 SV=1;tr|R4GMX9|R4GMX9_HUMAN Zinc finger matrin-type protein 2 (Fragment) OS=Homo sapiens GN=ZMAT2 PE=1 SV=1	3	7	7	7	3	3	4	5	6	5	1	0	0	0	0	1	4	3	5	4	5	4	5	5	3	3	3	3	3	3	3	3	4	3	3	3	4	5	6	5	1	0
Q13442;F8WBW6	Q13442	3;1	3;1	3;1	28 kDa heat- and acid-stable phosphoprotein	PDAP1	sp|Q13442|HAP28_HUMAN 28 kDa heat- and acid-stable phosphoprotein OS=Homo sapiens GN=PDAP1 PE=1 SV=1	2	3	3	3	3	3	3	3	3	3	0	1	1	1	0	0	2	2	2	2	2	3	3	3	3	2	1	1	3	3	3	3	3	2	3	3	3	3	3	3	0	1
Q9UKY7;D3DND1;D6RFH2;D6RDN0;D6R9V8;H0Y8K3;D6R973;D6RAV0	Q9UKY7;D3DND1;D6RFH2;D6RDN0;D6R9V8;H0Y8K3	4;3;2;2;2;2;1;1	4;3;2;2;2;2;1;1	4;3;2;2;2;2;1;1	Protein CDV3 homolog	CDV3	sp|Q9UKY7|CDV3_HUMAN Protein CDV3 homolog OS=Homo sapiens GN=CDV3 PE=1 SV=1;tr|D3DND1|D3DND1_HUMAN CDV3 homolog (Mouse), isoform CRA_a OS=Homo sapiens GN=CDV3 PE=4 SV=1;tr|D6RFH2|D6RFH2_HUMAN Protein CDV3 homolog OS=Homo sapiens GN=CDV3 PE=1 SV=1;tr|D6RDN0	8	4	4	4	4	2	4	4	3	4	0	2	0	0	0	0	2	2	2	0	3	3	3	3	2	1	1	1	2	2	2	3	1	2	4	2	4	4	3	4	0	2
A0A0S2Z5P5;Q9BTE3	A0A0S2Z5P5;Q9BTE3	3;3	3;3	3;3	Mini-chromosome maintenance complex-binding protein	MCMBP	tr|A0A0S2Z5P5|A0A0S2Z5P5_HUMAN Chromosome 10 open reading frame 119, isoform CRA_c (Fragment) OS=Homo sapiens GN=MCMBP PE=2 SV=1;sp|Q9BTE3|MCMBP_HUMAN Mini-chromosome maintenance complex-binding protein OS=Homo sapiens GN=MCMBP PE=1 SV=2	2	3	3	3	1	1	3	3	3	3	1	1	2	2	1	1	1	2	1	1	3	3	3	2	2	2	2	3	1	1	2	1	1	1	1	1	3	3	3	3	1	1
C9J2E1;D3DXB2;C9J050;C9JEJ2;P49585;C9JVS0;C9JPY0;F8WAZ5;H7C1T3;B4E322;B2R8P1;F8WBU2;H7BZN1;F2Z2B1;Q9Y5K3	C9J2E1;D3DXB2;C9J050;C9JEJ2;P49585;C9JVS0;C9JPY0;F8WAZ5;H7C1T3;B4E322;B2R8P1	4;4;4;4;4;3;3;3;2;2;2;1;1;1;1	4;4;4;4;4;3;3;3;2;2;2;1;1;1;1	4;4;4;4;4;3;3;3;2;2;2;1;1;1;1	Choline-phosphate cytidylyltransferase A	PCYT1A;hCG_2002711	tr|C9J2E1|C9J2E1_HUMAN Choline-phosphate cytidylyltransferase A (Fragment) OS=Homo sapiens GN=PCYT1A PE=1 SV=8;tr|D3DXB2|D3DXB2_HUMAN HCG2002711, isoform CRA_b OS=Homo sapiens GN=hCG_2002711 PE=4 SV=1;tr|C9J050|C9J050_HUMAN Choline-phosphate cytidylyltrans	15	4	4	4	0	1	3	2	3	3	1	1	1	0	0	1	2	2	2	2	2	2	3	3	2	1	1	1	1	1	1	2	1	3	0	1	3	2	3	3	1	1
O95453;H3BRK1;B3KN69;F5H1Z4;B4E0E8	O95453;H3BRK1	5;3;2;1;1	5;3;2;1;1	5;3;2;1;1	Poly(A)-specific ribonuclease PARN	PARN	sp|O95453|PARN_HUMAN Poly(A)-specific ribonuclease PARN OS=Homo sapiens GN=PARN PE=1 SV=1;tr|H3BRK1|H3BRK1_HUMAN Poly(A)-specific ribonuclease PARN (Fragment) OS=Homo sapiens GN=PARN PE=1 SV=1	5	5	5	5	1	0	4	4	4	4	1	1	0	2	1	2	1	1	2	2	4	2	4	4	5	4	2	1	1	0	3	2	1	0	1	0	4	4	4	4	1	1
A0A024R8D4;Q9Y399;Q5T8A0	A0A024R8D4;Q9Y399;Q5T8A0	3;3;2	3;3;2	3;3;2	28S ribosomal protein S2, mitochondrial	MRPS2	tr|A0A024R8D4|A0A024R8D4_HUMAN Mitochondrial ribosomal protein S2, isoform CRA_a OS=Homo sapiens GN=MRPS2 PE=3 SV=1;sp|Q9Y399|RT02_HUMAN 28S ribosomal protein S2, mitochondrial OS=Homo sapiens GN=MRPS2 PE=1 SV=1;tr|Q5T8A0|Q5T8A0_HUMAN 28S ribosomal protein	3	3	3	3	1	1	3	3	3	3	2	1	1	1	1	1	2	1	2	3	3	2	3	3	3	2	1	1	2	2	1	2	1	1	1	1	3	3	3	3	2	1
A8K489;Q15007;Q6AHX7;Q9BZS4;A0A087X1R4	A8K489;Q15007;Q6AHX7	5;5;3;2;2	5;5;3;2;2	5;5;3;2;2	Pre-mRNA-splicing regulator WTAP	WTAP;DKFZp686F20131	tr|A8K489|A8K489_HUMAN cDNA FLJ76151, highly similar to Homo sapiens Wilms tumor 1 associated protein (WTAP), transcript variant 1, mRNA OS=Homo sapiens PE=2 SV=1;sp|Q15007|FL2D_HUMAN Pre-mRNA-splicing regulator WTAP OS=Homo sapiens GN=WTAP PE=1 SV=2;tr|Q6	5	5	5	5	1	1	5	5	5	5	0	0	0	0	0	0	3	4	4	4	4	4	5	5	4	5	1	2	3	2	2	2	1	1	1	1	5	5	5	5	0	0
Q6P158;B4DKW2;H7C109;Q59G60;Q8N4U2;A0A087WZ11	Q6P158;B4DKW2	5;3;2;2;1;1	3;1;2;2;1;1	3;1;2;2;1;1	Putative ATP-dependent RNA helicase DHX57	DHX57	sp|Q6P158|DHX57_HUMAN Putative ATP-dependent RNA helicase DHX57 OS=Homo sapiens GN=DHX57 PE=1 SV=2;tr|B4DKW2|B4DKW2_HUMAN cDNA FLJ56001, highly similar to Putative ATP-dependent RNA helicase DHX57 (EC 3.6.1.-) (Fragment) OS=Homo sapiens PE=2 SV=1	6	5	3	3	1	1	5	5	3	5	1	1	1	2	1	1	2	1	3	3	3	4	4	5	4	4	3	3	3	4	3	4	3	4	1	0	3	3	1	3	1	1
Q6PII3;A0A0B4J1R8;A0A087WYA9;Q9P0R4	Q6PII3;A0A0B4J1R8;A0A087WYA9;Q9P0R4	7;6;5;4	7;6;5;4	7;6;5;4	Coiled-coil domain-containing protein 174	CCDC174	sp|Q6PII3|CC174_HUMAN Coiled-coil domain-containing protein 174 OS=Homo sapiens GN=CCDC174 PE=1 SV=3;tr|A0A0B4J1R8|A0A0B4J1R8_HUMAN Coiled-coil domain-containing protein 174 OS=Homo sapiens GN=CCDC174 PE=1 SV=1;tr|A0A087WYA9|A0A087WYA9_HUMAN Coiled-coil do	4	7	7	7	2	3	3	4	7	4	0	0	0	0	0	0	4	3	4	3	5	4	5	4	4	4	3	4	4	2	3	3	1	2	2	3	3	4	7	4	0	0
F8WAJ0;B4DYZ1;Q9H8H2	F8WAJ0;B4DYZ1;Q9H8H2	7;6;6	7;6;6	7;6;6	Probable ATP-dependent RNA helicase DDX31	DDX31	tr|F8WAJ0|F8WAJ0_HUMAN RNA helicase OS=Homo sapiens GN=DDX31 PE=1 SV=2;tr|B4DYZ1|B4DYZ1_HUMAN RNA helicase OS=Homo sapiens PE=2 SV=1;sp|Q9H8H2|DDX31_HUMAN Probable ATP-dependent RNA helicase DDX31 OS=Homo sapiens GN=DDX31 PE=1 SV=2	3	7	7	7	2	3	4	5	6	6	0	0	0	1	0	0	2	2	0	1	5	4	3	6	3	4	1	0	1	0	2	1	1	0	2	3	4	5	6	6	0	0
Q8TEM7;Q86TA5;Q96N46;Q69YS0;C9J974;C9JBA2;F8WDA3;C9JCY7;F8WDH5	Q8TEM7;Q86TA5;Q96N46;Q69YS0;C9J974	6;6;6;5;3;1;1;1;1	6;6;6;5;3;1;1;1;1	6;6;6;5;3;1;1;1;1	Tetratricopeptide repeat protein 14	FLJ00166;DKFZp451L0319;TTC14;DKFZp313K2110	tr|Q8TEM7|Q8TEM7_HUMAN FLJ00166 protein (Fragment) OS=Homo sapiens GN=FLJ00166 PE=2 SV=1;tr|Q86TA5|Q86TA5_HUMAN Uncharacterized protein DKFZp451L0319 (Fragment) OS=Homo sapiens GN=DKFZp451L0319 PE=2 SV=1;sp|Q96N46|TTC14_HUMAN Tetratricopeptide repeat prote	9	6	6	6	4	2	6	5	6	5	0	0	1	1	1	0	3	2	5	3	5	5	6	6	4	6	3	2	3	2	3	6	3	3	4	2	6	5	6	5	0	0
A0A024R5B2;E7ETY4;A9CP04;A0A140VJP1;A8K2S4;E9PC69;Q7KZI7;A0A024R555	A0A024R5B2;E7ETY4;A9CP04;A0A140VJP1;A8K2S4;E9PC69;Q7KZI7;A0A024R555	4;4;4;4;4;4;4;3	4;4;4;4;4;4;4;3	3;3;3;3;3;3;3;2	Serine/threonine-protein kinase MARK2	MARK2;Par1b	tr|A0A024R5B2|A0A024R5B2_HUMAN Non-specific serine/threonine protein kinase OS=Homo sapiens GN=MARK2 PE=4 SV=1;tr|E7ETY4|E7ETY4_HUMAN Non-specific serine/threonine protein kinase OS=Homo sapiens GN=MARK2 PE=1 SV=1;tr|A9CP04|A9CP04_HUMAN Non-specific serine	8	4	4	3	1	2	4	4	4	4	1	1	0	0	1	1	2	0	0	0	2	2	4	4	3	2	0	0	1	1	2	1	1	1	1	2	4	4	4	4	1	1
Q9Y5Q9;F8WC64;H0YFI7;H7C0C0	Q9Y5Q9;F8WC64	3;2;1;1	3;2;1;1	3;2;1;1	General transcription factor 3C polypeptide 3	GTF3C3	sp|Q9Y5Q9|TF3C3_HUMAN General transcription factor 3C polypeptide 3 OS=Homo sapiens GN=GTF3C3 PE=1 SV=1;tr|F8WC64|F8WC64_HUMAN General transcription factor 3C polypeptide 3 OS=Homo sapiens GN=GTF3C3 PE=1 SV=1	4	3	3	3	0	1	3	3	3	3	0	1	1	1	0	0	1	1	0	0	2	2	3	2	2	2	1	0	0	1	2	1	0	0	0	1	3	3	3	3	0	1
Q9NQZ2	Q9NQZ2	6	6	6	Something about silencing protein 10	UTP3	sp|Q9NQZ2|SAS10_HUMAN Something about silencing protein 10 OS=Homo sapiens GN=UTP3 PE=1 SV=1	1	6	6	6	2	2	5	5	5	5	1	0	0	0	0	0	1	0	1	1	4	0	5	5	2	3	0	0	1	1	2	3	2	2	2	2	5	5	5	5	1	0
Q05CW7	Q05CW7	18	1	1		NAT10	tr|Q05CW7|Q05CW7_HUMAN NAT10 protein (Fragment) OS=Homo sapiens GN=NAT10 PE=2 SV=1	1	18	1	1	9	8	17	16	15	17	9	7	9	10	4	5	7	9	9	10	14	13	16	15	13	12	8	8	8	11	9	10	9	8	1	1	1	1	1	1	1	1
B4DDK7;B1AK66;Q8TAD8;B4DLV6;B4DUU3	B4DDK7;B1AK66;Q8TAD8;B4DLV6;B4DUU3	7;7;7;5;4	7;7;7;5;4	7;7;7;5;4	Smad nuclear-interacting protein 1	SNIP1	tr|B4DDK7|B4DDK7_HUMAN cDNA FLJ51792, highly similar to Smad nuclear-interacting protein 1 OS=Homo sapiens PE=2 SV=1;tr|B1AK66|B1AK66_HUMAN Smad nuclear interacting protein 1 OS=Homo sapiens GN=SNIP1 PE=2 SV=1;sp|Q8TAD8|SNIP1_HUMAN Smad nuclear-interacting	5	7	7	7	3	4	7	6	7	7	0	1	1	1	1	1	4	5	5	3	6	5	5	7	4	4	4	5	2	4	3	2	2	3	3	4	7	6	7	7	0	1
Q49AN9;F5H013;P62308;A8MWD9;C9JVQ0	Q49AN9;F5H013;P62308;A8MWD9;C9JVQ0	2;2;2;2;1	2;2;2;2;1	2;2;2;2;1	Small nuclear ribonucleoprotein G;Putative small nuclear ribonucleoprotein G-like protein 15	SNRPG;SNRPGP15	tr|Q49AN9|Q49AN9_HUMAN SNRPG protein OS=Homo sapiens GN=SNRPG PE=1 SV=1;tr|F5H013|F5H013_HUMAN Small nuclear ribonucleoprotein G OS=Homo sapiens GN=SNRPG PE=1 SV=1;sp|P62308|RUXG_HUMAN Small nuclear ribonucleoprotein G OS=Homo sapiens GN=SNRPG PE=1 SV=1;sp	5	2	2	2	1	1	2	2	1	2	1	1	0	0	1	1	2	2	2	2	2	2	2	2	1	1	2	2	1	1	1	1	1	2	1	1	2	2	1	2	1	1
P55081	P55081	14	14	14	Microfibrillar-associated protein 1	MFAP1	sp|P55081|MFAP1_HUMAN Microfibrillar-associated protein 1 OS=Homo sapiens GN=MFAP1 PE=1 SV=2	1	14	14	14	10	8	11	12	14	12	0	1	0	0	1	1	9	10	13	12	13	13	13	13	12	13	10	10	10	8	12	13	9	8	10	8	11	12	14	12	0	1
Q9H5V9;D3DSW1	Q9H5V9;D3DSW1	6;5	6;5	6;5	UPF0428 protein CXorf56	CXorf56;hCG_1640171	sp|Q9H5V9|CX056_HUMAN UPF0428 protein CXorf56 OS=Homo sapiens GN=CXorf56 PE=1 SV=1;tr|D3DSW1|D3DSW1_HUMAN HCG1640171, isoform CRA_a OS=Homo sapiens GN=hCG_1640171 PE=4 SV=1	2	6	6	6	5	5	6	5	5	5	1	0	1	1	0	0	5	5	4	5	5	4	5	5	4	4	4	5	3	5	4	4	4	5	5	5	6	5	5	5	1	0
H0UI99;H0UI97;A0A0S2Z5X3;A0A0S2Z6H0;Q8N5A5;V9GY48;X6RGY1	H0UI99;H0UI97;A0A0S2Z5X3;A0A0S2Z6H0;Q8N5A5;V9GY48	8;8;7;7;7;5;2	8;8;7;7;7;5;2	8;8;7;7;7;5;2	Zinc finger CCCH-type with G patch domain-containing protein	ZGPAT	tr|H0UI99|H0UI99_HUMAN Zinc finger, CCCH-type with G patch domain, isoform CRA_b OS=Homo sapiens GN=ZGPAT PE=4 SV=1;tr|H0UI97|H0UI97_HUMAN Zinc finger, CCCH-type with G patch domain, isoform CRA_a OS=Homo sapiens GN=ZGPAT PE=4 SV=1;tr|A0A0S2Z5X3|A0A0S2Z5X3	7	8	8	8	0	2	3	3	7	3	0	0	0	0	0	0	1	1	2	2	6	5	5	7	4	3	0	2	2	1	2	2	1	0	0	2	3	3	7	3	0	0
Q6FHY4;Q99747;J3KTJ6;J3QS28;J3QKW4	Q6FHY4;Q99747;J3KTJ6	6;6;3;1;1	6;6;3;1;1	6;6;3;1;1	Gamma-soluble NSF attachment protein	NAPG	tr|Q6FHY4|Q6FHY4_HUMAN N-ethylmaleimide-sensitive factor attachment protein, gamma, isoform CRA_b OS=Homo sapiens GN=NAPG PE=2 SV=1;sp|Q99747|SNAG_HUMAN Gamma-soluble NSF attachment protein OS=Homo sapiens GN=NAPG PE=1 SV=1;tr|J3KTJ6|J3KTJ6_HUMAN Gamma-sol	5	6	6	6	3	1	6	6	5	5	0	0	0	0	0	0	1	1	0	1	5	4	6	6	3	4	1	1	1	0	2	1	0	1	3	1	6	6	5	5	0	0
Q8NCF5;B7Z987;H3BSZ7;B7Z8Y9	Q8NCF5;B7Z987;H3BSZ7	7;4;4;2	7;4;4;2	7;4;4;2	NFATC2-interacting protein	NFATC2IP	sp|Q8NCF5|NF2IP_HUMAN NFATC2-interacting protein OS=Homo sapiens GN=NFATC2IP PE=1 SV=1;tr|B7Z987|B7Z987_HUMAN cDNA FLJ57782, highly similar to Homo sapiens nuclear factor of activated T-cells, cytoplasmic, calcineurin-dependent 2 interacting protein, mRNA	4	7	7	7	2	2	7	7	7	7	0	0	0	0	0	0	1	1	3	2	4	4	6	4	4	3	1	4	3	1	2	4	1	2	2	2	7	7	7	7	0	0
Q96F88;Q99575;E5RK39	Q96F88;Q99575	9;9;2	9;9;2	9;9;2	Ribonucleases P/MRP protein subunit POP1	POP1	tr|Q96F88|Q96F88_HUMAN Processing of 1, ribonuclease P/MRP subunit (S. cerevisiae) OS=Homo sapiens GN=POP1 PE=2 SV=1;sp|Q99575|POP1_HUMAN Ribonucleases P/MRP protein subunit POP1 OS=Homo sapiens GN=POP1 PE=1 SV=2	3	9	9	9	3	6	6	9	9	9	2	1	3	1	2	1	6	5	1	2	6	7	8	7	7	8	4	5	2	2	3	3	5	4	3	6	6	9	9	9	2	1
Q96ST3;H3BNZ3;H3BP90	Q96ST3	3;1;1	3;1;1	3;1;1	Paired amphipathic helix protein Sin3a	SIN3A	sp|Q96ST3|SIN3A_HUMAN Paired amphipathic helix protein Sin3a OS=Homo sapiens GN=SIN3A PE=1 SV=2	3	3	3	3	1	1	3	3	3	3	1	1	1	1	0	1	1	1	2	1	1	1	3	3	2	2	1	1	2	1	2	2	0	0	1	1	3	3	3	3	1	1
A0A024R8R0;J3QQJ0;Q9UHR5;X6R3T8;J3QLH3;J3QLM2;J3KRR6;F5H478;B7Z4X9;J3KRU5;J3KS14;Q659G6	A0A024R8R0;J3QQJ0;Q9UHR5;X6R3T8;J3QLH3;J3QLM2;J3KRR6;F5H478;B7Z4X9;J3KRU5	8;8;8;6;6;4;4;4;4;4;2;1	8;8;8;6;6;4;4;4;4;4;2;1	8;8;8;6;6;4;4;4;4;4;2;1	SAP30-binding protein	SAP30BP	tr|A0A024R8R0|A0A024R8R0_HUMAN SAP30 binding protein, isoform CRA_a OS=Homo sapiens GN=SAP30BP PE=4 SV=1;tr|J3QQJ0|J3QQJ0_HUMAN SAP30-binding protein (Fragment) OS=Homo sapiens GN=SAP30BP PE=1 SV=1;sp|Q9UHR5|S30BP_HUMAN SAP30-binding protein OS=Homo sapien	12	8	8	8	7	6	7	7	7	7	0	0	0	0	0	0	3	3	5	7	6	6	6	7	5	5	5	3	5	5	6	7	6	6	7	6	7	7	7	7	0	0
A0A024QZW7;P49790	A0A024QZW7;P49790	7;7	7;7	7;7	Nuclear pore complex protein Nup153	NUP153	tr|A0A024QZW7|A0A024QZW7_HUMAN Nucleoporin 153kDa, isoform CRA_a OS=Homo sapiens GN=NUP153 PE=4 SV=1;sp|P49790|NU153_HUMAN Nuclear pore complex protein Nup153 OS=Homo sapiens GN=NUP153 PE=1 SV=2	2	7	7	7	1	1	6	7	5	7	0	0	0	1	0	0	1	2	0	0	5	4	5	5	3	4	0	0	1	1	1	2	1	1	1	1	6	7	5	7	0	0
Q8WW12	Q8WW12	8	8	8	PEST proteolytic signal-containing nuclear protein	PCNP	sp|Q8WW12|PCNP_HUMAN PEST proteolytic signal-containing nuclear protein OS=Homo sapiens GN=PCNP PE=1 SV=2	1	8	8	8	8	7	8	8	8	8	0	0	1	1	0	0	8	6	8	8	8	8	8	8	8	8	8	8	8	8	7	8	8	8	8	7	8	8	8	8	0	0
A0A0S2Z470;Q96FT4;A0A0S2Z456;Q92733;A0A0S2Z483;H0YE12;H0Y679	A0A0S2Z470;Q96FT4;A0A0S2Z456;Q92733;A0A0S2Z483;H0YE12;H0Y679	10;10;10;10;6;5;5	10;10;10;10;6;5;5	10;10;10;10;6;5;5	Proline-rich protein PRCC	PRCC	tr|A0A0S2Z470|A0A0S2Z470_HUMAN Papillary renal cell carcinoma isoform 3 (Fragment) OS=Homo sapiens GN=PRCC PE=2 SV=1;tr|Q96FT4|Q96FT4_HUMAN Papillary renal cell carcinoma (Translocation-associated) OS=Homo sapiens GN=PRCC PE=2 SV=1;tr|A0A0S2Z456|A0A0S2Z456	7	10	10	10	6	7	10	10	10	10	0	0	0	1	1	1	9	9	7	6	9	7	10	9	9	7	8	9	8	8	10	10	10	10	6	7	10	10	10	10	0	0
C9JE98;A0A024RBU9;C9J0Q5;C9JFD3;A0A024RBS3;Q9Y618;C9JQE8;C9J7T7;C9J330;H0YGK8;H7C1Y3;Q9BT61	C9JE98;A0A024RBU9;C9J0Q5;C9JFD3;A0A024RBS3;Q9Y618;C9JQE8;C9J7T7	13;13;13;13;13;13;11;9;5;3;2;1	12;12;12;12;12;12;10;8;5;3;2;1	12;12;12;12;12;12;10;8;5;3;2;1	Nuclear receptor corepressor 2	NCOR2	tr|C9JE98|C9JE98_HUMAN Nuclear receptor corepressor 2 OS=Homo sapiens GN=NCOR2 PE=1 SV=1;tr|A0A024RBU9|A0A024RBU9_HUMAN Nuclear receptor co-repressor 2, isoform CRA_a OS=Homo sapiens GN=NCOR2 PE=4 SV=1;tr|C9J0Q5|C9J0Q5_HUMAN Nuclear receptor corepressor 2	12	13	12	12	3	3	11	10	10	11	2	3	1	0	0	1	2	0	5	5	6	5	10	11	4	6	2	2	4	3	5	5	5	4	2	2	10	9	9	10	1	2
E7EVX8;Q8WWY3;B4DWW8;E7EU94;E7ESX0;E7EN72	E7EVX8;Q8WWY3;B4DWW8;E7EU94;E7ESX0;E7EN72	4;4;3;2;2;2	4;4;3;2;2;2	4;4;3;2;2;2	U4/U6 small nuclear ribonucleoprotein Prp31	PRPF31	tr|E7EVX8|E7EVX8_HUMAN U4/U6 small nuclear ribonucleoprotein Prp31 OS=Homo sapiens GN=PRPF31 PE=1 SV=1;sp|Q8WWY3|PRP31_HUMAN U4/U6 small nuclear ribonucleoprotein Prp31 OS=Homo sapiens GN=PRPF31 PE=1 SV=2;tr|B4DWW8|B4DWW8_HUMAN cDNA FLJ59251, highly simila	6	4	4	4	2	1	4	4	4	4	1	1	1	0	1	1	2	1	1	3	4	2	4	4	4	2	2	2	2	2	2	3	2	3	2	1	4	4	4	4	1	1
E9PES6;E7ES08;E7EQU1;O15347;Q7Z684	E9PES6;E7ES08;E7EQU1;O15347	3;3;3;3;1	3;3;3;3;1	3;3;3;3;1	High mobility group protein B3	HMGB3	tr|E9PES6|E9PES6_HUMAN High mobility group protein B3 (Fragment) OS=Homo sapiens GN=HMGB3 PE=1 SV=1;tr|E7ES08|E7ES08_HUMAN High mobility group protein B3 (Fragment) OS=Homo sapiens GN=HMGB3 PE=1 SV=1;tr|E7EQU1|E7EQU1_HUMAN High mobility group protein B3 (F	5	3	3	3	1	1	3	2	3	1	1	0	0	0	0	0	1	2	1	0	0	3	2	1	1	0	2	1	0	0	1	2	2	0	1	1	3	2	3	1	1	0
A0A024R4R9;A0A087WTE7;C9JMY0;A0A087WUE4;Q96PV6;A0A0G2JNN3;E7EWC7;B0VJY8;A0A0G2JPW6	A0A024R4R9;A0A087WTE7;C9JMY0;A0A087WUE4;Q96PV6;A0A0G2JNN3	5;4;4;4;4;3;2;1;1	5;4;4;4;4;3;2;1;1	5;4;4;4;4;3;2;1;1	Leukocyte receptor cluster member 8	LENG8	tr|A0A024R4R9|A0A024R4R9_HUMAN Leukocyte receptor cluster (LRC) member 8, isoform CRA_a OS=Homo sapiens GN=LENG8 PE=4 SV=1;tr|A0A087WTE7|A0A087WTE7_HUMAN Leukocyte receptor cluster member 8 OS=Homo sapiens GN=LENG8 PE=1 SV=1;tr|C9JMY0|C9JMY0_HUMAN Leukocyt	9	5	5	5	0	0	4	4	5	5	0	0	0	0	1	1	2	2	2	1	3	5	4	3	3	3	1	0	3	2	2	3	2	0	0	0	4	4	5	5	0	0
H0Y818;Q5GJ64;P40692;Q59EG3;Q53GX1;B2R6K0;B7Z821;A0A024R2S9;Q0ZAJ5;C4PFY8;Q0ZAJ4;H0Y806;A8W2L8;A0A087WX20	H0Y818;Q5GJ64;P40692;Q59EG3;Q53GX1;B2R6K0;B7Z821;A0A024R2S9	7;7;7;6;6;6;5;5;2;1;1;1;1;1	7;7;7;6;6;6;5;5;2;1;1;1;1;1	6;6;6;5;5;5;4;4;2;1;1;1;1;1	DNA mismatch repair protein Mlh1	MLH1	tr|H0Y818|H0Y818_HUMAN DNA mismatch repair protein Mlh1 (Fragment) OS=Homo sapiens GN=MLH1 PE=1 SV=1;tr|Q5GJ64|Q5GJ64_HUMAN Hypothetical rhabdomyosarcoma antigen MU-RMS-40.5 (Fragment) OS=Homo sapiens PE=2 SV=1;sp|P40692|MLH1_HUMAN DNA mismatch repair prot	14	7	7	6	4	2	6	6	5	6	0	1	1	0	1	0	1	1	4	5	6	5	5	6	6	5	2	1	2	1	4	3	1	2	4	2	6	6	5	6	0	1
A0A024QZY3;Q9Y247	A0A024QZY3;Q9Y247	4;4	2;2	2;2	Protein FAM50B	FAM50B	tr|A0A024QZY3|A0A024QZY3_HUMAN Family with sequence similarity 50, member B, isoform CRA_a OS=Homo sapiens GN=FAM50B PE=4 SV=1;sp|Q9Y247|FA50B_HUMAN Protein FAM50B OS=Homo sapiens GN=FAM50B PE=1 SV=1	2	4	2	2	3	4	4	3	3	3	0	0	0	0	0	0	3	4	3	4	4	4	3	2	3	2	3	3	3	1	3	2	3	2	1	2	2	2	2	1	0	0
A0A087WU64;A6NMQ1;P09884	A0A087WU64;A6NMQ1;P09884	11;11;11	11;11;11	11;11;11	DNA polymerase;DNA polymerase alpha catalytic subunit	POLA1	tr|A0A087WU64|A0A087WU64_HUMAN DNA polymerase OS=Homo sapiens GN=POLA1 PE=1 SV=1;tr|A6NMQ1|A6NMQ1_HUMAN DNA polymerase OS=Homo sapiens GN=POLA1 PE=1 SV=1;sp|P09884|DPOLA_HUMAN DNA polymerase alpha catalytic subunit OS=Homo sapiens GN=POLA1 PE=1 SV=2	3	11	11	11	2	2	8	10	9	7	1	0	1	0	0	0	4	2	2	5	4	5	11	9	9	8	2	3	2	4	4	4	4	2	2	2	8	10	9	7	1	0
Q8IX18;J3KSW6;B4DR88;J3KTK0;F5H625;B3KRC7;J3KSX9	Q8IX18;J3KSW6;B4DR88	6;4;3;2;2;2;1	6;4;3;2;2;2;1	6;4;3;2;2;2;1	Probable ATP-dependent RNA helicase DHX40	DHX40	sp|Q8IX18|DHX40_HUMAN Probable ATP-dependent RNA helicase DHX40 OS=Homo sapiens GN=DHX40 PE=1 SV=2;tr|J3KSW6|J3KSW6_HUMAN Probable ATP-dependent RNA helicase DHX40 (Fragment) OS=Homo sapiens GN=DHX40 PE=1 SV=1;tr|B4DR88|B4DR88_HUMAN cDNA FLJ58252, highly s	7	6	6	6	1	1	6	6	5	5	0	0	0	0	0	0	1	3	3	3	4	5	5	6	3	3	2	1	2	2	2	2	2	2	1	1	6	6	5	5	0	0
Q75N03;C9J2P9;B4DDV7;C9K074;F8WEM5	Q75N03;C9J2P9;B4DDV7	7;5;4;3;2	7;5;4;3;2	7;5;4;3;2	E3 ubiquitin-protein ligase Hakai	CBLL1	sp|Q75N03|HAKAI_HUMAN E3 ubiquitin-protein ligase Hakai OS=Homo sapiens GN=CBLL1 PE=1 SV=1;tr|C9J2P9|C9J2P9_HUMAN E3 ubiquitin-protein ligase Hakai (Fragment) OS=Homo sapiens GN=CBLL1 PE=1 SV=8;tr|B4DDV7|B4DDV7_HUMAN cDNA FLJ57701, highly similar to Homo s	5	7	7	7	3	3	6	6	7	7	0	0	0	0	0	0	3	3	5	4	5	5	5	6	5	5	4	3	5	5	5	5	4	4	3	3	6	6	7	7	0	0
Q14684;Q6PJM8	Q14684;Q6PJM8	5;3	5;3	5;3	Ribosomal RNA processing protein 1 homolog B	RRP1B	sp|Q14684|RRP1B_HUMAN Ribosomal RNA processing protein 1 homolog B OS=Homo sapiens GN=RRP1B PE=1 SV=3;tr|Q6PJM8|Q6PJM8_HUMAN RRP1B protein (Fragment) OS=Homo sapiens GN=RRP1B PE=2 SV=1	2	5	5	5	0	0	5	5	3	4	0	0	0	0	0	0	1	1	0	1	3	4	3	3	4	3	1	0	0	1	2	1	0	0	0	0	5	5	3	4	0	0
P82979;Q567R9;F8VZQ9;H0YHG0;A4D286;F8VS12	P82979;Q567R9;F8VZQ9;H0YHG0;A4D286	6;5;5;5;4;1	6;5;5;5;4;1	6;5;5;5;4;1	SAP domain-containing ribonucleoprotein	SARNP;CIP29;LOC402290	sp|P82979|SARNP_HUMAN SAP domain-containing ribonucleoprotein OS=Homo sapiens GN=SARNP PE=1 SV=3;tr|Q567R9|Q567R9_HUMAN CIP29 protein OS=Homo sapiens GN=CIP29 PE=2 SV=1;tr|F8VZQ9|F8VZQ9_HUMAN SAP domain-containing ribonucleoprotein OS=Homo sapiens GN=SARNP	6	6	6	6	3	4	6	6	6	6	1	1	1	1	0	0	5	3	4	3	4	4	6	4	4	4	3	3	3	2	3	3	3	3	3	4	6	6	6	6	1	1
Q99549;B3KS10;A0A0A0MT47;H0Y6J1	Q99549;B3KS10	8;6;3;1	8;6;3;1	8;6;3;1	M-phase phosphoprotein 8	MPHOSPH8	sp|Q99549|MPP8_HUMAN M-phase phosphoprotein 8 OS=Homo sapiens GN=MPHOSPH8 PE=1 SV=2;tr|B3KS10|B3KS10_HUMAN cDNA FLJ35237 fis, clone PROST2001676, highly similar to M-PHASE PHOSPHOPROTEIN 8 OS=Homo sapiens PE=2 SV=1	4	8	8	8	0	0	8	8	8	7	0	0	0	0	0	0	2	0	2	3	4	3	7	6	5	5	2	1	1	1	2	2	0	1	0	0	8	8	8	7	0	0
Q6IQ49	Q6IQ49	5	5	5	Protein SDE2 homolog	SDE2	sp|Q6IQ49|SDE2_HUMAN Replication stress response regulator SDE2 OS=Homo sapiens GN=SDE2 PE=1 SV=1	1	5	5	5	2	2	4	5	4	5	1	0	1	1	0	0	2	3	2	3	3	4	4	5	4	4	2	1	4	4	4	4	2	4	2	2	4	5	4	5	1	0
A0A087X0M4;Q9BWU0;B4DV74;A0A087WWF4;H7C256	A0A087X0M4;Q9BWU0;B4DV74	12;11;7;3;1	12;11;7;3;1	12;11;7;3;1	Kanadaptin	SLC4A1AP	tr|A0A087X0M4|A0A087X0M4_HUMAN Kanadaptin OS=Homo sapiens GN=SLC4A1AP PE=1 SV=1;sp|Q9BWU0|NADAP_HUMAN Kanadaptin OS=Homo sapiens GN=SLC4A1AP PE=1 SV=1;tr|B4DV74|B4DV74_HUMAN cDNA FLJ53855, highly similar to Kanadaptin OS=Homo sapiens PE=2 SV=1	5	12	12	12	3	3	11	10	11	10	0	1	1	1	0	0	2	3	3	3	6	7	11	11	6	7	2	2	4	4	4	5	5	2	3	3	11	10	11	10	0	1
Q9Y6A4;B4DN94	Q9Y6A4;B4DN94	4;2	4;2	4;2	Cilia- and flagella-associated protein 20	CFAP20	sp|Q9Y6A4|CFA20_HUMAN Cilia- and flagella-associated protein 20 OS=Homo sapiens GN=CFAP20 PE=1 SV=1;tr|B4DN94|B4DN94_HUMAN cDNA FLJ58848, highly similar to Homo sapiens transcription factor IIB OS=Homo sapiens PE=2 SV=1	2	4	4	4	2	2	3	4	4	4	1	1	0	1	1	0	4	4	3	3	4	4	4	4	4	3	4	4	3	3	1	2	2	1	2	2	3	4	4	4	1	1
Q14692	Q14692	12	12	12	Ribosome biogenesis protein BMS1 homolog	BMS1	sp|Q14692|BMS1_HUMAN Ribosome biogenesis protein BMS1 homolog OS=Homo sapiens GN=BMS1 PE=1 SV=1	1	12	12	12	0	0	11	10	10	9	0	1	0	1	1	0	0	0	2	0	6	4	8	7	3	6	1	0	1	1	3	1	0	1	0	0	11	10	10	9	0	1
B2R841;P53350;D3DWF3;B4E083;Q59GD0;I3L309;I3L2H5;I3L387;Q58A51	B2R841;P53350;D3DWF3;B4E083;Q59GD0	4;4;3;3;3;1;1;1;1	4;4;3;3;3;1;1;1;1	4;4;3;3;3;1;1;1;1	Serine/threonine-protein kinase PLK;Serine/threonine-protein kinase PLK1	PLK1	tr|B2R841|B2R841_HUMAN Serine/threonine-protein kinase PLK OS=Homo sapiens PE=2 SV=1;sp|P53350|PLK1_HUMAN Serine/threonine-protein kinase PLK1 OS=Homo sapiens GN=PLK1 PE=1 SV=1;tr|D3DWF3|D3DWF3_HUMAN Polo-like kinase 1 (Drosophila), isoform CRA_b OS=Homo s	9	4	4	4	2	1	4	4	3	4	0	0	0	0	0	0	2	1	2	2	4	4	3	4	2	3	1	0	2	3	4	4	2	0	2	1	4	4	3	4	0	0
A0A024R9R5;Q9H2Y7;H3BNX5;B4DGC7;A0A0C4DGM5;Q0VGA6;U3KQH7;Q05C49;H3BSS6;Q86T35;H3BS99	A0A024R9R5;Q9H2Y7;H3BNX5;B4DGC7	8;8;7;7;3;2;1;1;1;1;1	8;8;7;7;3;2;1;1;1;1;1	8;8;7;7;3;2;1;1;1;1;1	Zinc finger protein 106	ZFP106;ZNF106	tr|A0A024R9R5|A0A024R9R5_HUMAN Zinc finger protein 106 homolog (Mouse), isoform CRA_a OS=Homo sapiens GN=ZFP106 PE=4 SV=1;sp|Q9H2Y7|ZN106_HUMAN Zinc finger protein 106 OS=Homo sapiens GN=ZNF106 PE=1 SV=1;tr|H3BNX5|H3BNX5_HUMAN Zinc finger protein 106 (Frag	11	8	8	8	2	3	8	7	7	7	0	0	0	0	0	0	0	2	2	2	7	4	8	8	5	5	2	0	2	2	3	3	1	1	2	3	8	7	7	7	0	0
Q6AHZ7;Q12789;Q6AWA4;H3BU55;H3BU37	Q6AHZ7;Q12789;Q6AWA4	7;7;6;1;1	7;7;6;1;1	7;7;6;1;1	General transcription factor 3C polypeptide 1	DKFZp686A111;GTF3C1;DKFZp686O0870	tr|Q6AHZ7|Q6AHZ7_HUMAN Uncharacterized protein DKFZp686A111 OS=Homo sapiens GN=DKFZp686A111 PE=2 SV=1;sp|Q12789|TF3C1_HUMAN General transcription factor 3C polypeptide 1 OS=Homo sapiens GN=GTF3C1 PE=1 SV=4;tr|Q6AWA4|Q6AWA4_HUMAN Uncharacterized protein DKF	5	7	7	7	0	1	6	7	7	7	0	0	0	1	0	0	2	2	3	3	5	5	7	7	4	5	1	4	1	0	3	1	0	0	0	1	6	7	7	7	0	0
A0A0D9SEM4;Q53F45;A8K644;Q08170;Q59EF5;B4DEM8	A0A0D9SEM4;Q53F45;A8K644;Q08170;Q59EF5	7;7;7;7;5;3	4;4;4;4;3;1	4;4;4;4;3;1	Serine/arginine-rich splicing factor 4	SRSF4;SFRS4	tr|A0A0D9SEM4|A0A0D9SEM4_HUMAN Serine/arginine-rich-splicing factor 4 (Fragment) OS=Homo sapiens GN=SRSF4 PE=1 SV=1;tr|Q53F45|Q53F45_HUMAN Splicing factor, arginine/serine-rich 4 variant (Fragment) OS=Homo sapiens PE=2 SV=1;tr|A8K644|A8K644_HUMAN Splicing	6	7	4	4	3	2	7	7	7	7	0	2	1	1	1	2	3	3	1	2	6	5	7	7	7	7	3	2	5	3	7	5	5	5	0	0	4	4	4	4	0	0
Q9Y4E5;Q4KMR5;E9PH99;D6RIA1;Q96JY2	Q9Y4E5;Q4KMR5;E9PH99	4;3;3;1;1	4;3;3;1;1	4;3;3;1;1	Zinc finger protein 451	ZNF451	sp|Q9Y4E5|ZN451_HUMAN E3 SUMO-protein ligase ZNF451 OS=Homo sapiens GN=ZNF451 PE=1 SV=2;tr|Q4KMR5|Q4KMR5_HUMAN ZNF451 protein OS=Homo sapiens GN=ZNF451 PE=2 SV=1;tr|E9PH99|E9PH99_HUMAN E3 SUMO-protein ligase ZNF451 OS=Homo sapiens GN=ZNF451 PE=1 SV=1	5	4	4	4	1	1	4	3	3	4	0	0	0	0	0	1	1	0	2	0	3	3	4	4	1	2	1	1	1	1	2	2	1	1	1	1	4	3	3	4	0	0
A8K359;P19447;G3V1S1;B3KTH1;B3KRG2;Q53HW5;B4DTK4;H7C309	A8K359;P19447;G3V1S1;B3KTH1;B3KRG2;Q53HW5	10;10;9;9;9;9;1;1	10;10;9;9;9;9;1;1	10;10;9;9;9;9;1;1	TFIIH basal transcription factor complex helicase XPB subunit	ERCC3	tr|A8K359|A8K359_HUMAN cDNA FLJ76102, highly similar to Homo sapiens excision repair cross-complementing rodent repair deficiency, complementation group 3 (xeroderma pigmentosum group B complementing) (ERCC3), mRNA OS=Homo sapiens PE=2 SV=1;sp|P19447|ERCC3	8	10	10	10	2	2	9	9	8	7	0	0	0	0	0	1	3	2	2	3	7	8	8	8	7	7	2	2	2	2	4	4	2	1	2	2	9	9	8	7	0	0
Q96S94;B4DVR5;B3KQ08;B4DE38;J3QSH2;C9J148;A0A0A0MSF3;Q9H2N7	Q96S94;B4DVR5;B3KQ08;B4DE38	4;2;2;2;1;1;1;1	4;2;2;2;1;1;1;1	4;2;2;2;1;1;1;1	Cyclin-L2	CCNL2	sp|Q96S94|CCNL2_HUMAN Cyclin-L2 OS=Homo sapiens GN=CCNL2 PE=1 SV=1;tr|B4DVR5|B4DVR5_HUMAN cDNA FLJ56251, highly similar to Cyclin-L2 OS=Homo sapiens PE=2 SV=1;tr|B3KQ08|B3KQ08_HUMAN cDNA FLJ32571 fis, clone SPLEN2000197, highly similar to Cyclin-L2 OS=Homo	8	4	4	4	1	2	4	4	4	4	0	0	0	0	0	0	3	2	3	3	2	4	4	4	3	4	2	2	3	2	2	3	1	2	1	2	4	4	4	4	0	0
A0A024R2U6;P52756;Q59HE6;A0A0S2Z549;C9J9P7;C9JFQ5;E1CJT4;A0A0S2Z5U0	A0A024R2U6;P52756;Q59HE6	7;7;6;2;1;1;1;1	5;5;4;2;1;1;1;1	5;5;4;2;1;1;1;1	RNA-binding protein 5	RBM5	tr|A0A024R2U6|A0A024R2U6_HUMAN RNA binding motif protein 5, isoform CRA_a OS=Homo sapiens GN=RBM5 PE=4 SV=1;sp|P52756|RBM5_HUMAN RNA-binding protein 5 OS=Homo sapiens GN=RBM5 PE=1 SV=2;tr|Q59HE6|Q59HE6_HUMAN RNA binding motif protein 5 variant (Fragment) O	8	7	5	5	2	1	7	7	7	7	0	0	0	0	1	0	2	4	5	4	7	6	6	6	5	6	2	2	3	4	6	5	4	4	0	0	5	5	5	5	0	0
Q9H501;A0JLU5;Q05C10;A0A087WX71;Q8IWH6	Q9H501;A0JLU5;Q05C10;A0A087WX71	8;6;5;4;2	8;6;5;4;2	8;6;5;4;2	ESF1 homolog	ESF1	sp|Q9H501|ESF1_HUMAN ESF1 homolog OS=Homo sapiens GN=ESF1 PE=1 SV=1;tr|A0JLU5|A0JLU5_HUMAN ESF1 protein (Fragment) OS=Homo sapiens GN=ESF1 PE=2 SV=1;tr|Q05C10|Q05C10_HUMAN ESF1 protein (Fragment) OS=Homo sapiens GN=ESF1 PE=2 SV=1;tr|A0A087WX71|A0A087WX71_H	5	8	8	8	1	2	7	8	7	7	0	0	0	1	0	0	0	2	1	1	5	6	7	7	5	5	0	2	3	2	4	4	4	2	1	2	7	8	7	7	0	0
B3KSJ3;Q9BZI7;A0A087WYC8;Q0VAK7;I3XIE4;A0A1B0GVA2	B3KSJ3;Q9BZI7;A0A087WYC8;Q0VAK7	6;6;4;4;1;1	6;6;4;4;1;1	6;6;4;4;1;1	Regulator of nonsense transcripts 3B	UPF3B	tr|B3KSJ3|B3KSJ3_HUMAN cDNA FLJ36409 fis, clone THYMU2010448, highly similar to Regulator of nonsense transcripts 3B OS=Homo sapiens PE=2 SV=1;sp|Q9BZI7|REN3B_HUMAN Regulator of nonsense transcripts 3B OS=Homo sapiens GN=UPF3B PE=1 SV=1;tr|A0A087WYC8|A0A08	6	6	6	6	1	0	3	3	4	4	0	1	0	0	0	0	0	0	1	4	3	3	4	4	4	4	1	0	2	1	2	1	0	0	1	0	3	3	4	4	0	1
A0A024R2F3;Q93075;H7C1W4;A8K179;H7BZJ2	A0A024R2F3;Q93075;H7C1W4;A8K179	9;9;8;8;4	9;9;8;8;4	9;9;8;8;4	Putative deoxyribonuclease TATDN2	TATDN2	tr|A0A024R2F3|A0A024R2F3_HUMAN TatD DNase domain containing 2, isoform CRA_a OS=Homo sapiens GN=TATDN2 PE=4 SV=1;sp|Q93075|TATD2_HUMAN Putative deoxyribonuclease TATDN2 OS=Homo sapiens GN=TATDN2 PE=1 SV=2;tr|H7C1W4|H7C1W4_HUMAN Uncharacterized protein (Fra	5	9	9	9	3	3	8	7	9	7	0	0	0	0	0	0	3	3	4	5	8	9	8	9	8	6	1	3	1	1	3	3	2	2	3	3	8	7	9	7	0	0
Q96CP2;I3L1Y9;I3L4I0;I3L0R3;I3L231;Q4VC44	Q96CP2;I3L1Y9;I3L4I0	6;5;4;1;1;1	6;5;4;1;1;1	6;5;4;1;1;1	FLYWCH family member 2	FLYWCH2	sp|Q96CP2|FWCH2_HUMAN FLYWCH family member 2 OS=Homo sapiens GN=FLYWCH2 PE=1 SV=1;tr|I3L1Y9|I3L1Y9_HUMAN FLYWCH family member 2 OS=Homo sapiens GN=FLYWCH2 PE=1 SV=1;tr|I3L4I0|I3L4I0_HUMAN FLYWCH family member 2 (Fragment) OS=Homo sapiens GN=FLYWCH2 PE=1 SV	6	6	6	6	4	5	6	6	6	6	0	0	1	1	1	1	3	2	4	3	6	6	5	5	5	4	3	2	3	3	4	5	3	4	4	5	6	6	6	6	0	0
D6RAN6;B4DUR7;F6SKB8;Q53FE5;A0A024QZ81;Q9NVZ3;H0Y970	D6RAN6;B4DUR7;F6SKB8;Q53FE5;A0A024QZ81;Q9NVZ3;H0Y970	2;2;2;2;2;2;1	2;2;2;2;2;2;1	2;2;2;2;2;2;1	Adaptin ear-binding coat-associated protein 2	NECAP2	tr|D6RAN6|D6RAN6_HUMAN Adaptin ear-binding coat-associated protein 2 OS=Homo sapiens GN=NECAP2 PE=1 SV=1;tr|B4DUR7|B4DUR7_HUMAN cDNA FLJ52763, highly similar to Adaptin ear-binding coat-associated protein 2 OS=Homo sapiens PE=2 SV=1;tr|F6SKB8|F6SKB8_HUMAN	7	2	2	2	0	1	2	1	1	2	0	0	0	0	0	0	0	0	0	1	2	1	2	2	1	2	0	1	0	1	2	2	0	0	0	1	2	1	1	2	0	0
B2R9Y2;Q9H0G5;A0A024QZ33;B7ZL27;B7Z4B1;Q05DD5;K7ERM9;K7EMD8;K7EK40;J3KT62;J3QLV5;Q9P0E1;J3QRI6	B2R9Y2;Q9H0G5;A0A024QZ33;B7ZL27;B7Z4B1;Q05DD5	28;28;25;25;23;17;11;7;3;2;2;2;2	28;28;25;25;23;17;11;7;3;2;2;2;2	28;28;25;25;23;17;11;7;3;2;2;2;2	Nuclear speckle splicing regulatory protein 1	NSRP1;CCDC55	tr|B2R9Y2|B2R9Y2_HUMAN cDNA, FLJ94609 OS=Homo sapiens PE=2 SV=1;sp|Q9H0G5|NSRP1_HUMAN Nuclear speckle splicing regulatory protein 1 OS=Homo sapiens GN=NSRP1 PE=1 SV=1;tr|A0A024QZ33|A0A024QZ33_HUMAN Coiled-coil domain containing 55, isoform CRA_a OS=Homo sa	13	28	28	28	22	23	26	26	25	24	1	2	1	0	1	0	18	20	21	22	24	22	22	23	25	23	23	20	20	20	25	23	19	20	22	23	26	26	25	24	1	2
Q96IZ7;H7C5Q0;C9J713;B4DTW0;C9J367	Q96IZ7;H7C5Q0;C9J713	8;7;4;1;1	8;7;4;1;1	8;7;4;1;1	Serine/Arginine-related protein 53	RSRC1	sp|Q96IZ7|RSRC1_HUMAN Serine/Arginine-related protein 53 OS=Homo sapiens GN=RSRC1 PE=1 SV=1;tr|H7C5Q0|H7C5Q0_HUMAN Serine/Arginine-related protein 53 (Fragment) OS=Homo sapiens GN=RSRC1 PE=1 SV=1;tr|C9J713|C9J713_HUMAN Serine/Arginine-related protein 53 OS	5	8	8	8	6	6	8	7	8	8	0	0	1	1	1	1	7	6	6	6	8	8	8	8	7	7	5	7	6	5	6	7	5	5	6	6	8	7	8	8	0	0
O75391;I3L0X5;I3L4C3;I3L0Q5	O75391;I3L0X5;I3L4C3	9;8;6;2	9;8;6;2	9;8;6;2	Sperm-associated antigen 7	SPAG7	sp|O75391|SPAG7_HUMAN Sperm-associated antigen 7 OS=Homo sapiens GN=SPAG7 PE=1 SV=2;tr|I3L0X5|I3L0X5_HUMAN Sperm-associated antigen 7 OS=Homo sapiens GN=SPAG7 PE=1 SV=1;tr|I3L4C3|I3L4C3_HUMAN Sperm-associated antigen 7 OS=Homo sapiens GN=SPAG7 PE=1 SV=1	4	9	9	9	4	2	8	9	7	6	1	0	1	0	0	0	1	1	4	5	6	5	8	8	5	6	1	3	4	3	4	4	3	4	4	2	8	9	7	6	1	0
P41236;E7EMN6;Q6NXS2;E7EUI7;G1AUC5;Q6NXS1;H7C416;Q6ZU68	P41236;E7EMN6;Q6NXS2;E7EUI7	5;4;3;3;2;2;1;1	5;4;3;3;2;2;1;1	5;4;3;3;2;2;1;1	Protein phosphatase inhibitor 2	PPP1R2	sp|P41236|IPP2_HUMAN Protein phosphatase inhibitor 2 OS=Homo sapiens GN=PPP1R2 PE=1 SV=2;tr|E7EMN6|E7EMN6_HUMAN Protein phosphatase inhibitor 2 (Fragment) OS=Homo sapiens GN=PPP1R2 PE=1 SV=1;tr|Q6NXS2|Q6NXS2_HUMAN PPP1R2 protein OS=Homo sapiens GN=PPP1R2 P	8	5	5	5	2	1	3	5	5	5	0	0	0	1	1	1	1	2	1	1	3	3	3	4	3	2	3	2	3	2	2	1	1	1	2	1	3	5	5	5	0	0
B4DTA2;A0A087WUK2;A0A024RDF6;O14979	B4DTA2;A0A087WUK2;A0A024RDF6;O14979	5;5;5;5	4;4;4;4	4;4;4;4	Heterogeneous nuclear ribonucleoprotein D-like	HNRNPDL;HNRPDL	tr|B4DTA2|B4DTA2_HUMAN cDNA FLJ60148, highly similar to Homo sapiens heterogeneous nuclear ribonucleoprotein D-like (HNRPDL), transcript variant 2, mRNA OS=Homo sapiens PE=2 SV=1;tr|A0A087WUK2|A0A087WUK2_HUMAN Heterogeneous nuclear ribonucleoprotein D-like	4	5	4	4	4	5	5	5	5	5	2	2	2	2	1	1	4	4	3	4	5	5	5	5	4	4	3	3	5	5	4	5	4	4	3	4	4	4	4	4	1	1
B2R9W9;Q9UEE9;A0A0H5AUJ9;A0A0H5APX3	B2R9W9;Q9UEE9	5;5;2;2	5;5;2;2	5;5;2;2	Craniofacial development protein 1	CFDP1	tr|B2R9W9|B2R9W9_HUMAN Craniofacial development protein 1 OS=Homo sapiens PE=2 SV=1;sp|Q9UEE9|CFDP1_HUMAN Craniofacial development protein 1 OS=Homo sapiens GN=CFDP1 PE=1 SV=1	4	5	5	5	3	3	3	4	4	4	0	0	0	0	0	0	4	3	4	4	5	4	4	3	4	4	3	4	4	3	3	3	3	3	3	3	3	4	4	4	0	0
Q9NW64;E5RJW4;E5RHA8	Q9NW64	9;4;1	9;4;1	9;4;1	Pre-mRNA-splicing factor RBM22	RBM22	sp|Q9NW64|RBM22_HUMAN Pre-mRNA-splicing factor RBM22 OS=Homo sapiens GN=RBM22 PE=1 SV=1	3	9	9	9	7	8	7	8	7	8	0	0	1	0	1	1	6	7	8	5	8	7	7	6	7	7	6	7	7	8	7	8	7	8	7	8	7	8	7	8	0	0
A0A024R6T8;Q9GZU8;H3BTP8;H3BSY6;H3BP64;H3BUL4;H3BMX9;H3BQQ6;H3BTI2;Q6P4H7;H3BSF0;H3BU93;Q2VIL1;H3BPH9;H3BPF9;H3BN22;H3BNK9	A0A024R6T8;Q9GZU8;H3BTP8;H3BSY6;H3BP64;H3BUL4;H3BMX9;H3BQQ6;H3BTI2;Q6P4H7;H3BSF0;H3BU93;Q2VIL1	6;6;5;5;5;5;5;4;4;3;3;3;3;2;2;2;2	6;6;5;5;5;5;5;4;4;3;3;3;3;2;2;2;2	6;6;5;5;5;5;5;4;4;3;3;3;3;2;2;2;2	Protein FAM192A	NIP30;FAM192A	tr|A0A024R6T8|A0A024R6T8_HUMAN NEFA-interacting nuclear protein NIP30, isoform CRA_a OS=Homo sapiens GN=NIP30 PE=4 SV=1;sp|Q9GZU8|F192A_HUMAN Protein FAM192A OS=Homo sapiens GN=FAM192A PE=1 SV=1;tr|H3BTP8|H3BTP8_HUMAN Protein FAM192A (Fragment) OS=Homo sap	17	6	6	6	3	3	5	4	5	5	0	0	0	0	0	0	0	1	3	1	3	3	5	4	4	4	2	0	0	1	2	4	1	2	3	3	5	4	5	5	0	0
Q9H910;H3BU16;A6NGP5;H3BMV3;H3BMT0;H3BTV5;B4DL85;H3BMM8;B4E1P3;H3BS08	Q9H910;H3BU16;A6NGP5;H3BMV3;H3BMT0;H3BTV5;B4DL85	7;6;6;5;4;4;4;2;2;1	7;6;6;5;4;4;4;2;2;1	7;6;6;5;4;4;4;2;2;1	Hematological and neurological expressed 1-like protein	HN1L	sp|Q9H910|JUPI2_HUMAN Jupiter microtubule associated homolog 2 OS=Homo sapiens GN=JPT2 PE=1 SV=1;tr|H3BU16|H3BU16_HUMAN Jupiter microtubule-associated homolog 2 (Fragment) OS=Homo sapiens GN=JPT2 PE=1 SV=1;tr|A6NGP5|A6NGP5_HUMAN Jupiter microtubule-associa	10	7	7	7	5	6	6	4	5	6	1	0	0	1	0	0	4	4	4	6	6	6	6	7	6	5	5	5	6	7	6	6	6	5	5	6	6	4	5	6	1	0
Q9UK58;H7C4G1	Q9UK58	7;1	7;1	7;1	Cyclin-L1	CCNL1	sp|Q9UK58|CCNL1_HUMAN Cyclin-L1 OS=Homo sapiens GN=CCNL1 PE=1 SV=1	2	7	7	7	5	6	7	7	6	7	1	1	0	0	0	0	5	6	6	5	5	6	6	7	4	4	6	3	6	6	7	6	5	6	5	6	7	7	6	7	1	1
B3KMG8	B3KMG8	8	2	2			tr|B3KMG8|B3KMG8_HUMAN cDNA FLJ10953 fis, clone PLACE1000380, highly similar to Zinc finger CCCH domain-containing protein 13 OS=Homo sapiens PE=2 SV=1	1	8	2	2	7	7	8	8	8	7	1	0	1	0	0	0	7	8	8	5	7	7	8	8	8	8	7	6	8	7	8	7	7	8	2	2	2	2	2	2	1	0
Q6UX04;D6REK3	Q6UX04;D6REK3	13;8	13;8	13;8	Peptidyl-prolyl cis-trans isomerase CWC27 homolog	CWC27	sp|Q6UX04|CWC27_HUMAN Peptidyl-prolyl cis-trans isomerase CWC27 homolog OS=Homo sapiens GN=CWC27 PE=1 SV=1;tr|D6REK3|D6REK3_HUMAN Peptidyl-prolyl cis-trans isomerase CWC27 homolog OS=Homo sapiens GN=CWC27 PE=1 SV=1	2	13	13	13	7	5	12	11	13	13	0	0	0	0	1	0	5	5	3	7	9	10	12	11	9	7	5	5	7	4	6	6	2	4	7	5	12	11	13	13	0	0
Q8WUA2;Q6P392;B3KRR4;Q32Q83;Q96AL2;Q9H287;Q9P1R3	Q8WUA2;Q6P392;B3KRR4;Q32Q83	18;16;13;13;8;6;6	18;16;13;13;8;6;6	18;16;13;13;8;6;6	Peptidyl-prolyl cis-trans isomerase-like 4	PPIL4	sp|Q8WUA2|PPIL4_HUMAN Peptidyl-prolyl cis-trans isomerase-like 4 OS=Homo sapiens GN=PPIL4 PE=1 SV=1;tr|Q6P392|Q6P392_HUMAN PPIL4 protein (Fragment) OS=Homo sapiens GN=PPIL4 PE=2 SV=1;tr|B3KRR4|B3KRR4_HUMAN cDNA FLJ34750 fis, clone MESAN2009580, highly simi	7	18	18	18	12	13	16	15	16	16	1	1	0	0	1	1	8	13	15	14	15	15	13	12	14	12	12	10	11	12	12	11	11	12	12	13	16	15	16	16	1	1
Q8IWZ8;A5PLN4;A8K7S0;A0A024R7N3;V9GZ08;B4DVK3;B4DGJ0;Q0VDC7;B3KS44;K7EM86;K7ESM0;K7ELR6	Q8IWZ8;A5PLN4;A8K7S0;A0A024R7N3	20;19;18;12;7;6;6;6;5;3;2;2	20;19;18;12;7;6;6;6;5;3;2;2	20;19;18;12;7;6;6;6;5;3;2;2	SURP and G-patch domain-containing protein 1	SUGP1;SF4	sp|Q8IWZ8|SUGP1_HUMAN SURP and G-patch domain-containing protein 1 OS=Homo sapiens GN=SUGP1 PE=1 SV=2;tr|A5PLN4|A5PLN4_HUMAN Splicing factor 4 OS=Homo sapiens GN=SF4 PE=2 SV=1;tr|A8K7S0|A8K7S0_HUMAN cDNA FLJ75478, highly similar to Homo sapiens splicing fa	12	20	20	20	15	14	17	17	16	17	0	0	0	0	0	0	11	13	14	15	17	17	14	17	15	13	12	10	14	16	15	15	13	12	15	14	17	17	16	17	0	0
Q96BZ8	Q96BZ8	3	3	3	Leukocyte receptor cluster member 1	LENG1	sp|Q96BZ8|LENG1_HUMAN Leukocyte receptor cluster member 1 OS=Homo sapiens GN=LENG1 PE=1 SV=1	1	3	3	3	2	2	3	3	3	3	0	0	0	0	0	0	3	2	2	0	1	3	3	3	3	3	1	3	3	2	2	1	2	2	2	2	3	3	3	3	0	0
Q14814;Q5IRN4;Q4LE66;Q05BX2;H0YM62;D6RG14;D6RB91;A0A1B0GTW4;D6RG21;D6RCM6;D6RJA7;A0A0D9SET2;D6R942;D6RC63;D8L7E9;D6RJG6;A0A0D9SFD0;A0A0R4J2G5;A0A1B0GV32;A0A024RAL6;A0A0D9SGI5;B2R681;A0A024RAL7;A8K720;A0A0S2Z417;A0A0S2Z454;A0A0S2Z4N0;A0A0S2Z453;Q06413;Q02078;H0YKY6	Q14814;Q5IRN4;Q4LE66;Q05BX2	5;4;4;3;2;2;2;2;2;2;2;2;2;2;2;2;2;2;2;2;2;2;2;2;2;2;2;2;2;2;1	5;4;4;3;2;2;2;2;2;2;2;2;2;2;2;2;2;2;2;2;2;2;2;2;2;2;2;2;2;2;1	4;4;4;3;2;2;2;2;2;2;2;2;2;2;2;2;2;2;2;2;2;2;2;2;2;2;2;2;2;2;1	Myocyte-specific enhancer factor 2D	MEF2D;MEF2D/DAZAP1 fusion;MEF2D variant protein	sp|Q14814|MEF2D_HUMAN Myocyte-specific enhancer factor 2D OS=Homo sapiens GN=MEF2D PE=1 SV=1;tr|Q5IRN4|Q5IRN4_HUMAN Myocyte enhancer factor 2D/deleted in azoospermia associated protein 1 fusion protein OS=Homo sapiens GN=MEF2D/DAZAP1 fusion PE=2 SV=1;tr|Q4	31	5	5	4	1	1	5	5	5	5	0	0	0	0	0	0	1	0	1	2	5	4	4	4	4	3	1	2	0	3	3	3	1	1	1	1	5	5	5	5	0	0
Q9BQ61;B2RE11;K7ELS0;K7ERU7;K7EN60	Q9BQ61;B2RE11;K7ELS0;K7ERU7;K7EN60	4;3;2;2;2	4;3;2;2;2	4;3;2;2;2	Uncharacterized protein C19orf43	C19orf43	sp|Q9BQ61|TRIR_HUMAN Telomerase RNA component interacting RNase OS=Homo sapiens GN=TRIR PE=1 SV=1;tr|B2RE11|B2RE11_HUMAN cDNA, FLJ96865 OS=Homo sapiens PE=2 SV=1;tr|K7ELS0|K7ELS0_HUMAN Telomerase RNA component-interacting RNase OS=Homo sapiens GN=TRIR PE=1	5	4	4	4	3	3	4	4	4	4	0	0	0	0	1	0	3	2	3	2	2	3	3	4	3	2	2	2	3	3	4	3	3	3	3	3	4	4	4	4	0	0
Q8TEZ9;Q6PJQ9;Q8TF01;Q4G0P9	Q8TEZ9;Q6PJQ9;Q8TF01	11;11;11;2	11;11;11;2	11;11;11;2	Arginine/serine-rich protein PNISR	SFRS18;PNISR	tr|Q8TEZ9|Q8TEZ9_HUMAN SR rich protein (Fragment) OS=Homo sapiens PE=2 SV=1;tr|Q6PJQ9|Q6PJQ9_HUMAN SFRS18 protein (Fragment) OS=Homo sapiens GN=SFRS18 PE=2 SV=1;sp|Q8TF01|PNISR_HUMAN Arginine/serine-rich protein PNISR OS=Homo sapiens GN=PNISR PE=1 SV=2	4	11	11	11	3	6	10	11	10	9	0	1	0	0	0	0	5	4	7	6	9	8	9	8	8	7	5	4	4	7	7	7	6	5	3	6	10	11	10	9	0	1
A0A0S2Z3F9;P50613;D6RAD4;D6R9G1;D6REC6;D6RFL0;D6RGG9;D6RI01;D6R9Z2;D6RF14;D6RIG9;B3KVM3;A0A1B0GTZ4;Q9C098	A0A0S2Z3F9;P50613;D6RAD4;D6R9G1	7;7;6;5;3;2;2;2;2;2;2;1;1;1	7;7;6;5;3;2;2;2;2;2;2;1;1;1	7;7;6;5;3;2;2;2;2;2;2;1;1;1	Cyclin-dependent kinase 7	CDK7	tr|A0A0S2Z3F9|A0A0S2Z3F9_HUMAN Cyclin-dependent kinase 7 (MO15 homolog, Xenopus laevis, cdk-activating kinase), isoform CRA_a (Fragment) OS=Homo sapiens GN=CDK7 PE=2 SV=1;sp|P50613|CDK7_HUMAN Cyclin-dependent kinase 7 OS=Homo sapiens GN=CDK7 PE=1 SV=1;tr|D	14	7	7	7	2	2	6	6	6	6	1	1	1	0	0	0	2	2	2	3	6	6	5	6	5	3	2	3	2	2	3	4	3	2	2	2	6	6	6	6	1	1
Q9H8G2;B4DUP7	Q9H8G2	3;1	3;1	3;1	Caspase activity and apoptosis inhibitor 1	CAAP1	sp|Q9H8G2|CAAP1_HUMAN Caspase activity and apoptosis inhibitor 1 OS=Homo sapiens GN=CAAP1 PE=1 SV=2	2	3	3	3	1	0	3	3	3	3	0	0	0	1	0	0	3	0	2	2	3	2	3	3	3	3	2	2	0	0	3	2	1	0	1	0	3	3	3	3	0	0
M0QY97;Q9UPT8	M0QY97;Q9UPT8	13;13	13;13	13;13	Zinc finger CCCH domain-containing protein 4	ZC3H4	tr|M0QY97|M0QY97_HUMAN Zinc finger CCCH domain-containing protein 4 (Fragment) OS=Homo sapiens GN=ZC3H4 PE=1 SV=1;sp|Q9UPT8|ZC3H4_HUMAN Zinc finger CCCH domain-containing protein 4 OS=Homo sapiens GN=ZC3H4 PE=1 SV=3	2	13	13	13	7	9	13	11	11	10	1	1	1	1	0	0	3	7	10	7	13	10	12	11	13	10	8	5	9	10	11	11	9	8	7	9	13	11	11	10	1	1
A8K0I0;A0A024R1C1;Q13356;B4DRD4	A8K0I0;A0A024R1C1;Q13356;B4DRD4	12;12;12;8	12;12;12;8	12;12;12;8	Peptidyl-prolyl cis-trans isomerase-like 2	PPIL2	tr|A8K0I0|A8K0I0_HUMAN cDNA FLJ75445, highly similar to Homo sapiens peptidylprolyl isomerase (cyclophilin)-like 2 (PPIL2), transcript variant 2, mRNA OS=Homo sapiens PE=2 SV=1;tr|A0A024R1C1|A0A024R1C1_HUMAN Peptidylprolyl isomerase (Cyclophilin)-like 2, i	4	12	12	12	4	3	11	9	12	10	0	0	1	0	0	0	6	6	6	8	8	6	10	8	6	4	5	6	4	4	4	4	3	2	4	3	11	9	12	10	0	0
Q5UW39;Q9Y2K1;G3V447	Q5UW39;Q9Y2K1	7;7;1	7;7;1	7;7;1	Zinc finger and BTB domain-containing protein 1	ZBTB1	tr|Q5UW39|Q5UW39_HUMAN L2 OS=Homo sapiens PE=2 SV=1;sp|Q9Y2K1|ZBTB1_HUMAN Zinc finger and BTB domain-containing protein 1 OS=Homo sapiens GN=ZBTB1 PE=1 SV=3	3	7	7	7	4	2	7	7	7	6	0	0	0	0	1	0	2	2	2	2	4	6	5	5	4	4	0	0	2	3	4	5	2	2	4	2	7	7	7	6	0	0
Q9Y6X9;Q5JB50;H7C1V1	Q9Y6X9	14;1;1	14;1;1	14;1;1	MORC family CW-type zinc finger protein 2	MORC2	sp|Q9Y6X9|MORC2_HUMAN MORC family CW-type zinc finger protein 2 OS=Homo sapiens GN=MORC2 PE=1 SV=2	3	14	14	14	3	4	12	14	12	12	0	0	0	0	0	0	3	2	4	6	10	10	12	11	11	8	4	2	6	4	9	9	3	5	3	4	12	14	12	12	0	0
Q6UN15;A0A0B4J203;B4DTW7;H0Y8P7	Q6UN15;A0A0B4J203	17;11;8;3	17;11;8;3	17;11;8;3	Pre-mRNA 3-end-processing factor FIP1	FIP1L1	sp|Q6UN15|FIP1_HUMAN Pre-mRNA 3-end-processing factor FIP1 OS=Homo sapiens GN=FIP1L1 PE=1 SV=1;tr|A0A0B4J203|A0A0B4J203_HUMAN Uncharacterized protein OS=Homo sapiens PE=3 SV=1	4	17	17	17	8	9	15	15	13	13	0	0	2	2	0	0	5	5	8	7	8	9	11	10	9	8	7	7	9	9	12	12	9	8	8	9	15	15	13	13	0	0
A0A0C4DFX9;Q9H3P2;B3KSP0;B3KTK5;Q53GS8;H0Y3X6;B3KM78;H7C2C7;C9JHL4;C9JEM7;H7C0W2;F8W954;F8WF98	A0A0C4DFX9;Q9H3P2;B3KSP0;B3KTK5;Q53GS8;H0Y3X6;B3KM78;H7C2C7	13;13;12;12;12;12;12;7;6;5;2;1;1	13;13;12;12;12;12;12;7;6;5;2;1;1	13;13;12;12;12;12;12;7;6;5;2;1;1	Negative elongation factor A	NELFA;WHSC2	tr|A0A0C4DFX9|A0A0C4DFX9_HUMAN Negative elongation factor A OS=Homo sapiens GN=NELFA PE=1 SV=1;sp|Q9H3P2|NELFA_HUMAN Negative elongation factor A OS=Homo sapiens GN=NELFA PE=1 SV=3;tr|B3KSP0|B3KSP0_HUMAN Wolf-Hirschhorn syndrome candidate 2, isoform CRA_c	13	13	13	13	6	2	12	12	12	10	0	1	0	0	1	0	4	4	8	10	12	11	11	12	12	10	2	5	7	6	9	10	4	5	6	2	12	12	12	10	0	1
E9PM92;O00193;E9PQA1;E9PRZ9	E9PM92;O00193;E9PQA1;E9PRZ9	4;4;2;2	4;4;2;2	4;4;2;2	Small acidic protein	C11orf58;SMAP	tr|E9PM92|E9PM92_HUMAN Chromosome 11 open reading frame 58 OS=Homo sapiens GN=C11orf58 PE=1 SV=2;sp|O00193|SMAP_HUMAN Small acidic protein OS=Homo sapiens GN=SMAP PE=1 SV=1;tr|E9PQA1|E9PQA1_HUMAN Chromosome 11 open reading frame 58 OS=Homo sapiens GN=C11or	4	4	4	4	4	4	4	4	4	4	1	0	1	0	0	0	2	3	3	2	4	4	4	4	4	4	2	3	4	4	4	4	3	3	4	4	4	4	4	4	1	0
Q6IEH8;Q6KC79	Q6IEH8;Q6KC79	4;4	4;4	4;4	Nipped-B-like protein	NIPBL	tr|Q6IEH8|Q6IEH8_HUMAN Nipped-B protein OS=Homo sapiens GN=NIPBL PE=2 SV=1;sp|Q6KC79|NIPBL_HUMAN Nipped-B-like protein OS=Homo sapiens GN=NIPBL PE=1 SV=2	2	4	4	4	0	0	4	4	4	3	1	1	1	0	0	0	0	1	1	3	1	2	3	3	2	2	1	1	0	0	1	2	0	2	0	0	4	4	4	3	1	1
Q8N6N3	Q8N6N3	2	2	2	UPF0690 protein C1orf52	C1orf52	sp|Q8N6N3|CA052_HUMAN UPF0690 protein C1orf52 OS=Homo sapiens GN=C1orf52 PE=1 SV=1	1	2	2	2	1	1	2	2	2	2	0	0	0	0	0	0	1	1	2	1	2	2	2	2	2	2	1	1	2	1	2	2	0	1	1	1	2	2	2	2	0	0
B4DSJ9;Q5SVZ6;Q9H5R2;Q5SVZ7;A0A1B0GXA6	B4DSJ9;Q5SVZ6	4;4;1;1;1	4;4;1;1;1	4;4;1;1;1	Zinc finger MYM-type protein 1	ZMYM1	tr|B4DSJ9|B4DSJ9_HUMAN cDNA FLJ57000, highly similar to Zinc finger MYM-type protein 1 OS=Homo sapiens PE=2 SV=1;sp|Q5SVZ6|ZMYM1_HUMAN Zinc finger MYM-type protein 1 OS=Homo sapiens GN=ZMYM1 PE=1 SV=1	5	4	4	4	0	0	2	4	3	3	0	0	0	0	0	0	0	0	0	0	3	3	2	3	3	2	0	0	1	0	2	1	0	0	0	0	2	4	3	3	0	0
B4DXG8;D6RIY6;A5PLM5;Q06265;H0Y9L5;D6R905;D6RA17	B4DXG8;D6RIY6;A5PLM5;Q06265;H0Y9L5;D6R905	4;4;4;4;2;2;1	4;4;4;4;2;2;1	4;4;4;4;2;2;1	Exosome complex component RRP45	EXOSC9	tr|B4DXG8|B4DXG8_HUMAN cDNA FLJ55260, highly similar to Exosome complex exonuclease RRP45 (EC 3.1.13.-) OS=Homo sapiens PE=2 SV=1;tr|D6RIY6|D6RIY6_HUMAN Exosome complex component RRP45 OS=Homo sapiens GN=EXOSC9 PE=1 SV=1;tr|A5PLM5|A5PLM5_HUMAN Exosome comp	7	4	4	4	0	2	4	4	4	4	0	0	0	0	0	1	1	2	1	2	3	2	4	4	2	4	1	0	3	2	3	3	2	2	0	2	4	4	4	4	0	0
O95391;B2RBA0;E5RGM7;E5RK41;A0A0C4DGD2	O95391;B2RBA0	18;17;4;4;3	18;17;4;4;3	18;17;4;4;3	Pre-mRNA-splicing factor SLU7	SLU7	sp|O95391|SLU7_HUMAN Pre-mRNA-splicing factor SLU7 OS=Homo sapiens GN=SLU7 PE=1 SV=2;tr|B2RBA0|B2RBA0_HUMAN cDNA, FLJ95388, highly similar to Homo sapiens step II splicing factor SLU7 (SLU7), mRNA OS=Homo sapiens PE=2 SV=1	5	18	18	18	11	11	16	15	16	15	0	0	0	0	0	0	8	10	12	12	15	16	14	13	15	13	6	8	10	10	12	11	10	10	11	11	16	15	16	15	0	0
B4DS83;Q9BSC4;H7C1Z3	B4DS83;Q9BSC4	5;5;1	5;5;1	5;5;1	Nucleolar protein 10	NOL10	tr|B4DS83|B4DS83_HUMAN cDNA FLJ53179, highly similar to Nucleolar protein 10 OS=Homo sapiens PE=2 SV=1;sp|Q9BSC4|NOL10_HUMAN Nucleolar protein 10 OS=Homo sapiens GN=NOL10 PE=1 SV=1	3	5	5	5	0	1	4	4	5	5	0	0	0	0	0	0	1	1	2	1	2	1	4	3	2	2	0	0	1	0	2	3	0	0	0	1	4	4	5	5	0	0
Q53F19;L0R6D6;K7ELP6	Q53F19	9;3;1	9;3;1	9;3;1	Uncharacterized protein C17orf85	C17orf85	sp|Q53F19|NCBP3_HUMAN Nuclear cap-binding protein subunit 3 OS=Homo sapiens GN=NCBP3 PE=1 SV=2	3	9	9	9	3	4	9	8	8	8	0	0	0	1	0	0	4	3	5	5	6	7	7	7	6	6	5	4	4	4	8	7	5	4	3	4	9	8	8	8	0	0
O95926;B2RBX8;B4E0Y8	O95926;B2RBX8;B4E0Y8	7;6;4	7;6;4	7;6;4	Pre-mRNA-splicing factor SYF2	SYF2	sp|O95926|SYF2_HUMAN Pre-mRNA-splicing factor SYF2 OS=Homo sapiens GN=SYF2 PE=1 SV=1;tr|B2RBX8|B2RBX8_HUMAN cDNA, FLJ95758, highly similar to Homo sapiens GCIP-interacting protein p29 (P29), mRNA OS=Homo sapiens PE=2 SV=1;tr|B4E0Y8|B4E0Y8_HUMAN cDNA FLJ589	3	7	7	7	5	5	7	7	7	7	0	0	0	0	0	0	4	5	4	6	5	7	5	4	3	5	4	4	6	6	6	6	5	5	5	5	7	7	7	7	0	0
Q96EV2;H0Y3K3;A0A0C4DFS3;H7BXM6;A8MTF7;H7C0H2	Q96EV2	17;2;2;2;2;2	17;2;2;2;2;2	5;2;2;1;2;1	RNA-binding protein 33	RBM33	sp|Q96EV2|RBM33_HUMAN RNA-binding protein 33 OS=Homo sapiens GN=RBM33 PE=1 SV=3	6	17	17	5	10	10	14	14	15	14	0	1	0	0	0	0	9	11	10	10	12	14	13	14	9	10	7	8	11	10	12	12	10	11	10	10	14	14	15	14	0	1
Q8NEY8;B7Z8L1;F8VWU8;F8VPY7;F8VRK2	Q8NEY8;B7Z8L1	16;11;6;5;4	16;11;6;5;4	0;0;0;0;0	Periphilin-1	PPHLN1	sp|Q8NEY8|PPHLN_HUMAN Periphilin-1 OS=Homo sapiens GN=PPHLN1 PE=1 SV=2;tr|B7Z8L1|B7Z8L1_HUMAN Periphilin-1 OS=Homo sapiens GN=PPHLN1 PE=1 SV=1	5	16	16	0	7	4	14	13	15	15	0	1	1	1	1	1	3	4	10	8	13	11	14	14	12	13	4	6	9	6	9	7	5	6	7	4	14	13	15	15	0	1
B2R5U7;Q03701;C9J9W7	B2R5U7;Q03701	5;5;1	5;5;1	5;5;1	CCAAT/enhancer-binding protein zeta	CEBPZ	tr|B2R5U7|B2R5U7_HUMAN cDNA, FLJ92633, highly similar to Homo sapiens CCAAT-box-binding transcription factor (CBF2), mRNA OS=Homo sapiens PE=2 SV=1;sp|Q03701|CEBPZ_HUMAN CCAAT/enhancer-binding protein zeta OS=Homo sapiens GN=CEBPZ PE=1 SV=3	3	5	5	5	0	0	5	5	5	5	1	0	1	0	1	0	0	0	1	0	1	2	4	5	3	4	0	0	1	1	2	3	1	2	0	0	5	5	5	5	1	0
J3KT51;Q9UK76;J3KSH8	J3KT51;Q9UK76;J3KSH8	3;3;2	3;3;2	3;3;2	Hematological and neurological expressed 1 protein;Hematological and neurological expressed 1 protein, N-terminally processed	HN1	tr|J3KT51|J3KT51_HUMAN Jupiter microtubule-associated homolog 1 OS=Homo sapiens GN=JPT1 PE=1 SV=1;sp|Q9UK76|JUPI1_HUMAN Jupiter microtubule associated homolog 1 OS=Homo sapiens GN=JPT1 PE=1 SV=3;tr|J3KSH8|J3KSH8_HUMAN Jupiter microtubule-associated homolog	3	3	3	3	3	3	3	2	3	3	1	1	0	0	0	0	3	3	3	3	3	3	3	3	3	3	3	2	3	3	3	3	2	3	3	3	3	2	3	3	1	1
Q7Z3D7;A0A0A0MR66;A0A0S2Z4W4;P98175;Q6PKH5	Q7Z3D7;A0A0A0MR66;A0A0S2Z4W4;P98175	31;31;30;30;13	30;30;29;29;13	4;4;3;3;1	RNA-binding protein 10	DKFZp686E2459;RBM10	tr|Q7Z3D7|Q7Z3D7_HUMAN Uncharacterized protein DKFZp686E2459 OS=Homo sapiens GN=DKFZp686E2459 PE=2 SV=1;tr|A0A0A0MR66|A0A0A0MR66_HUMAN RNA binding motif protein 10, isoform CRA_d OS=Homo sapiens GN=RBM10 PE=1 SV=1;tr|A0A0S2Z4W4|A0A0S2Z4W4_HUMAN RNA binding	5	31	30	4	13	15	26	28	25	28	0	1	1	1	1	1	13	14	14	18	25	24	28	25	21	21	9	9	25	19	21	24	16	19	13	15	25	27	24	27	0	1
C9JEV9;O95639;B7Z7B0;H7C419	C9JEV9;O95639;B7Z7B0	3;3;2;1	3;3;2;1	3;3;2;1	Cleavage and polyadenylation specificity factor subunit 4	CPSF4	tr|C9JEV9|C9JEV9_HUMAN Cleavage and polyadenylation-specificity factor subunit 4 OS=Homo sapiens GN=CPSF4 PE=1 SV=1;sp|O95639|CPSF4_HUMAN Cleavage and polyadenylation specificity factor subunit 4 OS=Homo sapiens GN=CPSF4 PE=1 SV=1;tr|B7Z7B0|B7Z7B0_HUMAN Cl	4	3	3	3	3	2	3	3	3	3	1	1	0	1	0	0	3	2	2	2	3	3	3	3	3	3	1	1	3	3	3	3	2	3	3	2	3	3	3	3	1	1
O60870;B7Z421;S4R357	O60870;B7Z421	14;10;4	14;10;4	14;10;4	DNA/RNA-binding protein KIN17	KIN	sp|O60870|KIN17_HUMAN DNA/RNA-binding protein KIN17 OS=Homo sapiens GN=KIN PE=1 SV=2;tr|B7Z421|B7Z421_HUMAN cDNA FLJ51227, highly similar to Homo sapiens KIN, antigenic determinant of recA protein homolog, mRNA OS=Homo sapiens PE=2 SV=1	3	14	14	14	7	8	12	11	13	10	1	0	0	0	0	0	8	8	10	10	11	13	9	11	10	10	8	8	8	9	9	9	9	8	7	8	12	11	13	10	1	0
A8K670;M0R3B2;A0A075B6F9;Q9Y314;M0QX85;B4DUN3;M0R1K2;A0A075B797;M0R1T7	A8K670;M0R3B2;A0A075B6F9;Q9Y314	5;4;4;4;2;2;2;2;1	5;4;4;4;2;2;2;2;1	5;4;4;4;2;2;2;2;1	Nitric oxide synthase-interacting protein	NOSIP	tr|A8K670|A8K670_HUMAN Nitric oxide synthase-interacting protein OS=Homo sapiens PE=2 SV=1;tr|M0R3B2|M0R3B2_HUMAN Nitric oxide synthase-interacting protein (Fragment) OS=Homo sapiens GN=NOSIP PE=1 SV=8;tr|A0A075B6F9|A0A075B6F9_HUMAN Nitric oxide synthase-i	9	5	5	5	4	4	4	4	4	4	0	0	0	1	1	0	3	3	4	4	4	4	3	4	3	3	3	4	2	3	3	3	3	3	4	4	4	4	4	4	0	0
A0A024R6K1;O75909;G3V5E1;G3V235;G3V2Q3	A0A024R6K1;O75909;G3V5E1;G3V235;G3V2Q3	4;4;3;2;2	4;4;3;2;2	4;4;3;2;2	Cyclin-K	CCNK	tr|A0A024R6K1|A0A024R6K1_HUMAN Cyclin K, isoform CRA_c OS=Homo sapiens GN=CCNK PE=3 SV=1;sp|O75909|CCNK_HUMAN Cyclin-K OS=Homo sapiens GN=CCNK PE=1 SV=2;tr|G3V5E1|G3V5E1_HUMAN Cyclin-K OS=Homo sapiens GN=CCNK PE=1 SV=1;tr|G3V235|G3V235_HUMAN Cyclin-K (Frag	5	4	4	4	1	1	4	4	4	4	0	0	0	0	0	0	2	1	1	2	4	2	3	3	2	3	2	1	2	3	3	1	1	1	1	1	4	4	4	4	0	0
D3DQS4;Q8N3X1;B3KNP0;Q7Z666;F5GXL1	D3DQS4;Q8N3X1;B3KNP0	24;24;21;2;1	24;24;21;2;1	24;24;21;2;1	Formin-binding protein 4	FNBP4	tr|D3DQS4|D3DQS4_HUMAN Formin binding protein 4, isoform CRA_d OS=Homo sapiens GN=FNBP4 PE=4 SV=1;sp|Q8N3X1|FNBP4_HUMAN Formin-binding protein 4 OS=Homo sapiens GN=FNBP4 PE=1 SV=3;tr|B3KNP0|B3KNP0_HUMAN cDNA FLJ30074 fis, clone BGGI11000123, highly similar	5	24	24	24	11	11	22	24	24	23	0	0	0	0	1	0	8	10	14	10	19	17	19	21	20	18	6	7	11	13	13	13	8	11	11	11	22	24	24	23	0	0
Q96JM3;S4R3K0	Q96JM3	8;1	8;1	8;1	Chromosome alignment-maintaining phosphoprotein 1	CHAMP1	sp|Q96JM3|CHAP1_HUMAN Chromosome alignment-maintaining phosphoprotein 1 OS=Homo sapiens GN=CHAMP1 PE=1 SV=2	2	8	8	8	1	2	8	8	8	8	0	0	0	0	0	0	1	1	3	1	7	7	7	8	7	8	1	2	0	2	1	1	0	1	1	2	8	8	8	8	0	0
P38432	P38432	7	7	7	Coilin	COIL	sp|P38432|COIL_HUMAN Coilin OS=Homo sapiens GN=COIL PE=1 SV=1	1	7	7	7	1	1	7	7	7	7	1	1	1	1	1	1	1	1	2	0	5	5	7	6	2	2	0	0	1	1	3	1	1	0	1	1	7	7	7	7	1	1
A0A024RD47;O75376;B4DZ48;Q6PGR4;Q6NTH1;Q6PDT8;E7EVU5;Q05CG3;E7EW50;J3KS51;Q86W52;A5PKW7;B4DJ25;Q9NSZ0;E7EVK1;Q3B773;C9JAP0;J3KS29;J3QKP0	A0A024RD47;O75376	14;14;6;5;5;5;5;5;5;5;5;5;4;4;4;3;1;1;1	14;14;6;5;5;5;5;5;5;5;5;5;4;4;4;3;1;1;1	2;2;0;2;2;2;2;2;2;2;2;2;0;0;0;2;1;0;0	Nuclear receptor corepressor 1	NCOR1	tr|A0A024RD47|A0A024RD47_HUMAN Nuclear receptor co-repressor 1, isoform CRA_a OS=Homo sapiens GN=NCOR1 PE=4 SV=1;sp|O75376|NCOR1_HUMAN Nuclear receptor corepressor 1 OS=Homo sapiens GN=NCOR1 PE=1 SV=2	19	14	14	2	3	4	13	13	12	13	1	1	0	1	0	0	2	1	4	2	10	11	13	11	8	6	2	4	3	4	6	4	3	3	3	4	13	13	12	13	1	1
A0A1U9X839;A0A1U9X830;P18615;H9ZYJ1;A0A0A0MSN9;B7Z6T4;A0A0A0MT02;A0A0G2JI50;E9PD43;A2ABK4;B4DZZ3;Q9BQJ6;E7ENC7;E7EWR7	A0A1U9X839;A0A1U9X830;P18615;H9ZYJ1;A0A0A0MSN9;B7Z6T4;A0A0A0MT02	16;16;16;13;12;12;10;7;7;5;4;1;1;1	16;16;16;13;12;12;10;7;7;5;4;1;1;1	16;16;16;13;12;12;10;7;7;5;4;1;1;1	Negative elongation factor E	NELFE;NELF-E;RDBP	tr|A0A1U9X839|A0A1U9X839_HUMAN NELFE OS=Homo sapiens PE=4 SV=1;tr|A0A1U9X830|A0A1U9X830_HUMAN NELFE OS=Homo sapiens PE=4 SV=1;sp|P18615|NELFE_HUMAN Negative elongation factor E OS=Homo sapiens GN=NELFE PE=1 SV=3;tr|H9ZYJ1|H9ZYJ1_HUMAN Negative elongation f	14	16	16	16	8	7	15	14	16	14	0	0	0	0	1	0	8	9	13	10	13	12	15	16	13	13	6	8	10	8	9	12	5	6	8	7	15	14	16	14	0	0
A0A087WXN4;A0A024RDK4;Q96CB8;E9PGI3;C9J0M6;A0A1B0GX90;C9JDP3;D6R9Y5;D6R9W3	A0A087WXN4;A0A024RDK4;Q96CB8;E9PGI3;C9J0M6	6;6;6;4;3;2;2;1;1	6;6;6;4;3;2;2;1;1	6;6;6;4;3;2;2;1;1	Integrator complex subunit 12	INTS12	tr|A0A087WXN4|A0A087WXN4_HUMAN Integrator complex subunit 12 OS=Homo sapiens GN=INTS12 PE=1 SV=1;tr|A0A024RDK4|A0A024RDK4_HUMAN Integrator complex subunit 12, isoform CRA_a OS=Homo sapiens GN=INTS12 PE=4 SV=1;sp|Q96CB8|INT12_HUMAN Integrator complex subuni	9	6	6	6	5	4	4	5	6	5	0	0	0	0	0	0	3	3	5	4	4	5	5	4	6	6	4	5	6	6	6	5	4	6	5	4	4	5	6	5	0	0
Q2NKM7;A8MPP1;Q92771;Q96FC9;F6WZM0;F5H235;C9K0E8;Q93000;Q7KYX3;F5GXJ8;B4E115;B4DK70;B4DZY1;B4DMS8;F5GYY1;F5GXL6	Q2NKM7;A8MPP1;Q92771;Q96FC9	12;11;10;8;4;4;4;4;3;3;3;3;3;3;1;1	12;11;10;8;4;4;4;4;3;3;3;3;3;3;1;1	8;7;6;7;4;4;4;3;1;3;3;3;3;3;1;1	Putative ATP-dependent RNA helicase DDX11-like protein 8;Putative ATP-dependent RNA helicase DDX12;Probable ATP-dependent RNA helicase DDX11	DDX11;DDX11L8;DDX12P	tr|Q2NKM7|Q2NKM7_HUMAN DDX11 protein OS=Homo sapiens GN=DDX11 PE=2 SV=1;sp|A8MPP1|D11L8_HUMAN Putative ATP-dependent RNA helicase DDX11-like protein 8 OS=Homo sapiens GN=DDX11L8 PE=1 SV=1;sp|Q92771|DDX12_HUMAN Putative ATP-dependent RNA helicase DDX12 OS=H	16	12	12	8	5	5	11	10	10	10	1	2	2	0	0	0	4	5	5	8	9	11	11	10	10	10	3	2	4	3	3	4	3	1	5	5	11	10	10	10	1	2
Q9GZN8;H7BYU9	Q9GZN8;H7BYU9	4;3	4;3	4;3	UPF0687 protein C20orf27	C20orf27	sp|Q9GZN8|CT027_HUMAN UPF0687 protein C20orf27 OS=Homo sapiens GN=C20orf27 PE=1 SV=3;tr|H7BYU9|H7BYU9_HUMAN UPF0687 protein C20orf27 (Fragment) OS=Homo sapiens GN=C20orf27 PE=1 SV=1	2	4	4	4	3	4	4	3	4	2	0	0	0	0	1	0	3	3	3	3	3	3	4	2	3	4	3	3	4	4	4	4	3	2	3	4	4	3	4	2	0	0
B4E343;Q9BVJ6;X6RJY0;Q08E77;A0A024RDV0;Q5TAP6;O60531	B4E343;Q9BVJ6;X6RJY0	8;8;4;3;3;3;1	8;8;4;3;3;3;1	8;8;4;3;3;3;1	U3 small nucleolar RNA-associated protein 14 homolog A	UTP14A	tr|B4E343|B4E343_HUMAN cDNA FLJ54249, highly similar to U3 small nucleolar RNA-associated protein 14 homolog A OS=Homo sapiens PE=2 SV=1;sp|Q9BVJ6|UT14A_HUMAN U3 small nucleolar RNA-associated protein 14 homolog A OS=Homo sapiens GN=UTP14A PE=1 SV=1;tr|X6R	7	8	8	8	2	2	7	8	7	7	0	0	0	0	0	0	0	1	2	2	4	4	7	7	6	5	1	0	3	1	3	5	2	2	2	2	7	8	7	7	0	0
Q6P6C2;K7ER58	Q6P6C2	14;4	14;4	14;4	RNA demethylase ALKBH5	ALKBH5	sp|Q6P6C2|ALKB5_HUMAN RNA demethylase ALKBH5 OS=Homo sapiens GN=ALKBH5 PE=1 SV=2	2	14	14	14	9	8	14	14	13	14	0	1	0	1	0	0	6	6	9	8	12	10	11	11	10	11	9	8	11	11	10	10	8	7	9	8	14	14	13	14	0	1
A0A223PQH6;A6NEM2;P51610;Q05C05;H7C1C4;B4DKE2;Q53FE7;Q9Y5Z7	A0A223PQH6;A6NEM2;P51610	19;19;19;8;4;1;1;1	19;19;19;8;4;1;1;1	19;19;19;8;4;1;1;1	Host cell factor 1;HCF N-terminal chain 1;HCF N-terminal chain 2;HCF N-terminal chain 3;HCF N-terminal chain 4;HCF N-terminal chain 5;HCF N-terminal chain 6;HCF C-terminal chain 1;HCF C-terminal chain 2;HCF C-terminal chain 3;HCF C-terminal chain 4;HCF C-terminal chain 5;HCF C-terminal chain 6	HCFC1	tr|A0A223PQH6|A0A223PQH6_HUMAN HCFC1 OS=Homo sapiens PE=4 SV=1;tr|A6NEM2|A6NEM2_HUMAN Host cell factor 1 OS=Homo sapiens GN=HCFC1 PE=1 SV=2;sp|P51610|HCFC1_HUMAN Host cell factor 1 OS=Homo sapiens GN=HCFC1 PE=1 SV=2	8	19	19	19	5	3	18	17	17	18	0	1	1	0	1	1	1	3	2	4	8	5	15	14	9	8	2	2	4	4	4	7	4	2	5	3	18	17	17	18	0	1
A0A024RC75;O14647;A0A1B0GTU9;A8K9Y5;A0A1B0GTM9;Q3YLD5;A0A0D9SFA3;Q3YLD6;A0A1B0GU59;A0A0D9SGK0;Q8N677;B7Z3I4;Q6AI05;B4DLD8;H3BTW3;B4DR07	A0A024RC75;O14647;A0A1B0GTU9;A8K9Y5	15;15;9;8;2;2;2;2;2;2;2;2;1;1;1;1	11;11;5;5;2;2;2;2;2;2;2;2;1;0;0;0	11;11;5;5;2;2;2;2;2;2;2;2;1;0;0;0	Chromodomain-helicase-DNA-binding protein 2	CHD2	tr|A0A024RC75|A0A024RC75_HUMAN Chromodomain helicase DNA binding protein 2, isoform CRA_a OS=Homo sapiens GN=CHD2 PE=4 SV=1;sp|O14647|CHD2_HUMAN Chromodomain-helicase-DNA-binding protein 2 OS=Homo sapiens GN=CHD2 PE=1 SV=2;tr|A0A1B0GTU9|A0A1B0GTU9_HUMAN Ch	16	15	11	11	6	5	13	14	14	12	1	0	2	1	2	1	8	5	6	5	11	10	11	12	10	8	3	5	6	7	8	8	6	6	3	1	9	10	10	8	0	0
B2RTX8;Q7Z5K2;A8K273;Q8WVX6;F6QZY1;B3Y1W2;B3Y1X7;B3Y1X6;B3Y1X5;B3Y1X4;B3Y1X2;B3Y1W9;B3Y1W8;B3Y1W5	B2RTX8;Q7Z5K2;A8K273	25;25;15;10;10;1;1;1;1;1;1;1;1;1	25;25;15;10;10;1;1;1;1;1;1;1;1;1	25;25;15;10;10;1;1;1;1;1;1;1;1;1	Wings apart-like protein homolog	WAPAL	tr|B2RTX8|B2RTX8_HUMAN WAPAL protein OS=Homo sapiens GN=WAPAL PE=2 SV=1;sp|Q7Z5K2|WAPL_HUMAN Wings apart-like protein homolog OS=Homo sapiens GN=WAPL PE=1 SV=1;tr|A8K273|A8K273_HUMAN cDNA FLJ75534 (Fragment) OS=Homo sapiens PE=2 SV=1	14	25	25	25	6	9	23	23	22	23	1	1	0	0	1	0	9	8	12	11	18	19	21	23	18	17	9	11	9	7	11	10	5	4	6	9	23	23	22	23	1	1
B4DWI8;Q8WXF1;A0A024RDP4;X6RDA4	B4DWI8;Q8WXF1;A0A024RDP4;X6RDA4	18;18;16;11	17;17;15;11	17;17;15;11	Paraspeckle component 1	PSPC1	tr|B4DWI8|B4DWI8_HUMAN cDNA FLJ57805, highly similar to Homo sapiens paraspeckle component 1 (PSPC1), transcript variant alpha, mRNA OS=Homo sapiens PE=2 SV=1;sp|Q8WXF1|PSPC1_HUMAN Paraspeckle component 1 OS=Homo sapiens GN=PSPC1 PE=1 SV=1;tr|A0A024RDP4|A0	4	18	17	17	14	16	16	16	16	17	1	1	1	1	2	0	12	15	15	14	17	17	16	15	16	16	12	12	15	16	17	17	17	17	14	15	15	15	15	16	1	1
O14640;Q86TH3;A0A087WWA7;P54792;Q8NA39;A0A0J9YYK1;Q59G99	O14640;Q86TH3;A0A087WWA7;P54792;Q8NA39	17;12;12;11;9;1;1	15;11;11;9;9;1;1	3;2;2;2;1;1;1	Segment polarity protein dishevelled homolog DVL-1;Putative segment polarity protein dishevelled homolog DVL1P1	DVL1;DVL1P1	sp|O14640|DVL1_HUMAN Segment polarity protein dishevelled homolog DVL-1 OS=Homo sapiens GN=DVL1 PE=1 SV=2;tr|Q86TH3|Q86TH3_HUMAN Dishevelled, dsh homolog 1 (Drosophila) OS=Homo sapiens GN=DVL1 PE=1 SV=1;tr|A0A087WWA7|A0A087WWA7_HUMAN Segment polarity prote	7	17	15	3	6	5	15	16	16	16	1	0	0	0	0	0	4	7	4	9	15	13	17	17	14	15	5	5	7	7	9	11	6	6	5	4	13	14	14	14	0	0
A7E2X7;A0AV47;Q92547;Q05BV8;H0Y8I7	A7E2X7;A0AV47;Q92547	22;21;21;1;1	22;21;21;1;1	22;21;21;1;1	DNA topoisomerase 2-binding protein 1	TOPBP1	tr|A7E2X7|A7E2X7_HUMAN Topoisomerase (DNA) II binding protein 1 OS=Homo sapiens GN=TOPBP1 PE=2 SV=1;tr|A0AV47|A0AV47_HUMAN Topoisomerase (DNA) II binding protein 1 OS=Homo sapiens GN=TOPBP1 PE=2 SV=2;sp|Q92547|TOPB1_HUMAN DNA topoisomerase 2-binding protei	5	22	22	22	5	5	19	19	17	19	1	1	1	2	1	1	5	6	7	5	17	12	14	16	13	14	4	4	4	5	6	8	5	5	5	5	19	19	17	19	1	1
A0A0S2Z5K8;V9HWK4;Q96SI9	A0A0S2Z5K8;V9HWK4;Q96SI9	8;8;8	5;5;5	5;5;5	Spermatid perinuclear RNA-binding protein	HEL162;STRBP	tr|A0A0S2Z5K8|A0A0S2Z5K8_HUMAN Spermatid perinuclear RNA binding protein isoform 2 (Fragment) OS=Homo sapiens GN=STRBP PE=2 SV=1;tr|V9HWK4|V9HWK4_HUMAN Epididymis luminal protein 162 OS=Homo sapiens GN=HEL162 PE=2 SV=1;sp|Q96SI9|STRBP_HUMAN Spermatid perin	3	8	5	5	4	2	8	7	6	7	3	3	3	3	2	2	3	3	7	7	7	6	7	6	6	5	5	4	6	6	6	6	5	4	1	0	5	5	4	5	0	0
Q8IXG0;Q69YP1;Q5JY65;Q9BZJ0	Q8IXG0;Q69YP1;Q5JY65;Q9BZJ0	7;7;7;7	7;7;7;7	7;7;7;7	Crooked neck-like protein 1	crn;DKFZp762M013;CRNKL1	tr|Q8IXG0|Q8IXG0_HUMAN Crn protein OS=Homo sapiens GN=crn PE=2 SV=1;tr|Q69YP1|Q69YP1_HUMAN Uncharacterized protein DKFZp762M013 (Fragment) OS=Homo sapiens GN=DKFZp762M013 PE=2 SV=1;tr|Q5JY65|Q5JY65_HUMAN Crooked neck-like protein 1 OS=Homo sapiens GN=CRNKL	4	7	7	7	1	1	6	7	6	6	1	0	1	1	0	0	1	2	1	2	3	1	5	6	1	2	2	1	2	0	2	0	1	1	1	1	6	7	6	6	1	0
A4LAA3;P46100;B4DHH8;B4DLE1;A0A096LNL9;A0A096LNW1;B4DLW1;A0A096LNN3;B7Z1D8;A0A096LPG6;Q86U63;Q5H9A3;Q5JX93;A0A087WWG0;A0A096LNX6;H0Y3T0;A0A096LP59	A4LAA3;P46100;B4DHH8	14;14;7;6;6;4;3;3;2;1;1;1;1;1;1;1;1	14;14;7;6;6;4;3;3;2;1;1;1;1;1;1;1;1	14;14;7;6;6;4;3;3;2;1;1;1;1;1;1;1;1	Transcriptional regulator ATRX	ATRX	tr|A4LAA3|A4LAA3_HUMAN Alpha thalassemia/mental retardation syndrome X-linked OS=Homo sapiens GN=ATRX PE=4 SV=1;sp|P46100|ATRX_HUMAN Transcriptional regulator ATRX OS=Homo sapiens GN=ATRX PE=1 SV=5;tr|B4DHH8|B4DHH8_HUMAN cDNA FLJ56865, highly similar to Tr	17	14	14	14	3	1	13	13	14	13	1	0	1	1	1	1	2	3	4	2	6	4	13	13	7	6	4	4	1	0	4	3	2	0	3	1	13	13	14	13	1	0
Q5T3I0;A8KAG1;A0A0A0MRK1;E9PAV9;F8W895;E9PPY4;F2Z3C6;B4DVU2	Q5T3I0;A8KAG1;A0A0A0MRK1;E9PAV9;F8W895	12;11;10;10;7;3;3;3	12;11;10;10;7;3;3;3	12;11;10;10;7;3;3;3	G patch domain-containing protein 4	GPATCH4	sp|Q5T3I0|GPTC4_HUMAN G patch domain-containing protein 4 OS=Homo sapiens GN=GPATCH4 PE=1 SV=2;tr|A8KAG1|A8KAG1_HUMAN cDNA FLJ77219 OS=Homo sapiens PE=2 SV=1;tr|A0A0A0MRK1|A0A0A0MRK1_HUMAN G patch domain-containing protein 4 OS=Homo sapiens GN=GPATCH4 PE=1	8	12	12	12	3	2	10	8	9	9	0	0	0	0	0	0	2	2	6	6	9	9	11	9	8	8	0	0	5	4	3	7	2	1	3	2	10	8	9	9	0	0
A0A024RAC6;Q14241	A0A024RAC6;Q14241	19;18	19;18	19;18	Transcription elongation factor B polypeptide 3	TCEB3	tr|A0A024RAC6|A0A024RAC6_HUMAN Elongin-A OS=Homo sapiens GN=ELOA PE=1 SV=1;sp|Q14241|ELOA1_HUMAN Elongin-A OS=Homo sapiens GN=ELOA PE=1 SV=2	2	19	19	19	5	7	18	19	18	18	2	0	1	1	1	0	3	3	8	8	16	13	18	16	14	13	5	3	9	9	9	10	6	6	5	7	18	19	18	18	2	0
H3BV80;H3BMM9;H3BTC0;D3DU92;Q15287;H3BPG5;H3BMS0;A0A024R9P1;H3BRK4;H3BTV0;H3BNI3;H3BP82;H3BTR6;H3BUG0;H3BTY0;H3BNU7;H3BUL0	H3BV80;H3BMM9;H3BTC0;D3DU92;Q15287;H3BPG5;H3BMS0;A0A024R9P1	6;6;6;6;6;4;3;3;1;1;1;1;1;1;1;1;1	6;6;6;6;6;4;3;3;1;1;1;1;1;1;1;1;1	6;6;6;6;6;4;3;3;1;1;1;1;1;1;1;1;1	RNA-binding protein with serine-rich domain 1	RNPS1;hCG_2026745	tr|H3BV80|H3BV80_HUMAN RNA-binding protein with serine-rich domain 1 OS=Homo sapiens GN=RNPS1 PE=1 SV=2;tr|H3BMM9|H3BMM9_HUMAN RNA-binding protein with serine-rich domain 1 (Fragment) OS=Homo sapiens GN=RNPS1 PE=1 SV=1;tr|H3BTC0|H3BTC0_HUMAN RNA-binding pr	17	6	6	6	4	5	5	5	6	6	0	0	1	1	0	0	4	4	4	3	5	5	5	6	5	4	4	3	4	5	5	5	4	4	4	5	5	5	6	6	0	0
O43660;D6RA26;H0YA24;H0YAA2;B7Z982	O43660	7;3;2;1;1	7;3;2;1;1	7;3;2;1;1	Pleiotropic regulator 1	PLRG1	sp|O43660|PLRG1_HUMAN Pleiotropic regulator 1 OS=Homo sapiens GN=PLRG1 PE=1 SV=1	5	7	7	7	2	2	7	7	7	7	0	0	1	0	0	0	1	0	0	0	4	2	6	7	2	3	0	0	1	1	3	3	2	1	2	2	7	7	7	7	0	0
F5H5U2;A0A024RBS0;Q8NHQ9;B4DVE4;Q8TEC9;E7EX41	F5H5U2;A0A024RBS0;Q8NHQ9;B4DVE4;Q8TEC9;E7EX41	22;22;22;16;12;11	22;22;22;16;12;11	22;22;22;16;12;11	ATP-dependent RNA helicase DDX55	DDX55	tr|F5H5U2|F5H5U2_HUMAN RNA helicase OS=Homo sapiens GN=DDX55 PE=1 SV=1;tr|A0A024RBS0|A0A024RBS0_HUMAN RNA helicase OS=Homo sapiens GN=DDX55 PE=3 SV=1;sp|Q8NHQ9|DDX55_HUMAN ATP-dependent RNA helicase DDX55 OS=Homo sapiens GN=DDX55 PE=1 SV=3;tr|B4DVE4|B4DVE4	6	22	22	22	5	6	21	21	21	21	0	0	1	1	0	0	6	3	9	4	19	18	17	19	14	14	4	3	9	5	12	10	4	5	5	6	21	21	21	21	0	0
Q2NKY5	Q2NKY5	15	4	0		TUBB6	tr|Q2NKY5|Q2NKY5_HUMAN Tubulin beta chain OS=Homo sapiens GN=TUBB6 PE=2 SV=1	1	15	4	0	12	10	12	13	13	14	10	9	10	10	10	10	12	14	10	11	12	12	13	12	12	11	12	11	12	11	11	11	12	10	3	1	2	3	2	3	1	0
W6MEN3;P15291;W6MEN4;Q86XA6;B7ZAH9;B4DLB8	W6MEN3;P15291;W6MEN4;Q86XA6;B7ZAH9;B4DLB8	2;2;1;1;1;1	2;2;1;1;1;1	2;2;1;1;1;1	Beta-1,4-galactosyltransferase 1;Lactose synthase A protein;N-acetyllactosamine synthase;Beta-N-acetylglucosaminylglycopeptide beta-1,4-galactosyltransferase;Beta-N-acetylglucosaminyl-glycolipid beta-1,4-galactosyltransferase;Processed beta-1,4-galactosyltransferase 1	B4GALT1	tr|W6MEN3|W6MEN3_HUMAN Beta-1,4-galactosyltransferase 1 OS=Homo sapiens GN=B4GALT1 PE=2 SV=1;sp|P15291|B4GT1_HUMAN Beta-1,4-galactosyltransferase 1 OS=Homo sapiens GN=B4GALT1 PE=1 SV=5;tr|W6MEN4|W6MEN4_HUMAN Beta-1,4-galactosyltransferase 1 OS=Homo sapiens	6	2	2	2	1	1	2	2	1	1	1	1	1	1	1	1	1	2	1	0	1	2	1	2	1	2	1	2	2	1	1	2	1	1	1	1	2	2	1	1	1	1
Q9BRX9;H7C0S9;F8VSE4	Q9BRX9;H7C0S9;F8VSE4	2;1;1	2;1;1	2;1;1	WD repeat domain-containing protein 83	WDR83	sp|Q9BRX9|WDR83_HUMAN WD repeat domain-containing protein 83 OS=Homo sapiens GN=WDR83 PE=1 SV=1;tr|H7C0S9|H7C0S9_HUMAN WD repeat domain-containing protein 83 (Fragment) OS=Homo sapiens GN=WDR83 PE=1 SV=1;tr|F8VSE4|F8VSE4_HUMAN WD repeat domain-containing p	3	2	2	2	1	1	2	2	2	2	0	0	0	0	0	1	1	1	1	1	2	2	2	2	1	2	1	1	1	1	1	1	1	1	1	1	2	2	2	2	0	0
Q86UY5	Q86UY5	2	2	2	Protein FAM83A	FAM83A	sp|Q86UY5|FA83A_HUMAN Protein FAM83A OS=Homo sapiens GN=FAM83A PE=1 SV=1	1	2	2	2	2	2	1	1	2	2	0	1	0	0	0	0	1	1	2	1	2	2	2	2	2	2	1	2	1	2	2	0	0	1	2	2	1	1	2	2	0	1
Q9Y237;H0Y4T6;J3KMW3;H0Y8P6;H0Y610	Q9Y237;H0Y4T6;J3KMW3;H0Y8P6;H0Y610	4;2;2;2;2	4;2;2;2;2	4;2;2;2;2	Peptidyl-prolyl cis-trans isomerase NIMA-interacting 4	PIN4	sp|Q9Y237|PIN4_HUMAN Peptidyl-prolyl cis-trans isomerase NIMA-interacting 4 OS=Homo sapiens GN=PIN4 PE=1 SV=1;tr|H0Y4T6|H0Y4T6_HUMAN Peptidyl-prolyl cis-trans isomerase NIMA-interacting 4 (Fragment) OS=Homo sapiens GN=PIN4 PE=1 SV=1;tr|J3KMW3|J3KMW3_HUMAN	5	4	4	4	2	2	2	4	3	3	0	0	0	1	0	0	3	3	2	1	4	3	3	3	1	4	1	1	2	3	1	1	1	2	2	2	2	4	3	3	0	0
A8K128;A0A024QZQ1;Q96EB6;B3KNK3;I1Y8W7;B0QZ35;E9PC49	A8K128;A0A024QZQ1;Q96EB6;B3KNK3;I1Y8W7;B0QZ35;E9PC49	3;3;3;2;2;2;2	3;3;3;2;2;2;2	3;3;3;2;2;2;2	NAD-dependent protein deacetylase sirtuin-1;SirtT1 75 kDa fragment	SIRT1	tr|A8K128|A8K128_HUMAN cDNA FLJ76335, highly similar to Homo sapiens sirtuin (silent mating type information regulation 2 homolog) 1 (S. cerevisiae), mRNA OS=Homo sapiens PE=2 SV=1;tr|A0A024QZQ1|A0A024QZQ1_HUMAN Sirtuin (Silent mating type information regu	7	3	3	3	2	1	3	3	2	2	1	0	0	0	0	0	1	2	0	2	3	1	2	2	3	3	0	0	0	1	1	2	0	0	2	1	3	3	2	2	1	0
B2RB99;B4DXL5;A0A0A0MQR2;Q9BY42;B4DEJ8;A2A2L6;A2A2L5	B2RB99;B4DXL5;A0A0A0MQR2;Q9BY42;B4DEJ8;A2A2L6;A2A2L5	2;2;2;2;1;1;1	2;2;2;2;1;1;1	2;2;2;2;1;1;1	Protein RTF2 homolog	RTFDC1	tr|B2RB99|B2RB99_HUMAN cDNA, FLJ95387 OS=Homo sapiens PE=2 SV=1;tr|B4DXL5|B4DXL5_HUMAN cDNA FLJ52798 OS=Homo sapiens PE=2 SV=1;tr|A0A0A0MQR2|A0A0A0MQR2_HUMAN Protein RTF2 homolog OS=Homo sapiens GN=RTFDC1 PE=1 SV=1;sp|Q9BY42|RTF2_HUMAN Protein RTF2 homolog	7	2	2	2	1	1	1	1	2	1	0	0	0	1	1	1	1	1	2	1	2	2	2	2	1	1	0	1	2	2	1	1	1	1	1	1	1	1	2	1	0	0
Q68D10;B4E223	Q68D10;B4E223	20;17	20;17	20;17	Protein SPT2 homolog	SPTY2D1	sp|Q68D10|SPT2_HUMAN Protein SPT2 homolog OS=Homo sapiens GN=SPTY2D1 PE=1 SV=3;tr|B4E223|B4E223_HUMAN cDNA FLJ52075, moderately similar to Mus musculus SPT2, Suppressor of Ty, domain containing 1, mRNA OS=Homo sapiens PE=2 SV=1	2	20	20	20	15	9	16	18	18	18	0	0	1	1	0	0	13	12	12	12	16	15	18	16	15	14	13	10	16	13	16	13	12	12	15	9	16	18	18	18	0	0
B4E063;A0A1U9X7Y0;A0A024RCS7;Q9BW19;B4DMA8;A0A1U9X7X5	B4E063;A0A1U9X7Y0;A0A024RCS7;Q9BW19;B4DMA8;A0A1U9X7X5	5;5;5;5;4;4	5;5;5;5;4;4	5;5;5;5;4;4	Kinesin-like protein;Kinesin-like protein KIFC1	KIFC1	tr|B4E063|B4E063_HUMAN Kinesin-like protein OS=Homo sapiens PE=2 SV=1;tr|A0A1U9X7Y0|A0A1U9X7Y0_HUMAN Kinesin-like protein OS=Homo sapiens PE=3 SV=1;tr|A0A024RCS7|A0A024RCS7_HUMAN Kinesin-like protein OS=Homo sapiens GN=KIFC1 PE=3 SV=1;sp|Q9BW19|KIFC1_HUMAN	6	5	5	5	1	2	2	3	3	3	1	1	0	1	0	0	2	2	2	4	5	5	3	5	3	3	1	2	2	2	3	2	1	1	1	2	2	3	3	3	1	1
D4Q8H0;C9J3F7;A8K710;Q9NYL2;B4DQ47	D4Q8H0;C9J3F7;A8K710;Q9NYL2	3;2;2;2;1	3;2;2;2;1	3;2;2;2;1	Mitogen-activated protein kinase kinase kinase MLT	pk;ZAK	tr|D4Q8H0|D4Q8H0_HUMAN Mitogen-activated protein kinase kinase kinase MLT OS=Homo sapiens GN=pk PE=1 SV=1;tr|C9J3F7|C9J3F7_HUMAN Mitogen-activated protein kinase kinase kinase 20 (Fragment) OS=Homo sapiens GN=MAP3K20 PE=1 SV=1;tr|A8K710|A8K710_HUMAN cDNA F	5	3	3	3	2	2	3	3	3	3	1	1	2	2	2	2	2	2	3	2	2	2	3	3	2	3	2	2	2	1	2	1	1	1	2	2	3	3	3	3	1	1
Q9Y5B6;B3KSC0;B3KY25;Q8N2J1;Q8N6E6;Q9NZD7;Q5XGA1	Q9Y5B6;B3KSC0;B3KY25	26;17;16;12;7;3;2	26;17;16;12;7;3;2	26;17;16;12;7;3;2	PAX3- and PAX7-binding protein 1	PAXBP1	sp|Q9Y5B6|PAXB1_HUMAN PAX3- and PAX7-binding protein 1 OS=Homo sapiens GN=PAXBP1 PE=1 SV=2;tr|B3KSC0|B3KSC0_HUMAN cDNA FLJ35972 fis, clone TESTI2013264, highly similar to GC-RICH SEQUENCE DNA-BINDING FACTOR HOMOLOG OS=Homo sapiens PE=2 SV=1;tr|B3KY25|B3KY2	7	26	26	26	18	16	24	24	23	22	1	1	0	0	0	0	18	18	21	20	24	23	23	24	22	20	16	16	21	18	20	20	14	15	18	16	24	24	23	22	1	1
Q86W42	Q86W42	7	7	7	THO complex subunit 6 homolog	THOC6	sp|Q86W42|THOC6_HUMAN THO complex subunit 6 homolog OS=Homo sapiens GN=THOC6 PE=1 SV=1	1	7	7	7	1	1	5	6	7	7	1	2	3	0	0	0	5	7	6	6	3	3	6	6	6	5	4	3	4	4	4	4	3	3	1	1	5	6	7	7	1	2
H0Y3N9;Q9UPP1;A0A024R9Y4;H0Y589;E7ET14;A0A087WW48;Q6P2C5;Q8N359;B4DH04;O75151	H0Y3N9;Q9UPP1	7;7;2;2;1;1;1;1;1;1	7;7;2;2;1;1;1;1;1;1	7;7;2;2;1;1;1;1;1;1	Histone lysine demethylase PHF8	PHF8	tr|H0Y3N9|H0Y3N9_HUMAN Histone lysine demethylase PHF8 (Fragment) OS=Homo sapiens GN=PHF8 PE=1 SV=1;sp|Q9UPP1|PHF8_HUMAN Histone lysine demethylase PHF8 OS=Homo sapiens GN=PHF8 PE=1 SV=3	10	7	7	7	3	5	6	7	7	7	2	1	0	0	1	0	4	3	2	5	6	5	6	7	6	6	4	2	3	3	5	6	3	2	3	5	6	7	7	7	2	1
O60583;B4DH21;F8WDY7;F2Z2C9	O60583;B4DH21	6;5;1;1	5;4;1;1	5;4;1;1	Cyclin-T2	CCNT2	sp|O60583|CCNT2_HUMAN Cyclin-T2 OS=Homo sapiens GN=CCNT2 PE=1 SV=2;tr|B4DH21|B4DH21_HUMAN cDNA FLJ58505, highly similar to Cyclin-T2 OS=Homo sapiens PE=2 SV=1	4	6	5	5	3	3	6	6	6	6	1	1	1	1	1	1	4	4	3	3	6	5	6	5	4	6	2	3	4	2	3	2	1	2	3	3	5	5	5	5	1	1
Q9BVI4;F5H303	Q9BVI4;F5H303	6;4	6;4	6;4	Nucleolar complex protein 4 homolog	NOC4L	sp|Q9BVI4|NOC4L_HUMAN Nucleolar complex protein 4 homolog OS=Homo sapiens GN=NOC4L PE=1 SV=1;tr|F5H303|F5H303_HUMAN Nucleolar complex protein 4 homolog (Fragment) OS=Homo sapiens GN=NOC4L PE=1 SV=1	2	6	6	6	0	0	6	4	2	2	0	0	0	1	0	0	1	0	0	1	4	3	5	4	2	3	0	0	1	0	1	3	0	0	0	0	6	4	2	2	0	0
A8K7U6;A8K7R5;Q5JRU2;F8VVS7;Q59GG2;P55211	A8K7U6;A8K7R5;Q5JRU2;F8VVS7;Q59GG2;P55211	2;2;1;1;1;1	2;2;1;1;1;1	2;2;1;1;1;1	Caspase;Caspase-9;Caspase-9 subunit p35;Caspase-9 subunit p10	CASP9	tr|A8K7U6|A8K7U6_HUMAN cDNA FLJ75893, highly similar to Homo sapiens caspase 9, apoptosis-related cysteine peptidase (CASP9), transcript variant alpha, mRNA OS=Homo sapiens PE=2 SV=1;tr|A8K7R5|A8K7R5_HUMAN cDNA FLJ78720, highly similar to Homo sapiens casp	6	2	2	2	1	1	2	2	2	2	1	0	1	0	0	0	0	1	2	2	2	2	2	2	2	2	2	2	0	1	1	2	2	0	1	1	2	2	2	2	1	0
H3BP33;A0A024RAH6;Q9BUV0;H3BMN1;B4DL11;H3BTJ0;A0A024RAI0	H3BP33;A0A024RAH6;Q9BUV0;H3BMN1;B4DL11;H3BTJ0;A0A024RAI0	5;5;5;3;3;3;3	5;5;5;3;3;3;3	5;5;5;3;3;3;3	Arginine/serine-rich protein 1	RSRP1;C1orf63	tr|H3BP33|H3BP33_HUMAN Arginine/serine-rich protein 1 (Fragment) OS=Homo sapiens GN=RSRP1 PE=1 SV=1;tr|A0A024RAH6|A0A024RAH6_HUMAN Chromosome 1 open reading frame 63, isoform CRA_b OS=Homo sapiens GN=C1orf63 PE=4 SV=1;sp|Q9BUV0|RSRP1_HUMAN Arginine/serine-	7	5	5	5	4	3	5	5	4	4	1	1	0	0	1	1	4	4	3	5	4	4	3	3	4	3	4	3	5	3	5	4	4	4	4	3	5	5	4	4	1	1
B3KPM8;Q8N5C6;B7ZAA7;B7Z6X7	B3KPM8;Q8N5C6;B7ZAA7;B7Z6X7	4;4;2;2	4;4;2;2	4;4;2;2	S1 RNA-binding domain-containing protein 1	SRBD1	tr|B3KPM8|B3KPM8_HUMAN cDNA FLJ31974 fis, clone NT2RP7008167, weakly similar to 85.1 kDa PROTEIN IN GREB-FEOA INTERGENIC REGION OS=Homo sapiens PE=2 SV=1;sp|Q8N5C6|SRBD1_HUMAN S1 RNA-binding domain-containing protein 1 OS=Homo sapiens GN=SRBD1 PE=1 SV=2;tr	4	4	4	4	1	0	2	3	1	3	0	0	0	1	0	0	1	2	0	1	2	1	3	3	2	3	0	0	3	0	1	1	1	0	1	0	2	3	1	3	0	0
H7C4H8;B3KSC5;H0YAE8;E7EUV9;B4DUW7;Q53XR2;F8W8D3;Q14493;B3KST9	H7C4H8;B3KSC5;H0YAE8;E7EUV9;B4DUW7;Q53XR2;F8W8D3;Q14493	3;3;3;3;3;3;3;3;1	3;3;3;3;3;3;3;3;1	3;3;3;3;3;3;3;3;1	Histone RNA hairpin-binding protein	SLBP	tr|H7C4H8|H7C4H8_HUMAN Histone RNA hairpin-binding protein (Fragment) OS=Homo sapiens GN=SLBP PE=1 SV=1;tr|B3KSC5|B3KSC5_HUMAN Stem-loop (Histone) binding protein, isoform CRA_d OS=Homo sapiens GN=SLBP PE=2 SV=1;tr|H0YAE8|H0YAE8_HUMAN Histone RNA hairpin-b	9	3	3	3	2	1	3	2	1	3	0	0	0	0	0	0	1	2	2	2	3	3	3	2	2	3	1	1	2	1	2	2	1	1	2	1	3	2	1	3	0	0
O94875;B7Z997;H7BXR3;H7BZK1;H7C1R7;B7Z3D7;B3KPU4;H7BZX1;C9J3W4;C9JL62;C9IZ89;Q96RE2	O94875;B7Z997;H7BXR3	15;13;10;7;6;6;6;4;1;1;1;1	15;13;10;7;6;6;6;4;1;1;1;1	15;13;10;7;6;6;6;4;1;1;1;1	Sorbin and SH3 domain-containing protein 2	SORBS2	sp|O94875|SRBS2_HUMAN Sorbin and SH3 domain-containing protein 2 OS=Homo sapiens GN=SORBS2 PE=1 SV=3;tr|B7Z997|B7Z997_HUMAN cDNA FLJ54581, highly similar to Homo sapiens sorbin and SH3 domain containing 2 (SORBS2), transcript variant 1, mRNA OS=Homo sapien	12	15	15	15	5	6	14	13	13	13	0	0	0	0	0	0	6	8	10	11	13	12	14	14	11	12	6	7	6	5	7	7	9	7	5	6	14	13	13	13	0	0
Q9NNW5;E9PBK6;B4DLP3;Q8NDH0;E9PDU5;B4E256;A0A087X295;E5RFX3;F8WE36;Q9NW86;C9K020;B3KRR8;B4DK45;Q6AZD6;Q9H9M3	Q9NNW5;E9PBK6;B4DLP3;Q8NDH0;E9PDU5;B4E256;A0A087X295	3;2;2;2;2;2;2;1;1;1;1;1;1;1;1	3;2;2;2;2;2;2;1;1;1;1;1;1;1;1	3;2;2;2;2;2;2;1;1;1;1;1;1;1;1	WD repeat-containing protein 6	WDR6;DKFZp434F1720	sp|Q9NNW5|WDR6_HUMAN WD repeat-containing protein 6 OS=Homo sapiens GN=WDR6 PE=1 SV=1;tr|E9PBK6|E9PBK6_HUMAN WD repeat-containing protein 6 OS=Homo sapiens GN=WDR6 PE=1 SV=1;tr|B4DLP3|B4DLP3_HUMAN cDNA FLJ56107, highly similar to WD repeat protein 6 OS=Hom	15	3	3	3	0	0	3	2	3	3	0	0	0	0	0	0	1	1	1	2	2	2	2	3	2	2	1	1	0	1	2	2	0	0	0	0	3	2	3	3	0	0
A4D2N6;Q9H9J4;A4D2N7;C9JPC9;B4DWG7;E7EWZ4;E5RJP3;B4DP25	A4D2N6;Q9H9J4;A4D2N7;C9JPC9;B4DWG7	12;12;11;8;8;5;3;2	12;12;11;8;8;5;3;2	12;12;11;8;8;5;3;2	Ubiquitin carboxyl-terminal hydrolase;Ubiquitin carboxyl-terminal hydrolase 42	USP42	tr|A4D2N6|A4D2N6_HUMAN Ubiquitin specific protease 42 OS=Homo sapiens GN=USP42 PE=3 SV=1;sp|Q9H9J4|UBP42_HUMAN Ubiquitin carboxyl-terminal hydrolase 42 OS=Homo sapiens GN=USP42 PE=1 SV=3;tr|A4D2N7|A4D2N7_HUMAN Ubiquitin specific protease 42 OS=Homo sapiens	8	12	12	12	2	2	12	11	12	12	1	1	1	1	1	1	5	3	4	6	6	8	8	11	10	8	2	3	3	3	5	6	3	2	2	2	12	11	12	12	1	1
Q9NZ63;Q6GVN4;Q9P0Q6	Q9NZ63;Q6GVN4;Q9P0Q6	8;6;5	8;6;5	8;6;5	Uncharacterized protein C9orf78	C9orf78	sp|Q9NZ63|TLS1_HUMAN Telomere length and silencing protein 1 homolog OS=Homo sapiens GN=C9orf78 PE=1 SV=1;tr|Q6GVN4|Q6GVN4_HUMAN Hepatocellular carcinoma-associated antigen 59 (Fragment) OS=Homo sapiens GN=C9orf78 PE=2 SV=1;tr|Q9P0Q6|Q9P0Q6_HUMAN HSPC220 O	3	8	8	8	5	4	8	7	8	7	0	1	0	0	0	0	1	1	2	4	5	5	7	7	5	4	1	4	2	3	3	4	4	2	5	4	8	7	8	7	0	1
Q8IWC1;A0A0A0MRP0	Q8IWC1;A0A0A0MRP0	7;6	7;6	7;6	MAP7 domain-containing protein 3	MAP7D3	sp|Q8IWC1|MA7D3_HUMAN MAP7 domain-containing protein 3 OS=Homo sapiens GN=MAP7D3 PE=1 SV=2;tr|A0A0A0MRP0|A0A0A0MRP0_HUMAN MAP7 domain-containing protein 3 (Fragment) OS=Homo sapiens GN=MAP7D3 PE=1 SV=1	2	7	7	7	3	2	5	5	5	5	0	0	0	0	0	0	1	0	2	3	4	4	6	5	4	5	2	1	1	2	4	1	1	1	3	2	5	5	5	5	0	0
Q05932;Q5JU21;Q5JU20;Q5JU23;Q96LE3;Q96LE4;Q96G81;B2RDF7	Q05932;Q5JU21;Q5JU20;Q5JU23	4;3;3;3;1;1;1;1	4;3;3;3;1;1;1;1	4;3;3;3;1;1;1;1	Folylpolyglutamate synthase, mitochondrial	FPGS	sp|Q05932|FOLC_HUMAN Folylpolyglutamate synthase, mitochondrial OS=Homo sapiens GN=FPGS PE=1 SV=3;tr|Q5JU21|Q5JU21_HUMAN Folylpolyglutamate synthase, mitochondrial (Fragment) OS=Homo sapiens GN=FPGS PE=1 SV=1;tr|Q5JU20|Q5JU20_HUMAN Folylpolyglutamate synth	8	4	4	4	1	1	4	4	4	4	1	0	0	1	0	1	1	0	2	2	4	4	4	4	4	4	1	0	2	1	4	2	0	1	1	1	4	4	4	4	1	0
Q6IBK5;P35269;B4DDB5;B4DXY2;M0QXD6;M0R0Z3;M0R0R9	Q6IBK5;P35269;B4DDB5;B4DXY2;M0QXD6;M0R0Z3;M0R0R9	9;9;7;7;7;5;5	9;9;7;7;7;5;5	9;9;7;7;7;5;5	General transcription factor IIF subunit 1	GTF2F1	tr|Q6IBK5|Q6IBK5_HUMAN GTF2F1 protein OS=Homo sapiens GN=GTF2F1 PE=2 SV=1;sp|P35269|T2FA_HUMAN General transcription factor IIF subunit 1 OS=Homo sapiens GN=GTF2F1 PE=1 SV=2;tr|B4DDB5|B4DDB5_HUMAN cDNA FLJ54284, highly similar to Transcription initiation f	7	9	9	9	2	2	7	8	7	8	0	0	1	0	0	0	2	3	5	3	6	5	7	6	5	3	3	3	3	3	4	5	1	2	2	2	7	8	7	8	0	0
C9JFR7;G4XXL9;P99999;Q6LER6	C9JFR7;G4XXL9;P99999;Q6LER6	2;2;2;1	2;2;2;1	2;2;2;1	Cytochrome c	CYCS	tr|C9JFR7|C9JFR7_HUMAN Cytochrome c (Fragment) OS=Homo sapiens GN=CYCS PE=1 SV=1;tr|G4XXL9|G4XXL9_HUMAN Cytochrome c OS=Homo sapiens GN=CYCS PE=3 SV=1;sp|P99999|CYC_HUMAN Cytochrome c OS=Homo sapiens GN=CYCS PE=1 SV=2;tr|Q6LER6|Q6LER6_HUMAN Cytochrome c (F	4	2	2	2	1	2	1	2	1	2	1	1	1	1	1	1	2	2	1	1	1	1	1	1	1	1	2	0	1	1	1	1	2	2	1	2	1	2	1	2	1	1
Q00403;B1APE1;B1APE2	Q00403	9;3;3	9;3;3	9;3;3	Transcription initiation factor IIB	GTF2B	sp|Q00403|TF2B_HUMAN Transcription initiation factor IIB OS=Homo sapiens GN=GTF2B PE=1 SV=1	3	9	9	9	6	4	9	8	7	8	0	1	1	1	0	0	4	7	6	8	9	8	8	8	6	7	8	7	7	7	7	7	5	4	6	4	9	8	7	8	0	1
Q6PCB5;H7C2D3;C9JM20;A0A0C4DGT8;A0A087WWP8;Q5VWQ0	Q6PCB5	14;5;5;1;1;1	14;5;5;1;1;1	14;5;5;1;1;1	Round spermatid basic protein 1-like protein	RSBN1L	sp|Q6PCB5|RSBNL_HUMAN Round spermatid basic protein 1-like protein OS=Homo sapiens GN=RSBN1L PE=1 SV=2	6	14	14	14	4	6	12	12	11	12	1	1	1	0	1	1	3	3	11	8	9	13	12	11	11	12	0	3	9	10	10	10	4	4	4	6	12	12	11	12	1	1
Q8NF45;H0YIQ2	Q8NF45;H0YIQ2	49;43	3;3	0;0		FLJ00353;YLPM1	tr|Q8NF45|Q8NF45_HUMAN FLJ00353 protein (Fragment) OS=Homo sapiens GN=FLJ00353 PE=2 SV=1;tr|H0YIQ2|H0YIQ2_HUMAN YLP motif-containing protein 1 (Fragment) OS=Homo sapiens GN=YLPM1 PE=1 SV=1	2	49	3	0	21	21	42	39	42	42	3	2	3	4	2	2	19	25	30	29	37	35	40	37	36	34	23	21	35	36	36	37	33	32	0	1	2	2	2	3	0	0
B1AVT0;A8K7I0;P49760;Q9BRG8;B7Z8N6;A4D151;A4D150;B3KR53	B1AVT0;A8K7I0;P49760;Q9BRG8;B7Z8N6	10;10;10;9;6;4;4;2	10;10;10;9;6;4;4;2	9;9;9;8;5;4;4;2	Dual specificity protein kinase CLK2	CLK2	tr|B1AVT0|B1AVT0_HUMAN Dual-specificity protein kinase CLK2 OS=Homo sapiens GN=CLK2 PE=1 SV=1;tr|A8K7I0|A8K7I0_HUMAN CDC-like kinase 2, isoform CRA_a OS=Homo sapiens GN=CLK2 PE=2 SV=1;sp|P49760|CLK2_HUMAN Dual specificity protein kinase CLK2 OS=Homo sapien	8	10	10	9	6	7	9	9	9	9	1	1	1	1	1	1	6	7	6	6	8	9	9	10	7	10	7	5	7	7	8	7	6	9	6	7	9	9	9	9	1	1
A0A096LPK8	A0A096LPK8	8	2	2		ZNF638	tr|A0A096LPK8|A0A096LPK8_HUMAN Zinc finger protein 638 (Fragment) OS=Homo sapiens GN=ZNF638 PE=1 SV=1	1	8	2	2	6	6	8	8	6	7	0	0	0	0	0	0	7	6	6	6	6	7	8	7	6	7	5	4	7	7	7	6	6	7	1	1	2	2	1	1	0	0
Q9H1E3;B4DTY3;Q6IA16	Q9H1E3	3;1;1	3;1;1	3;1;1	Nuclear ubiquitous casein and cyclin-dependent kinase substrate 1	NUCKS1	sp|Q9H1E3|NUCKS_HUMAN Nuclear ubiquitous casein and cyclin-dependent kinase substrate 1 OS=Homo sapiens GN=NUCKS1 PE=1 SV=1	3	3	3	3	2	2	3	2	3	3	1	1	1	0	0	0	1	1	2	1	2	2	3	3	2	2	2	2	2	2	2	2	2	1	2	2	3	2	3	3	1	1
A0A024RA85;Q14004;A0A024RA66;A0A087X209;Q9BVE2	A0A024RA85;Q14004;A0A024RA66	28;28;25;8;6	24;24;21;4;3	24;24;21;4;3	Cyclin-dependent kinase 13	CDC2L5;CDK13	tr|A0A024RA85|A0A024RA85_HUMAN Cell division cycle 2-like 5 (Cholinesterase-related cell division controller), isoform CRA_a OS=Homo sapiens GN=CDC2L5 PE=4 SV=1;sp|Q14004|CDK13_HUMAN Cyclin-dependent kinase 13 OS=Homo sapiens GN=CDK13 PE=1 SV=2;tr|A0A024RA	5	28	24	24	13	11	23	26	26	25	2	2	1	1	3	1	14	14	15	16	23	23	23	23	21	21	16	12	13	16	17	15	11	12	10	8	19	22	23	22	1	1
Q9HC52;C9J6K3;C9JM54	Q9HC52;C9J6K3	10;5;3	10;5;3	10;5;3	Chromobox protein homolog 8	CBX8	sp|Q9HC52|CBX8_HUMAN Chromobox protein homolog 8 OS=Homo sapiens GN=CBX8 PE=1 SV=3;tr|C9J6K3|C9J6K3_HUMAN Chromobox protein homolog 8 (Fragment) OS=Homo sapiens GN=CBX8 PE=1 SV=1	3	10	10	10	2	3	6	7	6	8	1	0	0	1	0	0	3	3	6	6	5	6	7	5	4	5	1	2	4	4	5	4	3	2	2	3	6	7	6	8	1	0
A0A0S2Z4V5;A0A0S2Z556;O60828;H7C053;Q4VY28	A0A0S2Z4V5;A0A0S2Z556;O60828;H7C053	5;5;5;3;1	5;5;5;3;1	5;5;5;3;1	Polyglutamine-binding protein 1	PQBP1	tr|A0A0S2Z4V5|A0A0S2Z4V5_HUMAN Polyglutamine binding protein 1 isoform 1 (Fragment) OS=Homo sapiens GN=PQBP1 PE=2 SV=1;tr|A0A0S2Z556|A0A0S2Z556_HUMAN Polyglutamine binding protein 1 isoform 2 (Fragment) OS=Homo sapiens GN=PQBP1 PE=2 SV=1;sp|O60828|PQBP1_HU	5	5	5	5	2	3	5	4	5	4	0	1	1	1	0	1	1	1	1	2	2	2	2	4	3	2	1	1	1	2	3	4	1	2	2	3	5	4	5	4	0	1
F5H0Q6;B3KSZ8;A0A0A0MQS2;Q8N2M8;K7EM61;K7EKC9;K7EP11	F5H0Q6;B3KSZ8;A0A0A0MQS2;Q8N2M8;K7EM61	11;11;11;10;6;3;2	11;11;11;10;6;3;2	11;11;11;10;6;3;2	CLK4-associating serine/arginine rich protein	CLASRP	tr|F5H0Q6|F5H0Q6_HUMAN CLK4-associating serine/arginine-rich protein OS=Homo sapiens GN=CLASRP PE=1 SV=2;tr|B3KSZ8|B3KSZ8_HUMAN cDNA FLJ37362 fis, clone BRAMY2024004, highly similar to Splicing factor, arginine/serine-rich 16 OS=Homo sapiens PE=2 SV=1;tr|A	7	11	11	11	8	7	9	10	9	9	0	0	0	0	0	0	6	5	7	6	7	6	9	9	8	8	6	5	4	5	6	6	7	6	8	7	9	10	9	9	0	0
O75475;Q05CM9;H3BPQ6;Q8N4N4;M0R0J3;A0A024R216;Q9Y3E1	O75475;Q05CM9	4;3;1;1;1;1;1	3;2;0;0;0;0;0	3;2;0;0;0;0;0	PC4 and SFRS1-interacting protein	PSIP1	sp|O75475|PSIP1_HUMAN PC4 and SFRS1-interacting protein OS=Homo sapiens GN=PSIP1 PE=1 SV=1;tr|Q05CM9|Q05CM9_HUMAN PSIP1 protein (Fragment) OS=Homo sapiens GN=PSIP1 PE=2 SV=1	7	4	3	3	2	1	3	4	3	4	1	2	2	1	1	1	3	4	2	1	3	2	2	2	1	2	2	2	2	2	1	2	1	2	2	1	2	3	2	3	1	1
Q53T17;Q05DB9;Q2TAI9;Q9BWT3;H7C3W0;F8WAT4	Q53T17;Q05DB9;Q2TAI9;Q9BWT3;H7C3W0;F8WAT4	4;4;4;4;3;2	3;3;3;3;2;1	3;3;3;3;2;1	Poly(A) polymerase gamma	PAPOLG	tr|Q53T17|Q53T17_HUMAN Uncharacterized protein PAPOLG (Fragment) OS=Homo sapiens GN=PAPOLG PE=4 SV=1;tr|Q05DB9|Q05DB9_HUMAN PAPOLG protein (Fragment) OS=Homo sapiens GN=PAPOLG PE=2 SV=1;tr|Q2TAI9|Q2TAI9_HUMAN PAPOLG protein (Fragment) OS=Homo sapiens GN=PA	6	4	3	3	1	2	4	4	4	4	0	0	1	0	0	0	2	0	1	3	3	2	4	4	4	4	1	1	2	3	3	2	2	2	1	2	3	3	3	3	0	0
Q9NW36;A0A087WSW7;F6XU50;Q6I7N8;A0A0B4J1V9;Q9NRZ9	Q9NW36;A0A087WSW7;F6XU50;Q6I7N8;A0A0B4J1V9;Q9NRZ9	3;3;3;3;3;3	3;3;3;3;3;3	3;3;3;3;3;3	Lymphoid-specific helicase	HELLS	tr|Q9NW36|Q9NW36_HUMAN Lymphoid-specific helicase OS=Homo sapiens GN=HELLS PE=1 SV=1;tr|A0A087WSW7|A0A087WSW7_HUMAN Helicase, lymphoid-specific, isoform CRA_d OS=Homo sapiens GN=HELLS PE=1 SV=1;tr|F6XU50|F6XU50_HUMAN Helicase, lymphoid-specific, isoform CR	6	3	3	3	0	0	3	3	3	3	0	0	0	0	1	0	0	1	2	1	2	2	3	3	2	3	1	1	0	1	3	2	0	0	0	0	3	3	3	3	0	0
Q14181;E9PIQ6;H0YDR7;B3KSX6	Q14181	3;1;1;1	3;1;1;1	3;1;1;1	DNA polymerase alpha subunit B	POLA2	sp|Q14181|DPOA2_HUMAN DNA polymerase alpha subunit B OS=Homo sapiens GN=POLA2 PE=1 SV=2	4	3	3	3	1	2	2	2	2	2	1	1	1	1	0	1	2	2	1	1	3	1	1	3	1	2	2	1	1	1	2	1	1	1	1	2	2	2	2	2	1	1
Q4G0J3;D6RFF0;H0YA82;D6R9Z6;A0A024RDH5	Q4G0J3;D6RFF0;H0YA82	3;2;2;1;1	3;2;2;1;1	3;2;2;1;1	La-related protein 7	LARP7	sp|Q4G0J3|LARP7_HUMAN La-related protein 7 OS=Homo sapiens GN=LARP7 PE=1 SV=1;tr|D6RFF0|D6RFF0_HUMAN La-related protein 7 (Fragment) OS=Homo sapiens GN=LARP7 PE=1 SV=1;tr|H0YA82|H0YA82_HUMAN La-related protein 7 (Fragment) OS=Homo sapiens GN=LARP7 PE=1 SV=	5	3	3	3	1	0	3	3	3	2	0	1	0	0	0	0	0	0	0	1	2	2	3	3	2	2	0	0	2	0	3	3	1	1	1	0	3	3	3	2	0	1
B4DMD3;B4DY34;A0A024RAW9;Q9Y2W2;F5H5G4;F5GXS9	B4DMD3;B4DY34;A0A024RAW9;Q9Y2W2	12;12;12;12;3;1	12;12;12;12;3;1	12;12;12;12;3;1	WW domain-binding protein 11	WBP11	tr|B4DMD3|B4DMD3_HUMAN cDNA FLJ58174, highly similar to WW domain-binding protein 11 OS=Homo sapiens PE=2 SV=1;tr|B4DY34|B4DY34_HUMAN cDNA FLJ60194, highly similar to WW domain-binding protein 11 OS=Homo sapiens PE=2 SV=1;tr|A0A024RAW9|A0A024RAW9_HUMAN WW	6	12	12	12	6	9	12	11	10	11	0	0	0	0	1	1	5	7	7	6	7	9	11	11	9	10	7	7	9	8	10	10	8	8	6	9	12	11	10	11	0	0
A0A024QZC1;O95400;Q5QTR6;A0A0S2Z5J7	A0A024QZC1;O95400	9;9;4;3	9;9;4;3	9;9;4;3	CD2 antigen cytoplasmic tail-binding protein 2	CD2BP2	tr|A0A024QZC1|A0A024QZC1_HUMAN CD2 antigen (Cytoplasmic tail) binding protein 2, isoform CRA_a OS=Homo sapiens GN=CD2BP2 PE=2 SV=1;sp|O95400|CD2B2_HUMAN CD2 antigen cytoplasmic tail-binding protein 2 OS=Homo sapiens GN=CD2BP2 PE=1 SV=1	4	9	9	9	4	5	7	7	9	9	0	1	0	0	0	0	5	3	5	6	8	8	7	8	7	6	5	5	4	3	4	4	3	4	4	5	7	7	9	9	0	1
Q59FP7;A0A024R7E3;P26358;I6L9H2;K7ENW7;B3KVA0;K7EJL0	Q59FP7;A0A024R7E3;P26358;I6L9H2;K7ENW7;B3KVA0	8;8;8;7;4;4;1	8;8;8;7;4;4;1	8;8;8;7;4;4;1	DNA (cytosine-5)-methyltransferase;DNA (cytosine-5)-methyltransferase 1	DNMT1	tr|Q59FP7|Q59FP7_HUMAN DNA (Cytosine-5-)-methyltransferase 1 variant (Fragment) OS=Homo sapiens PE=2 SV=1;tr|A0A024R7E3|A0A024R7E3_HUMAN DNA (cytosine-5)-methyltransferase OS=Homo sapiens GN=DNMT1 PE=3 SV=1;sp|P26358|DNMT1_HUMAN DNA (cytosine-5)-methyltran	7	8	8	8	1	0	4	5	6	6	0	0	0	0	0	0	3	2	3	3	3	3	3	4	3	2	3	1	1	1	0	1	2	1	1	0	4	5	6	6	0	0
Q5TDG3;Q9UNX4;B3KMW5;Q59GA8	Q5TDG3;Q9UNX4;B3KMW5;Q59GA8	6;6;4;3	6;6;4;3	6;6;4;3	WD repeat-containing protein 3	WDR3	tr|Q5TDG3|Q5TDG3_HUMAN WD repeat domain 3, isoform CRA_b OS=Homo sapiens GN=WDR3 PE=2 SV=1;sp|Q9UNX4|WDR3_HUMAN WD repeat-containing protein 3 OS=Homo sapiens GN=WDR3 PE=1 SV=1;tr|B3KMW5|B3KMW5_HUMAN cDNA FLJ12796 fis, clone NT2RP2002058, highly similar to	4	6	6	6	0	0	5	5	5	6	0	1	0	1	0	1	0	0	2	3	2	4	4	6	5	2	0	0	1	0	2	1	0	0	0	0	5	5	5	6	0	1
A0A024RE13;Q9NRR4;H7C5U6;Q59FF9	A0A024RE13;Q9NRR4	4;4;1;1	4;4;1;1	4;4;1;1	Ribonuclease 3	RNASEN;DROSHA	tr|A0A024RE13|A0A024RE13_HUMAN Ribonuclease III, nuclear, isoform CRA_a OS=Homo sapiens GN=RNASEN PE=3 SV=1;sp|Q9NRR4|RNC_HUMAN Ribonuclease 3 OS=Homo sapiens GN=DROSHA PE=1 SV=2	4	4	4	4	1	0	3	4	4	3	0	0	0	0	0	0	0	0	0	0	2	2	3	3	1	1	1	1	0	0	1	2	1	1	1	0	3	4	4	3	0	0
Q5HYL4;Q86U38;B3KVY3	Q5HYL4;Q86U38;B3KVY3	2;2;1	2;2;1	2;2;1	Nucleolar protein 9	DKFZp686E1893;NOP9	tr|Q5HYL4|Q5HYL4_HUMAN Uncharacterized protein DKFZp686E1893 OS=Homo sapiens GN=DKFZp686E1893 PE=2 SV=1;sp|Q86U38|NOP9_HUMAN Nucleolar protein 9 OS=Homo sapiens GN=NOP9 PE=1 SV=1;tr|B3KVY3|B3KVY3_HUMAN cDNA FLJ41723 fis, clone HLUNG2013851 OS=Homo sapiens	3	2	2	2	2	2	2	2	2	2	1	1	2	2	2	0	2	2	2	2	2	2	2	2	2	2	2	2	2	2	2	2	1	2	2	2	2	2	2	2	1	1
P41223;F8WCN7;C9JCD9	P41223	3;1;1	3;1;1	3;1;1	Protein BUD31 homolog	BUD31	sp|P41223|BUD31_HUMAN Protein BUD31 homolog OS=Homo sapiens GN=BUD31 PE=1 SV=2	3	3	3	3	2	1	2	3	2	2	0	0	0	0	0	0	2	2	2	1	2	2	3	1	3	2	2	2	1	1	1	2	0	1	2	1	2	3	2	2	0	0
Q9Y3B4	Q9Y3B4	2	2	2	Splicing factor 3B subunit 6	SF3B6	sp|Q9Y3B4|SF3B6_HUMAN Splicing factor 3B subunit 6 OS=Homo sapiens GN=SF3B6 PE=1 SV=1	1	2	2	2	1	2	1	1	1	1	0	0	2	0	0	1	0	0	1	0	0	1	1	1	1	1	0	2	1	1	1	1	1	1	1	2	1	1	1	1	0	0
A8K5A5;A0A024R1A2;Q92613;F2Z2B6;F2Z3N8	A8K5A5;A0A024R1A2;Q92613	4;4;4;1;1	4;4;4;1;1	4;4;4;1;1	Protein Jade-3	PHF16;JADE3	tr|A8K5A5|A8K5A5_HUMAN cDNA FLJ75393, highly similar to Homo sapiens PHD finger protein 16 (PHF16), mRNA OS=Homo sapiens PE=2 SV=1;tr|A0A024R1A2|A0A024R1A2_HUMAN PHD finger protein 16, isoform CRA_a OS=Homo sapiens GN=PHF16 PE=4 SV=1;sp|Q92613|JADE3_HUMAN	5	4	4	4	1	2	4	4	4	4	0	0	0	0	0	0	2	2	1	1	2	2	4	4	3	2	1	0	1	0	2	1	0	0	1	2	4	4	4	4	0	0
O95071;E7EMW7	O95071;E7EMW7	3;2	3;2	3;2	E3 ubiquitin-protein ligase UBR5	UBR5	sp|O95071|UBR5_HUMAN E3 ubiquitin-protein ligase UBR5 OS=Homo sapiens GN=UBR5 PE=1 SV=2;tr|E7EMW7|E7EMW7_HUMAN E3 ubiquitin-protein ligase UBR5 OS=Homo sapiens GN=UBR5 PE=1 SV=1	2	3	3	3	2	0	2	2	1	3	0	0	1	1	0	0	1	0	0	0	2	1	2	2	1	1	0	1	1	0	0	0	0	0	2	0	2	2	1	3	0	0
B2RD09;Q96P11	B2RD09;Q96P11	2;2	2;2	2;2	Probable 28S rRNA (cytosine-C(5))-methyltransferase	NSUN5	tr|B2RD09|B2RD09_HUMAN cDNA, FLJ96406, highly similar to Homo sapiens NOL1/NOP2/Sun domain family, member 5 (NSUN5), transcript variant 1, mRNA OS=Homo sapiens PE=2 SV=1;sp|Q96P11|NSUN5_HUMAN Probable 28S rRNA (cytosine-C(5))-methyltransferase OS=Homo sapi	2	2	2	2	0	0	2	1	1	2	1	0	0	0	0	0	0	1	0	0	1	2	1	1	2	2	0	0	0	0	1	0	0	0	0	0	2	1	1	2	1	0
K7EP07;K7EK42;Q99426;K7EL99	K7EP07;K7EK42;Q99426;K7EL99	2;2;2;1	2;2;2;1	2;2;2;1	Tubulin-folding cofactor B	TBCB	tr|K7EP07|K7EP07_HUMAN Tubulin-folding cofactor B (Fragment) OS=Homo sapiens GN=TBCB PE=1 SV=8;tr|K7EK42|K7EK42_HUMAN Tubulin-folding cofactor B OS=Homo sapiens GN=TBCB PE=1 SV=1;sp|Q99426|TBCB_HUMAN Tubulin-folding cofactor B OS=Homo sapiens GN=TBCB PE=1	4	2	2	2	0	0	2	2	2	2	1	1	0	0	0	0	2	1	1	0	1	2	2	1	1	0	1	2	1	0	0	1	0	0	0	0	2	2	2	2	1	1
A0A024QZE0;Q9H7E2	A0A024QZE0;Q9H7E2	4;4	4;4	4;4	Tudor domain-containing protein 3	TDRD3	tr|A0A024QZE0|A0A024QZE0_HUMAN Tudor domain containing 3, isoform CRA_a OS=Homo sapiens GN=TDRD3 PE=4 SV=1;sp|Q9H7E2|TDRD3_HUMAN Tudor domain-containing protein 3 OS=Homo sapiens GN=TDRD3 PE=1 SV=1	2	4	4	4	0	0	3	4	2	4	0	0	0	0	0	0	0	0	1	0	2	2	3	2	0	2	0	0	0	0	0	0	0	0	0	0	3	4	2	4	0	0
B4DJ73;B4DHL5;B4E228;Q6NW34;B4E1X5;B4DUV5;B4DVN9;E9PFF8;B4DDJ6	B4DJ73;B4DHL5;B4E228;Q6NW34;B4E1X5;B4DUV5;B4DVN9	4;4;4;4;3;3;3;1;1	4;4;4;4;3;3;3;1;1	4;4;4;4;3;3;3;1;1	Uncharacterized protein C3orf17	C3orf17	tr|B4DJ73|B4DJ73_HUMAN cDNA FLJ59546 OS=Homo sapiens PE=2 SV=1;tr|B4DHL5|B4DHL5_HUMAN cDNA FLJ53326 OS=Homo sapiens PE=2 SV=1;tr|B4E228|B4E228_HUMAN cDNA FLJ53294 OS=Homo sapiens PE=2 SV=1;sp|Q6NW34|NEPRO_HUMAN Nucleolus and neural progenitor protein OS=Ho	9	4	4	4	0	0	3	4	4	4	1	0	1	1	0	0	0	0	0	0	1	2	3	3	3	1	0	0	0	0	0	2	0	1	0	0	3	4	4	4	1	0
A0A023T787;Q9Y5S9;A0A0J9YW13	A0A023T787;Q9Y5S9	3;3;1	3;3;1	3;3;1	RNA-binding protein 8A	RBM8;RBM8A	tr|A0A023T787|A0A023T787_HUMAN RNA-binding protein 8A OS=Homo sapiens GN=RBM8 PE=2 SV=1;sp|Q9Y5S9|RBM8A_HUMAN RNA-binding protein 8A OS=Homo sapiens GN=RBM8A PE=1 SV=1	3	3	3	3	0	0	2	3	2	2	0	1	0	0	0	0	2	1	0	0	1	0	2	1	0	0	1	1	1	0	0	0	0	0	0	0	2	3	2	2	0	1
Q2VIN3;Q96E39;A0A1B0GUK8	Q2VIN3;Q96E39	21;21;8	3;3;3	3;3;3	RNA binding motif protein, X-linked-like-1	RBMXL1	tr|Q2VIN3|Q2VIN3_HUMAN RBM1 (Fragment) OS=Homo sapiens PE=4 SV=1;sp|Q96E39|RMXL1_HUMAN RNA binding motif protein, X-linked-like-1 OS=Homo sapiens GN=RBMXL1 PE=1 SV=1	3	21	3	3	8	9	19	20	20	21	3	4	1	4	1	1	10	11	11	11	18	19	18	19	17	15	10	9	12	13	11	13	8	8	1	1	2	2	2	3	0	0
O60493;Q3SYF1;A0A087X0R6;Q9UMY4	O60493	3;1;1;1	3;1;1;1	3;1;1;1	Sorting nexin-3	SNX3	sp|O60493|SNX3_HUMAN Sorting nexin-3 OS=Homo sapiens GN=SNX3 PE=1 SV=3	4	3	3	3	1	1	3	3	3	3	0	1	1	1	1	0	2	1	2	2	3	3	3	1	2	2	0	1	0	1	2	1	0	0	1	1	3	3	3	3	0	1
H7C5S6;Q59FT0;A0A140VJD0;Q9UFC0;F8WDB4	H7C5S6;Q59FT0;A0A140VJD0;Q9UFC0	4;4;4;4;1	4;4;4;4;1	4;4;4;4;1	Leucine-rich repeat and WD repeat-containing protein 1	LRWD1	tr|H7C5S6|H7C5S6_HUMAN Leucine-rich repeat and WD repeat-containing protein 1 (Fragment) OS=Homo sapiens GN=LRWD1 PE=1 SV=1;tr|Q59FT0|Q59FT0_HUMAN Uncharacterized protein (Fragment) OS=Homo sapiens PE=2 SV=1;tr|A0A140VJD0|A0A140VJD0_HUMAN Testicular tissue	5	4	4	4	1	1	3	4	1	3	0	0	0	0	1	1	0	0	0	2	0	0	2	2	1	2	0	0	1	1	1	1	1	1	1	1	3	4	1	3	0	0
O15014;E7ERY8;A5PKW6	O15014	3;1;1	3;1;1	3;1;1	Zinc finger protein 609	ZNF609	sp|O15014|ZN609_HUMAN Zinc finger protein 609 OS=Homo sapiens GN=ZNF609 PE=1 SV=2	3	3	3	3	0	2	3	3	3	2	0	1	1	0	1	1	2	2	1	1	2	2	2	2	2	1	1	1	0	2	2	1	1	1	0	2	3	3	3	2	0	1
B3KMS0;B4E0B7;B3KY03;Q15021;A0PJ76	B3KMS0;B4E0B7;B3KY03;Q15021	3;2;2;2;1	3;2;2;2;1	3;2;2;2;1	Condensin complex subunit 1	NCAPD2	tr|B3KMS0|B3KMS0_HUMAN Condensin complex subunit 1 OS=Homo sapiens PE=2 SV=1;tr|B4E0B7|B4E0B7_HUMAN Condensin complex subunit 1 OS=Homo sapiens PE=2 SV=1;tr|B3KY03|B3KY03_HUMAN Condensin complex subunit 1 OS=Homo sapiens PE=2 SV=1;sp|Q15021|CND1_HUMAN Cond	5	3	3	3	1	1	3	2	3	2	1	0	1	1	1	0	1	1	2	2	2	2	2	1	2	1	1	1	0	1	1	1	1	1	1	1	3	2	3	2	1	0
Q59E91;Q4G0F4;B4DZE5;O00411;K7EMH3	Q59E91;Q4G0F4;B4DZE5;O00411	3;3;2;2;1	3;3;2;2;1	3;3;2;2;1	DNA-directed RNA polymerase;DNA-directed RNA polymerase, mitochondrial	POLRMT	tr|Q59E91|Q59E91_HUMAN DNA-directed RNA polymerase (Fragment) OS=Homo sapiens PE=2 SV=1;tr|Q4G0F4|Q4G0F4_HUMAN DNA-directed RNA polymerase OS=Homo sapiens GN=POLRMT PE=2 SV=1;tr|B4DZE5|B4DZE5_HUMAN cDNA FLJ58806, highly similar to DNA-directed RNA polymera	5	3	3	3	0	0	3	3	3	3	1	0	1	1	0	1	0	1	1	2	2	2	3	3	1	0	1	1	1	0	1	1	0	0	0	0	3	3	3	3	1	0
B0AZM4;A8K6F0;A0A024R9L1;O60306	B0AZM4;A8K6F0;A0A024R9L1;O60306	5;5;5;5	5;5;5;5	5;5;5;5	Intron-binding protein aquarius	AQR	tr|B0AZM4|B0AZM4_HUMAN cDNA, FLJ79464, highly similar to Homo sapiens aquarius (Fragment) OS=Homo sapiens PE=2 SV=1;tr|A8K6F0|A8K6F0_HUMAN cDNA FLJ75449, highly similar to Homo sapiens aquarius homolog (mouse) (AQR), mRNA OS=Homo sapiens PE=2 SV=1;tr|A0A02	4	5	5	5	1	1	3	3	4	4	1	0	0	0	0	0	0	1	0	0	2	0	3	2	2	2	0	0	1	1	1	1	1	0	1	1	3	3	4	4	1	0
E5RJ93;E5RIS7;A0A1W2PPZ5;P23193;E5RK46;A0A1W2PS15;E5RFI1;A0A1W2PPV7;B7Z4S1	E5RJ93;E5RIS7;A0A1W2PPZ5;P23193;E5RK46;A0A1W2PS15;E5RFI1;A0A1W2PPV7;B7Z4S1	2;2;2;2;1;1;1;1;1	2;2;2;2;1;1;1;1;1	2;2;2;2;1;1;1;1;1	Transcription elongation factor A protein 1	TCEA1	tr|E5RJ93|E5RJ93_HUMAN Transcription elongation factor A protein 1 OS=Homo sapiens GN=TCEA1 PE=1 SV=1;tr|E5RIS7|E5RIS7_HUMAN Transcription elongation factor A protein 1 OS=Homo sapiens GN=TCEA1 PE=1 SV=1;tr|A0A1W2PPZ5|A0A1W2PPZ5_HUMAN Transcription elongat	9	2	2	2	1	1	2	1	2	2	0	0	0	0	0	0	1	1	0	1	2	2	2	2	1	1	1	1	0	1	0	1	1	1	1	1	2	1	2	2	0	0
E7ER68;B4DUD8;Q658Y4;H0YBR6	E7ER68;B4DUD8;Q658Y4	3;3;3;1	3;3;3;1	3;3;3;1	Protein FAM91A1	FAM91A1	tr|E7ER68|E7ER68_HUMAN Protein FAM91A1 OS=Homo sapiens GN=FAM91A1 PE=1 SV=1;tr|B4DUD8|B4DUD8_HUMAN cDNA FLJ57597 OS=Homo sapiens PE=2 SV=1;sp|Q658Y4|F91A1_HUMAN Protein FAM91A1 OS=Homo sapiens GN=FAM91A1 PE=1 SV=3	4	3	3	3	1	1	3	2	2	2	1	0	0	1	0	0	2	1	1	1	3	2	1	2	2	1	0	0	1	0	0	0	0	1	1	1	3	2	2	2	1	0
Q8NHU0;Q5HYN5;Q5DJT8;P0DMV2;P0DMV1;P0DMV0;P0DMU9;P0DMU8;P0DMU7	Q8NHU0;Q5HYN5;Q5DJT8;P0DMV2;P0DMV1;P0DMV0;P0DMU9;P0DMU8;P0DMU7	2;2;2;2;2;2;2;2;2	2;2;2;2;2;2;2;2;2	2;2;2;2;2;2;2;2;2	Cancer/testis antigen family 45 member A3;Cancer/testis antigen family 45 member A1;Cancer/testis antigen family 45 member A2;Cancer/testis antigen family 45 member A9;Cancer/testis antigen family 45 member A8;Cancer/testis antigen family 45 member A7;Cancer/testis antigen family 45 member A10;Cancer/testis antigen family 45 member A5;Cancer/testis antigen family 45 member A6	CT45A3;CT45A1;CT45A2;CT45A9;CT45A8;CT45A7;CT45A10;CT45A5;CT45A6	sp|Q8NHU0|CT453_HUMAN Cancer/testis antigen family 45 member A3 OS=Homo sapiens GN=CT45A3 PE=1 SV=1;sp|Q5HYN5|CT451_HUMAN Cancer/testis antigen family 45 member A1 OS=Homo sapiens GN=CT45A1 PE=1 SV=1;sp|Q5DJT8|CT452_HUMAN Cancer/testis antigen family 45 me	9	2	2	2	1	2	2	2	2	2	0	1	1	1	0	1	0	0	2	1	2	1	2	1	2	2	2	0	0	2	2	2	2	2	1	2	2	2	2	2	0	1
B2RCJ7;B7Z5T6;E7ES10;B7Z5T9;E9PCH5;E7EVY3;B7Z574;B7Z4U9;A0A1S5UZ18;A0A0C4DGB5;Q59HE3;A0A024RAN2;P20810;Q86YM9;H0Y7F0;H0Y9H6;Q6AZE3;E9PDE4;B7Z6N0;Q13940;B7Z8S8;F8W7E0;E7EQ12;B7Z7L4;Q15786;B2RDU1;A0A0A0MR45;E7EQA0;A8K8C4;H0YD33;D6RC54;E7EQK6;B7Z8U1;H0Y944;H0YA91;E9PSG1	B2RCJ7;B7Z5T6;E7ES10;B7Z5T9;E9PCH5;E7EVY3;B7Z574;B7Z4U9;A0A1S5UZ18;A0A0C4DGB5;Q59HE3;A0A024RAN2;P20810;Q86YM9;H0Y7F0;H0Y9H6;Q6AZE3;E9PDE4;B7Z6N0;Q13940;B7Z8S8;F8W7E0;E7EQ12;B7Z7L4;Q15786;B2RDU1;A0A0A0MR45;E7EQA0;A8K8C4;H0YD33	4;4;4;4;4;4;4;4;4;4;4;4;4;3;3;3;3;3;3;2;2;2;2;2;2;2;2;2;2;2;1;1;1;1;1;1	4;4;4;4;4;4;4;4;4;4;4;4;4;3;3;3;3;3;3;2;2;2;2;2;2;2;2;2;2;2;1;1;1;1;1;1	4;4;4;4;4;4;4;4;4;4;4;4;4;3;3;3;3;3;3;2;2;2;2;2;2;2;2;2;2;2;1;1;1;1;1;1	Calpastatin	CAST	tr|B2RCJ7|B2RCJ7_HUMAN cDNA, FLJ96117, highly similar to Homo sapiens calpastatin (CAST), transcript variant 4, mRNA OS=Homo sapiens PE=2 SV=1;tr|B7Z5T6|B7Z5T6_HUMAN cDNA FLJ53909, moderately similar to Calpastatin OS=Homo sapiens PE=2 SV=1;tr|E7ES10|E7ES1	36	4	4	4	1	0	3	4	4	4	0	1	1	0	0	0	3	2	1	0	1	2	2	4	2	1	1	1	0	0	0	0	0	0	1	0	3	4	4	4	0	1
O95251;B4DG18;E7EUP3;B7Z4D9;B3KVJ2;B4DJ40;B4DGH8	O95251;B4DG18;E7EUP3;B7Z4D9;B3KVJ2;B4DJ40	5;4;4;4;4;3;2	5;4;4;4;4;3;2	5;4;4;4;4;3;2	Histone acetyltransferase KAT7;Histone acetyltransferase	KAT7	sp|O95251|KAT7_HUMAN Histone acetyltransferase KAT7 OS=Homo sapiens GN=KAT7 PE=1 SV=1;tr|B4DG18|B4DG18_HUMAN Histone acetyltransferase OS=Homo sapiens PE=2 SV=1;tr|E7EUP3|E7EUP3_HUMAN Histone acetyltransferase OS=Homo sapiens GN=KAT7 PE=1 SV=1;tr|B7Z4D9|B7	7	5	5	5	0	0	2	4	4	3	0	1	1	1	1	0	1	1	1	1	2	3	2	3	2	2	1	1	1	1	1	0	0	0	0	0	2	4	4	3	0	1
Q8WYP5;B3KRD0;B3KTD2;B3KVE5	Q8WYP5;B3KRD0;B3KTD2;B3KVE5	7;4;4;4	7;4;4;4	7;4;4;4	Protein ELYS	AHCTF1	sp|Q8WYP5|ELYS_HUMAN Protein ELYS OS=Homo sapiens GN=AHCTF1 PE=1 SV=3;tr|B3KRD0|B3KRD0_HUMAN cDNA FLJ34045 fis, clone FCBBF2007095, highly similar to AT-hook-containing transcription factor 1 (Fragment) OS=Homo sapiens PE=2 SV=1;tr|B3KTD2|B3KTD2_HUMAN cDNA	4	7	7	7	1	2	6	5	6	5	0	1	0	0	1	0	0	0	0	0	2	2	5	6	2	2	0	0	2	0	0	0	0	1	1	2	6	5	6	5	0	1
Q9H4L7;D6RAY8;F8W9M2	Q9H4L7;D6RAY8	5;3;1	5;3;1	5;3;1	SWI/SNF-related matrix-associated actin-dependent regulator of chromatin subfamily A containing DEAD/H box 1	SMARCAD1	sp|Q9H4L7|SMRCD_HUMAN SWI/SNF-related matrix-associated actin-dependent regulator of chromatin subfamily A containing DEAD/H box 1 OS=Homo sapiens GN=SMARCAD1 PE=1 SV=2;tr|D6RAY8|D6RAY8_HUMAN SWI/SNF-related matrix-associated actin-dependent regulator of c	3	5	5	5	2	1	5	5	3	4	0	0	0	0	0	0	0	0	1	2	3	3	3	3	2	2	1	2	1	1	0	0	0	1	2	1	5	5	3	4	0	0
Q5VWN6;Q6IPC8	Q5VWN6	5;1	5;1	5;1	Protein FAM208B	FAM208B	sp|Q5VWN6|F208B_HUMAN Protein FAM208B OS=Homo sapiens GN=FAM208B PE=1 SV=1	2	5	5	5	0	0	5	5	3	4	0	0	0	0	0	0	0	1	1	2	2	3	3	3	3	3	0	0	0	0	0	1	1	0	0	0	5	5	3	4	0	0
Q9H814;B4DPU2	Q9H814	5;2	5;2	5;2	Phosphorylated adapter RNA export protein	PHAX	sp|Q9H814|PHAX_HUMAN Phosphorylated adapter RNA export protein OS=Homo sapiens GN=PHAX PE=1 SV=1	2	5	5	5	3	1	4	3	4	4	1	1	1	1	1	0	0	0	2	0	3	4	4	4	2	1	0	1	0	0	0	1	1	0	3	1	4	3	4	4	1	1
Q9H788;H0YAT1	Q9H788	5;1	5;1	5;1	SH2 domain-containing protein 4A	SH2D4A	sp|Q9H788|SH24A_HUMAN SH2 domain-containing protein 4A OS=Homo sapiens GN=SH2D4A PE=1 SV=1	2	5	5	5	2	2	4	3	5	4	2	3	2	2	2	1	3	2	2	3	3	2	4	5	1	3	2	2	3	2	2	2	1	1	2	2	4	3	5	4	2	3
Q6UB99;Q7Z5E5;A8K4M9	Q6UB99	8;1;1	8;1;1	8;1;1	Ankyrin repeat domain-containing protein 11	ANKRD11	sp|Q6UB99|ANR11_HUMAN Ankyrin repeat domain-containing protein 11 OS=Homo sapiens GN=ANKRD11 PE=1 SV=3	3	8	8	8	0	0	6	5	6	7	0	0	0	0	0	0	0	0	0	1	4	4	5	4	1	2	0	0	1	0	1	1	0	0	0	0	6	5	6	7	0	0
E5RGS2;Q9H6H4;B4DYB6	E5RGS2;Q9H6H4	3;3;1	3;3;1	3;3;1	Receptor expression-enhancing protein;Receptor expression-enhancing protein 4	REEP4	tr|E5RGS2|E5RGS2_HUMAN Receptor expression-enhancing protein OS=Homo sapiens GN=REEP4 PE=1 SV=1;sp|Q9H6H4|REEP4_HUMAN Receptor expression-enhancing protein 4 OS=Homo sapiens GN=REEP4 PE=1 SV=1	3	3	3	3	2	1	3	3	3	3	1	2	1	2	0	2	1	2	2	3	2	3	2	2	3	2	2	3	1	1	2	2	2	1	2	1	3	3	3	3	1	2
O15397;Q59F59;F5H2I3;H0YH64;F5H244	O15397	6;2;1;1;1	6;2;1;1;1	6;2;1;1;1	Importin-8	IPO8	sp|O15397|IPO8_HUMAN Importin-8 OS=Homo sapiens GN=IPO8 PE=1 SV=2	5	6	6	6	4	1	5	4	6	5	2	1	2	0	0	2	3	2	2	2	4	3	5	3	2	2	3	3	2	2	1	1	2	0	4	1	5	4	6	5	2	1
P78345;Q5VUC9;Q5VUC3	P78345	5;2;2	5;2;2	5;2;2	Ribonuclease P protein subunit p38	RPP38	sp|P78345|RPP38_HUMAN Ribonuclease P protein subunit p38 OS=Homo sapiens GN=RPP38 PE=1 SV=2	3	5	5	5	1	1	5	5	5	5	0	0	1	0	0	0	2	4	4	3	4	4	4	5	4	3	1	1	1	2	1	1	0	1	1	1	5	5	5	5	0	0
A0A024R704;P78362;H7C5L6;C9J2M4;C9JWF7	A0A024R704;P78362	7;7;2;1;1	5;5;1;1;1	5;5;1;1;1	SRSF protein kinase 2;SRSF protein kinase 2 N-terminal;SRSF protein kinase 2 C-terminal	SRPK2	tr|A0A024R704|A0A024R704_HUMAN SFRS protein kinase 2, isoform CRA_b OS=Homo sapiens GN=SRPK2 PE=4 SV=1;sp|P78362|SRPK2_HUMAN SRSF protein kinase 2 OS=Homo sapiens GN=SRPK2 PE=1 SV=3	5	7	5	5	3	3	7	7	6	7	2	1	1	1	1	1	2	1	1	2	3	5	5	6	5	4	1	3	2	3	3	3	2	2	1	1	5	5	4	5	1	1
A0A024R363;A0A087X0F1	A0A024R363;A0A087X0F1	36;25	2;0	2;0		C3orf63;FAM208A	tr|A0A024R363|A0A024R363_HUMAN Chromosome 3 open reading frame 63, isoform CRA_b OS=Homo sapiens GN=C3orf63 PE=4 SV=1;tr|A0A087X0F1|A0A087X0F1_HUMAN Protein TASOR OS=Homo sapiens GN=FAM208A PE=1 SV=1	2	36	2	2	10	12	33	32	34	30	2	2	3	1	3	2	17	17	20	22	27	26	32	28	24	26	16	13	20	18	20	19	13	19	0	0	1	1	2	2	0	0
Q53FE8;Q53FF5;Q9UNZ2;F2Z2K0;Q6ZQU3	Q53FE8;Q53FF5;Q9UNZ2;F2Z2K0	6;5;5;4;2	6;5;5;4;2	6;5;5;4;2	NSFL1 cofactor p47	NSFL1C	tr|Q53FE8|Q53FE8_HUMAN cDNA FLJ36526 fis, clone TRACH2003347, highly similar to NSFL1 cofactor p47 (Fragment) OS=Homo sapiens PE=2 SV=1;tr|Q53FF5|Q53FF5_HUMAN p47 protein isoform a variant (Fragment) OS=Homo sapiens PE=2 SV=1;sp|Q9UNZ2|NSF1C_HUMAN NSFL1 co	5	6	6	6	2	3	4	4	3	6	0	0	0	0	0	0	1	0	0	0	3	3	4	4	2	0	2	0	1	1	0	0	0	1	2	3	4	4	3	6	0	0
A8K9K8;Q9UNQ2;D6RCL3;B4DRY2;A0A0C4DGB1	A8K9K8;Q9UNQ2;D6RCL3;B4DRY2;A0A0C4DGB1	4;4;2;2;2	4;4;2;2;2	4;4;2;2;2	Probable dimethyladenosine transferase	DIMT1	tr|A8K9K8|A8K9K8_HUMAN rRNA adenine N(6)-methyltransferase OS=Homo sapiens PE=2 SV=1;sp|Q9UNQ2|DIM1_HUMAN Probable dimethyladenosine transferase OS=Homo sapiens GN=DIMT1 PE=1 SV=1;tr|D6RCL3|D6RCL3_HUMAN rRNA adenine N(6)-methyltransferase OS=Homo sapiens G	5	4	4	4	2	1	3	4	4	4	2	2	2	3	1	1	2	2	3	3	3	3	4	4	3	3	2	2	2	2	2	2	1	2	2	1	3	4	4	4	2	2
H0Y4W2;F2Z2U4;Q9Y4A5;Q59FH1	H0Y4W2;F2Z2U4;Q9Y4A5;Q59FH1	12;12;12;11	12;12;12;11	12;12;12;11	Transformation/transcription domain-associated protein	TRRAP	tr|H0Y4W2|H0Y4W2_HUMAN Transformation/transcription domain-associated protein (Fragment) OS=Homo sapiens GN=TRRAP PE=1 SV=1;tr|F2Z2U4|F2Z2U4_HUMAN Transformation/transcription domain-associated protein OS=Homo sapiens GN=TRRAP PE=1 SV=3;sp|Q9Y4A5|TRRAP_HUM	4	12	12	12	0	1	10	10	8	9	0	0	0	0	0	0	0	0	0	1	5	4	7	8	4	4	1	0	1	0	0	1	0	0	0	1	10	10	8	9	0	0
A2A2D0;B5BU83;A0A140VJW2;P16949;Q59G27;Q96CE4;B7Z4K3	A2A2D0;B5BU83;A0A140VJW2;P16949;Q59G27;Q96CE4	3;3;3;3;2;2;1	3;3;3;3;2;2;1	2;2;2;2;1;2;0	Stathmin	STMN1	tr|A2A2D0|A2A2D0_HUMAN Stathmin (Fragment) OS=Homo sapiens GN=STMN1 PE=1 SV=8;tr|B5BU83|B5BU83_HUMAN Stathmin OS=Homo sapiens GN=STMN1 PE=2 SV=1;tr|A0A140VJW2|A0A140VJW2_HUMAN Stathmin OS=Homo sapiens PE=2 SV=1;sp|P16949|STMN1_HUMAN Stathmin OS=Homo sapien	7	3	3	2	2	1	3	3	3	3	1	1	0	1	0	0	2	2	2	1	1	1	2	2	2	2	2	1	1	1	1	1	1	2	2	1	3	3	3	3	1	1
Q96L91;A7E2D7;A0A0A0MR70	Q96L91;A7E2D7	13;7;1	13;7;1	13;7;1	E1A-binding protein p400	EP400	sp|Q96L91|EP400_HUMAN E1A-binding protein p400 OS=Homo sapiens GN=EP400 PE=1 SV=4;tr|A7E2D7|A7E2D7_HUMAN EP400 protein (Fragment) OS=Homo sapiens GN=EP400 PE=2 SV=1	3	13	13	13	0	0	12	12	11	10	0	0	0	0	0	1	0	0	1	2	5	4	10	10	5	4	0	0	0	0	0	0	0	0	0	0	12	12	11	10	0	0
Q5H9U9;H0Y9B2	Q5H9U9	16;1	10;0	0;0	Probable ATP-dependent RNA helicase DDX60-like	DDX60L	sp|Q5H9U9|DDX6L_HUMAN Probable ATP-dependent RNA helicase DDX60-like OS=Homo sapiens GN=DDX60L PE=2 SV=2	2	16	10	0	2	3	13	13	14	12	1	3	2	2	2	3	1	1	2	5	8	8	11	10	7	8	1	3	1	1	3	3	3	4	1	1	7	8	9	7	0	0
Q96N31;B4DLY0;E9PD50;Q92540;B1ALB4;Q8NB69;E9PBK2;D6RAD0;E9PEK3;Q6TV06	Q96N31;B4DLY0;E9PD50;Q92540;B1ALB4;Q8NB69	4;4;4;4;3;3;1;1;1;1	4;4;4;4;3;3;1;1;1;1	4;4;4;4;3;3;1;1;1;1	Protein SMG7	SMG7	tr|Q96N31|Q96N31_HUMAN cDNA FLJ31473 fis, clone NT2NE2001530 (Fragment) OS=Homo sapiens PE=2 SV=1;tr|B4DLY0|B4DLY0_HUMAN cDNA FLJ55570, highly similar to Protein SMG7 (Fragment) OS=Homo sapiens PE=2 SV=1;tr|E9PD50|E9PD50_HUMAN Protein SMG7 OS=Homo sapiens	10	4	4	4	2	2	3	3	3	4	2	1	1	1	1	1	2	2	1	2	2	2	3	3	2	2	1	1	2	1	1	2	2	1	2	2	3	3	3	4	2	1
A0A024R4X7;Q9UKX7;B4E2D3;B0QY21;X6RKQ2;B1AHA5	A0A024R4X7;Q9UKX7	7;7;3;2;1;1	7;7;3;2;1;1	7;7;3;2;1;1	Nuclear pore complex protein Nup50	hCG_1989366;NUP50	tr|A0A024R4X7|A0A024R4X7_HUMAN HCG1989366, isoform CRA_a OS=Homo sapiens GN=hCG_1989366 PE=4 SV=1;sp|Q9UKX7|NUP50_HUMAN Nuclear pore complex protein Nup50 OS=Homo sapiens GN=NUP50 PE=1 SV=2	6	7	7	7	0	1	4	4	5	7	0	0	0	0	0	0	2	2	1	1	3	4	5	3	3	1	2	1	1	0	1	1	0	0	0	1	4	4	5	7	0	0
P62304;A6NHK2	P62304;A6NHK2	2;1	2;1	2;1	Small nuclear ribonucleoprotein E	SNRPE	sp|P62304|RUXE_HUMAN Small nuclear ribonucleoprotein E OS=Homo sapiens GN=SNRPE PE=1 SV=1;tr|A6NHK2|A6NHK2_HUMAN Small nuclear ribonucleoprotein E OS=Homo sapiens GN=SNRPE PE=1 SV=1	2	2	2	2	1	1	2	2	2	2	1	1	1	1	1	1	2	2	2	1	2	2	2	2	2	2	2	2	1	1	1	1	1	1	1	1	2	2	2	2	1	1
Q5VZL5;H7C1I7	Q5VZL5;H7C1I7	11;8	11;8	11;8	Zinc finger MYM-type protein 4	ZMYM4	sp|Q5VZL5|ZMYM4_HUMAN Zinc finger MYM-type protein 4 OS=Homo sapiens GN=ZMYM4 PE=1 SV=1;tr|H7C1I7|H7C1I7_HUMAN Zinc finger MYM-type protein 4 (Fragment) OS=Homo sapiens GN=ZMYM4 PE=1 SV=1	2	11	11	11	0	0	10	9	7	10	1	1	1	1	0	0	1	1	0	0	3	3	7	5	3	5	1	1	0	0	1	1	0	1	0	0	10	9	7	10	1	1
A0A087WXK8;Q9H4H8	A0A087WXK8;Q9H4H8	2;2	2;2	2;2	Protein FAM83D	FAM83D	tr|A0A087WXK8|A0A087WXK8_HUMAN Chromosome 20 open reading frame 129 OS=Homo sapiens GN=FAM83D PE=1 SV=1;sp|Q9H4H8|FA83D_HUMAN Protein FAM83D OS=Homo sapiens GN=FAM83D PE=1 SV=3	2	2	2	2	1	0	2	2	2	2	0	0	0	0	0	0	0	0	0	2	2	2	2	2	1	2	1	0	0	0	1	0	0	1	1	0	2	2	2	2	0	0
B4DG55;L7RRS0;O00443;B4DRX6	B4DG55;L7RRS0;O00443;B4DRX6	2;2;2;1	2;2;2;1	2;2;2;1	Phosphatidylinositol 4-phosphate 3-kinase C2 domain-containing subunit alpha	PIK3C2A	tr|B4DG55|B4DG55_HUMAN cDNA FLJ53905, highly similar to Phosphatidylinositol-4-phosphate 3-kinase C2domain-containing alpha polypeptide (EC 2.7.1.154) OS=Homo sapiens PE=2 SV=1;tr|L7RRS0|L7RRS0_HUMAN Phosphatidylinositol-4-phosphate 3-kinase, catalytic sub	4	2	2	2	0	0	2	1	2	2	1	0	1	1	0	1	1	1	0	0	1	2	2	2	1	1	0	0	0	0	0	1	0	0	0	0	2	1	2	2	1	0
A0A1W2PS69;E9PM72;A0A1W2PRX4;B4DSE1;A0A1W2PS27;A0A1W2PRB8;Q9NVC6;A0A1W2PNF3;E9PKQ4;A0A1W2PPP8;A0A1W2PR99;A0A1W2PQ48;A0A1W2PNW7	A0A1W2PS69;E9PM72;A0A1W2PRX4;B4DSE1;A0A1W2PS27;A0A1W2PRB8;Q9NVC6;A0A1W2PNF3;E9PKQ4;A0A1W2PPP8;A0A1W2PR99;A0A1W2PQ48;A0A1W2PNW7	2;2;2;2;2;2;2;1;1;1;1;1;1	2;2;2;2;2;2;2;1;1;1;1;1;1	2;2;2;2;2;2;2;1;1;1;1;1;1	Mediator of RNA polymerase II transcription subunit 17	MED17	tr|A0A1W2PS69|A0A1W2PS69_HUMAN Mediator of RNA polymerase II transcription subunit 17 OS=Homo sapiens GN=MED17 PE=1 SV=1;tr|E9PM72|E9PM72_HUMAN Mediator of RNA polymerase II transcription subunit 17 OS=Homo sapiens GN=MED17 PE=1 SV=2;tr|A0A1W2PRX4|A0A1W2PR	13	2	2	2	0	0	1	1	2	2	0	0	0	0	0	0	1	0	0	1	2	1	2	2	2	2	0	0	0	0	0	0	0	0	0	0	1	1	2	2	0	0
E5RGR1;Q96BK5;E5RJG9;A0A0A6YYK5	E5RGR1;Q96BK5;E5RJG9;A0A0A6YYK5	2;2;1;1	2;2;1;1	2;2;1;1	PIN2/TERF1-interacting telomerase inhibitor 1	PINX1	tr|E5RGR1|E5RGR1_HUMAN PIN2/TERF1-interacting telomerase inhibitor 1 (Fragment) OS=Homo sapiens GN=PINX1 PE=1 SV=1;sp|Q96BK5|PINX1_HUMAN PIN2/TERF1-interacting telomerase inhibitor 1 OS=Homo sapiens GN=PINX1 PE=1 SV=2;tr|E5RJG9|E5RJG9_HUMAN PIN2/TERF1-inte	4	2	2	2	0	0	1	1	2	0	0	0	0	0	0	0	1	0	1	1	1	2	2	2	1	2	0	0	1	1	1	1	0	0	0	0	1	1	2	0	0	0
B7Z5U5;Q9H4Z3;A0A087WWZ2	B7Z5U5;Q9H4Z3	3;3;1	3;3;1	3;3;1	Phosphorylated CTD-interacting factor 1	PCIF1	tr|B7Z5U5|B7Z5U5_HUMAN cDNA FLJ61655, highly similar to Phosphorylated CTD-interacting factor 1 OS=Homo sapiens PE=2 SV=1;sp|Q9H4Z3|PCIF1_HUMAN Phosphorylated CTD-interacting factor 1 OS=Homo sapiens GN=PCIF1 PE=1 SV=1	3	3	3	3	0	0	2	2	2	3	0	0	0	0	0	0	0	1	0	0	2	1	2	3	2	1	0	0	1	0	0	1	0	0	0	0	2	2	2	3	0	0
H0Y6W0;A8K4N2;A0A024R1C2;O95985;H7C4B0;B3KU89;B4E3G2	H0Y6W0;A8K4N2;A0A024R1C2;O95985	3;3;3;3;1;1;1	3;3;3;3;1;1;1	3;3;3;3;1;1;1	DNA topoisomerase;DNA topoisomerase 3-beta-1	TOP3B	tr|H0Y6W0|H0Y6W0_HUMAN DNA topoisomerase (Fragment) OS=Homo sapiens GN=TOP3B PE=1 SV=1;tr|A8K4N2|A8K4N2_HUMAN DNA topoisomerase OS=Homo sapiens PE=2 SV=1;tr|A0A024R1C2|A0A024R1C2_HUMAN DNA topoisomerase OS=Homo sapiens GN=TOP3B PE=3 SV=1;sp|O95985|TOP3B_HU	7	3	3	3	1	0	3	3	3	2	0	0	0	0	0	0	1	2	2	1	2	2	2	3	2	2	0	0	0	1	0	1	1	0	1	0	3	3	3	2	0	0
H7C5L9;Q8NBL6;G5E9W7;G5E9V5;P82650;H7C5F2;Q59GX8;H7C5H3;A8K9Y7	H7C5L9;Q8NBL6;G5E9W7;G5E9V5;P82650;H7C5F2;Q59GX8;H7C5H3;A8K9Y7	2;2;2;2;2;1;1;1;1	2;2;2;2;2;1;1;1;1	2;2;2;2;2;1;1;1;1	28S ribosomal protein S22, mitochondrial	MRPS22	tr|H7C5L9|H7C5L9_HUMAN 28S ribosomal protein S22, mitochondrial (Fragment) OS=Homo sapiens GN=MRPS22 PE=1 SV=1;tr|Q8NBL6|Q8NBL6_HUMAN cDNA PSEC0127 fis, clone PLACE1003724, highly similar to Mitochondrial 28S ribosomal protein S22 OS=Homo sapiens PE=2 SV=1	9	2	2	2	2	2	2	1	2	2	1	2	2	2	2	1	2	2	2	2	1	2	2	2	2	2	2	2	2	2	2	1	1	2	2	2	2	1	2	2	1	2
A0A024QYT6;H7C1E4;P61966	A0A024QYT6;H7C1E4;P61966	3;3;3	3;3;3	3;3;3	AP-1 complex subunit sigma-1A	AP1S1	tr|A0A024QYT6|A0A024QYT6_HUMAN AP complex subunit sigma OS=Homo sapiens GN=AP1S1 PE=3 SV=1;tr|H7C1E4|H7C1E4_HUMAN AP complex subunit sigma (Fragment) OS=Homo sapiens GN=AP1S1 PE=1 SV=1;sp|P61966|AP1S1_HUMAN AP-1 complex subunit sigma-1A OS=Homo sapiens GN=	3	3	3	3	2	1	3	3	3	2	2	1	1	3	1	2	2	3	1	2	2	3	3	2	1	1	1	1	0	2	2	1	1	2	2	1	3	3	3	2	2	1
Q5T5Y3;B7ZLW1	Q5T5Y3;B7ZLW1	5;4	5;4	5;4	Calmodulin-regulated spectrin-associated protein 1	CAMSAP1	sp|Q5T5Y3|CAMP1_HUMAN Calmodulin-regulated spectrin-associated protein 1 OS=Homo sapiens GN=CAMSAP1 PE=1 SV=2;tr|B7ZLW1|B7ZLW1_HUMAN CAMSAP1 protein OS=Homo sapiens GN=CAMSAP1 PE=2 SV=1	2	5	5	5	0	0	3	3	3	4	1	0	1	0	0	0	0	0	0	0	3	4	2	2	3	3	1	1	2	0	0	2	0	0	0	0	3	3	3	4	1	0
Q9BQD2;A0A1W2PNW1;B4DR42;B7ZAC1;B2R680;A8K4S9;P42226;B4DQB3;G3V2X7;H0YIY2;H0YJH6	Q9BQD2;A0A1W2PNW1;B4DR42;B7ZAC1;B2R680;A8K4S9;P42226;B4DQB3;G3V2X7	4;4;4;4;4;4;4;3;2;1;1	4;4;4;4;4;4;4;3;2;1;1	4;4;4;4;4;4;4;3;2;1;1	Signal transducer and activator of transcription;Signal transducer and activator of transcription 6	STAT6	tr|Q9BQD2|Q9BQD2_HUMAN Signal transducer and activator of transcription OS=Homo sapiens PE=2 SV=1;tr|A0A1W2PNW1|A0A1W2PNW1_HUMAN Signal transducer and activator of transcription OS=Homo sapiens GN=STAT6 PE=1 SV=1;tr|B4DR42|B4DR42_HUMAN Signal transducer an	11	4	4	4	1	1	4	4	3	3	1	1	2	2	0	0	2	2	1	0	3	2	1	2	1	2	2	1	1	1	1	1	1	1	1	1	4	4	3	3	1	1
A0A024R8E8;Q7Z333	A0A024R8E8;Q7Z333	4;4	4;4	4;4	Probable helicase senataxin	SETX	tr|A0A024R8E8|A0A024R8E8_HUMAN Senataxin, isoform CRA_b OS=Homo sapiens GN=SETX PE=4 SV=1;sp|Q7Z333|SETX_HUMAN Probable helicase senataxin OS=Homo sapiens GN=SETX PE=1 SV=4	2	4	4	4	0	0	4	4	4	4	0	0	0	0	0	0	0	0	1	0	2	3	3	4	3	1	0	0	0	0	0	0	0	0	0	0	4	4	4	4	0	0
A0A024R0S6;Q9NZN4;B4DU62;B7ZAY3;B3KUH4;Q8NCJ3;B4DLA1;B4DE23	A0A024R0S6;Q9NZN4;B4DU62;B7ZAY3;B3KUH4;Q8NCJ3;B4DLA1	3;3;2;2;2;2;2;1	3;3;2;2;2;2;2;1	3;3;2;2;2;2;2;1	EH domain-containing protein 2	EHD2	tr|A0A024R0S6|A0A024R0S6_HUMAN EH-domain containing 2, isoform CRA_a OS=Homo sapiens GN=EHD2 PE=3 SV=1;sp|Q9NZN4|EHD2_HUMAN EH domain-containing protein 2 OS=Homo sapiens GN=EHD2 PE=1 SV=2;tr|B4DU62|B4DU62_HUMAN cDNA FLJ54154, highly similar to EH-domain-c	8	3	3	3	1	0	2	3	3	2	1	1	1	0	0	0	1	2	2	2	1	3	2	2	1	0	3	2	1	1	0	0	1	1	1	0	2	3	3	2	1	1
A5YM55;A0A024R8M9;B7Z8Y7;O94762;A0A024R8S8;B3KQK2;J3KTQ2;Q8WYH5;Q9BW80;Q6FIC9;J3QLU0;J3KSL7;Q9BSD6;J3KSV9	A5YM55;A0A024R8M9;B7Z8Y7;O94762;A0A024R8S8;B3KQK2;J3KTQ2;Q8WYH5;Q9BW80	8;8;8;8;4;4;4;4;4;2;2;2;2;1	8;8;8;8;4;4;4;4;4;2;2;2;2;1	8;8;8;8;4;4;4;4;4;2;2;2;2;1	ATP-dependent DNA helicase Q5	RECQL5;PP1045	tr|A5YM55|A5YM55_HUMAN ATP-dependent DNA helicase OS=Homo sapiens GN=RECQL5 PE=2 SV=1;tr|A0A024R8M9|A0A024R8M9_HUMAN ATP-dependent DNA helicase OS=Homo sapiens GN=RECQL5 PE=3 SV=1;tr|B7Z8Y7|B7Z8Y7_HUMAN cDNA FLJ61700, highly similar to ATP-dependent DNA he	14	8	8	8	0	0	6	6	5	4	0	0	0	0	0	0	0	1	1	2	3	6	6	5	3	1	0	0	0	0	1	0	0	0	0	0	6	6	5	4	0	0
B4DHK6;A0A024R069;A0A0A0MTL5;Q13309;D6R9R7	B4DHK6;A0A024R069;A0A0A0MTL5;Q13309	3;3;3;3;1	3;3;3;3;1	3;3;3;3;1	S-phase kinase-associated protein 2	SKP2	tr|B4DHK6|B4DHK6_HUMAN cDNA FLJ53740, highly similar to S-phase kinase-associated protein 2 OS=Homo sapiens PE=2 SV=1;tr|A0A024R069|A0A024R069_HUMAN S-phase kinase-associated protein 2 (P45), isoform CRA_c OS=Homo sapiens GN=SKP2 PE=4 SV=1;tr|A0A0A0MTL5|A0	5	3	3	3	1	1	3	3	2	3	0	0	0	0	0	0	0	1	2	2	3	3	3	3	3	3	0	1	1	0	1	0	0	0	1	1	3	3	2	3	0	0
F8W6D9;B3KX86;Q9GZR1;H0Y4F4;D6RG09;B3KM94;D6RJH1;B3KMM0;H0Y8Y8	F8W6D9;B3KX86;Q9GZR1;H0Y4F4;D6RG09;B3KM94	4;4;4;3;2;2;1;1;1	4;4;4;3;2;2;1;1;1	4;4;4;3;2;2;1;1;1	Sentrin-specific protease 6	SENP6	tr|F8W6D9|F8W6D9_HUMAN Sentrin-specific protease 6 OS=Homo sapiens GN=SENP6 PE=1 SV=1;tr|B3KX86|B3KX86_HUMAN cDNA FLJ44973 fis, clone BRAWH3001638, highly similar to Sentrin-specific protease 6 (EC 3.4.22.-) OS=Homo sapiens PE=2 SV=1;sp|Q9GZR1|SENP6_HUMAN	9	4	4	4	1	1	3	3	4	3	1	1	1	1	1	1	1	0	2	0	3	3	2	4	1	2	0	0	1	1	1	0	1	1	1	1	3	3	4	3	1	1
A8MX75;P18074;E7EVE9;Q6ZNQ5;Q2TB79;K7EKF3;K7EIT8	A8MX75;P18074;E7EVE9;Q6ZNQ5;Q2TB79	4;4;3;2;2;1;1	4;4;3;2;2;1;1	4;4;3;2;2;1;1	TFIIH basal transcription factor complex helicase XPD subunit	ERCC2	tr|A8MX75|A8MX75_HUMAN TFIIH basal transcription factor complex helicase XPD subunit (Fragment) OS=Homo sapiens GN=ERCC2 PE=1 SV=2;sp|P18074|ERCC2_HUMAN TFIIH basal transcription factor complex helicase XPD subunit OS=Homo sapiens GN=ERCC2 PE=1 SV=1;tr|E7E	7	4	4	4	1	1	3	3	3	3	1	0	1	0	0	0	0	0	0	0	4	3	3	4	4	4	0	1	1	1	1	0	0	0	1	1	3	3	3	3	1	0
B7Z5N5;Q53XR6;Q15796;K7EJX0;H0YMP2;H0YL71;K7ESI8;K7EL92;H3BP09;K7ERC7;H3BVD1;Q59F45;A0A024R5Z3;A0A024RDR3;P84022;O15198	B7Z5N5;Q53XR6;Q15796;K7EJX0	3;3;3;2;1;1;1;1;1;1;1;1;1;1;1;1	3;3;3;2;1;1;1;1;1;1;1;1;1;1;1;1	3;3;3;2;1;1;1;1;1;1;1;1;1;1;1;1	Mothers against decapentaplegic homolog;Mothers against decapentaplegic homolog 2	SMAD2	tr|B7Z5N5|B7Z5N5_HUMAN Mothers against decapentaplegic homolog OS=Homo sapiens GN=SMAD2 PE=1 SV=1;tr|Q53XR6|Q53XR6_HUMAN Mothers against decapentaplegic homolog OS=Homo sapiens GN=SMAD2 PE=2 SV=1;sp|Q15796|SMAD2_HUMAN Mothers against decapentaplegic homolo	16	3	3	3	2	2	3	2	2	2	2	1	2	1	2	1	2	1	1	1	1	2	2	1	1	2	1	2	2	2	2	2	2	2	2	2	3	2	2	2	2	1
Q96BN8;H0Y8S4;H0Y9T0	Q96BN8	3;1;1	3;1;1	3;1;1	Ubiquitin thioesterase otulin	OTULIN	sp|Q96BN8|OTUL_HUMAN Ubiquitin thioesterase otulin OS=Homo sapiens GN=OTULIN PE=1 SV=3	3	3	3	3	2	1	2	2	3	2	1	2	1	2	0	1	1	1	2	1	2	1	2	3	3	1	2	1	1	1	1	1	1	2	2	1	2	2	3	2	1	2
G5EA18;E5RJN7;A0A0A0MTC4;A0A0A0MTD1;Q2TBD5;F8VPI7;Q4LE57;E7EPX0;A0A0A0MTC6;E7EVJ4;E9PH62;A0A0A0MTC5;A0A024R7X7;Q9NUL3;A8K276;E7EVI1;B7Z1P6;E5RJ67;H0YBY0	G5EA18;E5RJN7;A0A0A0MTC4;A0A0A0MTD1;Q2TBD5;F8VPI7;Q4LE57;E7EPX0;A0A0A0MTC6;E7EVJ4;E9PH62;A0A0A0MTC5;A0A024R7X7;Q9NUL3;A8K276;E7EVI1;B7Z1P6;E5RJ67	7;7;7;7;7;7;7;7;7;7;7;7;7;7;6;5;5;4;2	7;7;7;7;7;7;7;7;7;7;7;7;7;7;6;5;5;4;2	5;5;5;5;5;5;5;5;5;5;5;5;5;5;4;3;3;4;2	Double-stranded RNA-binding protein Staufen homolog 2	STAU2;STAU2 variant protein	tr|G5EA18|G5EA18_HUMAN Double-stranded RNA-binding protein Staufen homolog 2 OS=Homo sapiens GN=STAU2 PE=1 SV=1;tr|E5RJN7|E5RJN7_HUMAN Double-stranded RNA-binding protein Staufen homolog 2 (Fragment) OS=Homo sapiens GN=STAU2 PE=1 SV=1;tr|A0A0A0MTC4|A0A0A0M	19	7	7	5	2	2	4	5	5	4	0	0	0	1	0	1	1	1	1	2	3	2	6	5	5	6	1	0	2	2	1	1	1	2	2	2	4	5	5	4	0	0
B4E107;B2R7P0;F5GXE4;B4DR48;B4DIK1;B4DK25;H0Y5C2;O95260;B3KWA3;A8K9E2	B4E107;B2R7P0;F5GXE4;B4DR48;B4DIK1;B4DK25;H0Y5C2;O95260;B3KWA3;A8K9E2	4;4;4;4;3;3;3;3;2;2	4;4;4;4;3;3;3;3;2;2	4;4;4;4;3;3;3;3;2;2	Arginyl-tRNA--protein transferase 1	ATE1	tr|B4E107|B4E107_HUMAN Arginyl-tRNA--protein transferase 1 OS=Homo sapiens GN=ATE1 PE=1 SV=1;tr|B2R7P0|B2R7P0_HUMAN Arginyl-tRNA--protein transferase 1 OS=Homo sapiens PE=2 SV=1;tr|F5GXE4|F5GXE4_HUMAN Arginyl-tRNA--protein transferase 1 OS=Homo sapiens GN=	10	4	4	4	2	1	4	4	3	3	0	1	0	0	0	0	1	1	1	1	3	3	3	3	2	1	1	0	0	0	0	1	0	0	2	1	4	4	3	3	0	1
B4E324;X6R5C5;Q59EV6;X6R8A1;P10619	B4E324;X6R5C5;Q59EV6;X6R8A1;P10619	3;3;3;3;3	3;3;3;3;3	3;3;3;3;3	Carboxypeptidase;Lysosomal protective protein;Lysosomal protective protein 32 kDa chain;Lysosomal protective protein 20 kDa chain	CTSA;PPGB	tr|B4E324|B4E324_HUMAN cDNA FLJ60397, highly similar to Lysosomal protective protein (EC 3.4.16.5) OS=Homo sapiens PE=2 SV=1;tr|X6R5C5|X6R5C5_HUMAN Carboxypeptidase OS=Homo sapiens GN=CTSA PE=1 SV=1;tr|Q59EV6|Q59EV6_HUMAN Carboxypeptidase (Fragment) OS=Hom	5	3	3	3	3	3	2	3	2	2	2	2	3	3	3	3	2	3	3	3	2	2	1	3	2	3	3	2	2	3	3	3	3	3	3	3	2	3	2	2	2	2
Q5SZE2;Q5SZE3;H0YKH6;Q5SZE4;Q5SZE1;A8K4M4;Q96G23;H0YNU7	Q5SZE2;Q5SZE3;H0YKH6;Q5SZE4;Q5SZE1;A8K4M4;Q96G23;H0YNU7	2;2;2;2;2;2;2;1	2;2;2;2;2;2;2;1	2;2;2;2;2;2;2;1	Ceramide synthase 2	CERS2	tr|Q5SZE2|Q5SZE2_HUMAN Ceramide synthase 2 (Fragment) OS=Homo sapiens GN=CERS2 PE=1 SV=8;tr|Q5SZE3|Q5SZE3_HUMAN Ceramide synthase 2 (Fragment) OS=Homo sapiens GN=CERS2 PE=1 SV=1;tr|H0YKH6|H0YKH6_HUMAN Ceramide synthase 2 (Fragment) OS=Homo sapiens GN=CERS2	8	2	2	2	2	1	2	1	1	1	1	1	1	1	1	1	2	1	1	0	1	1	1	2	1	1	1	1	1	1	1	1	1	1	2	1	2	1	1	1	1	1
Q59GQ7;A0A0C4DGA6;Q14527;A8K5B6;H7C5K0;Q05DQ5;Q05DF7;Q05BZ6	Q59GQ7;A0A0C4DGA6;Q14527;A8K5B6;H7C5K0	6;6;6;5;4;2;2;2	6;6;6;5;4;2;2;2	6;6;6;5;4;2;2;2	Helicase-like transcription factor	HLTF	tr|Q59GQ7|Q59GQ7_HUMAN SWI/SNF-related matrix-associated actin-dependent regulator of chromatin a3 variant (Fragment) OS=Homo sapiens PE=2 SV=1;tr|A0A0C4DGA6|A0A0C4DGA6_HUMAN Helicase-like transcription factor OS=Homo sapiens GN=HLTF PE=1 SV=1;sp|Q14527|HL	8	6	6	6	1	3	5	5	5	5	2	1	0	1	1	1	2	2	1	1	5	3	2	3	3	2	2	2	2	2	2	3	2	1	1	3	5	5	5	5	2	1
A0A1U9X7A9;A0A1U9X7A6;A0A024RCR6;A0A0G2JK23;P46379;A0A0G2JL47;H0Y710;F6S6P2;X6REW1;A0A0G2JJM1;H0Y4L1;F6UR09;F6U1F2;F6XTU0;A0A0G2JJR8;A0A1B0GX79;F6WML8;F6VEM6;F6X9W3;F6U341	A0A1U9X7A9;A0A1U9X7A6;A0A024RCR6;A0A0G2JK23;P46379;A0A0G2JL47	6;6;6;6;6;5;2;2;2;2;1;1;1;1;1;1;1;1;1;1	6;6;6;6;6;5;2;2;2;2;1;1;1;1;1;1;1;1;1;1	6;6;6;6;6;5;2;2;2;2;1;1;1;1;1;1;1;1;1;1	Large proline-rich protein BAG6	BAT3;BAG6	tr|A0A1U9X7A9|A0A1U9X7A9_HUMAN BAG6 OS=Homo sapiens PE=4 SV=1;tr|A0A1U9X7A6|A0A1U9X7A6_HUMAN BAG6 OS=Homo sapiens PE=4 SV=1;tr|A0A024RCR6|A0A024RCR6_HUMAN BAG6 OS=Homo sapiens GN=BAT3 PE=1 SV=1;tr|A0A0G2JK23|A0A0G2JK23_HUMAN Large proline-rich protein BAG6	20	6	6	6	2	2	4	4	5	4	4	2	5	4	2	1	4	2	2	4	3	3	5	4	2	4	4	3	2	1	4	3	3	3	2	2	4	4	5	4	4	2
A8KAK5;O60244;H7C3E5;H7C017	A8KAK5;O60244;H7C3E5	7;7;4;2	7;7;4;2	7;7;4;2	Mediator of RNA polymerase II transcription subunit 14	MED14	tr|A8KAK5|A8KAK5_HUMAN cDNA FLJ77399, highly similar to Homo sapiens cofactor required for Sp1 transcriptional activation, subunit 2, 150kDa (CRSP2), mRNA OS=Homo sapiens PE=2 SV=1;sp|O60244|MED14_HUMAN Mediator of RNA polymerase II transcription subunit 1	4	7	7	7	0	0	6	6	4	6	0	0	1	1	0	0	1	0	1	1	5	5	5	4	3	3	1	1	0	0	1	1	0	0	0	0	6	6	4	6	0	0
Q8TBX8;B3KQV3;F8VNT5;B3KWP7;H0YIJ6;F8VU68	Q8TBX8;B3KQV3;F8VNT5;B3KWP7	5;4;3;3;2;2	5;4;3;3;2;2	5;4;3;3;2;2	Phosphatidylinositol 5-phosphate 4-kinase type-2 gamma	PIP4K2C	sp|Q8TBX8|PI42C_HUMAN Phosphatidylinositol 5-phosphate 4-kinase type-2 gamma OS=Homo sapiens GN=PIP4K2C PE=1 SV=3;tr|B3KQV3|B3KQV3_HUMAN cDNA PSEC0253 fis, clone NT2RP3003368, highly similar to Homo sapiens phosphatidylinositol-4-phosphate 5-kinase, type I	6	5	5	5	3	3	4	2	4	3	2	2	1	2	1	2	1	3	3	2	3	3	3	4	4	4	2	2	2	1	1	2	2	2	3	3	4	2	4	3	2	2
Q53F35;Q92688	Q53F35;Q92688	3;3	3;3	3;3	Acidic leucine-rich nuclear phosphoprotein 32 family member B	ANP32B	tr|Q53F35|Q53F35_HUMAN Acidic (Leucine-rich) nuclear phosphoprotein 32 family, member B variant (Fragment) OS=Homo sapiens PE=2 SV=1;sp|Q92688|AN32B_HUMAN Acidic leucine-rich nuclear phosphoprotein 32 family member B OS=Homo sapiens GN=ANP32B PE=1 SV=1	2	3	3	3	0	0	1	1	3	2	1	1	1	1	1	1	3	2	1	0	1	0	3	3	1	2	0	0	1	1	0	1	1	1	0	0	1	1	3	2	1	1
B4DT15;A0A0S2Z5M8;Q9BQ52;G5E9D5;B3KT00;B3KSU9;B4E365;E7ES68;V9GZ72;V9GYS7;J3QRS2;V9GYU5;J3QL08;J3QLK4;H7C2I4	B4DT15;A0A0S2Z5M8;Q9BQ52;G5E9D5;B3KT00;B3KSU9;B4E365;E7ES68	6;6;6;5;5;4;4;4;2;2;1;1;1;1;1	6;6;6;5;5;4;4;4;2;2;1;1;1;1;1	6;6;6;5;5;4;4;4;2;2;1;1;1;1;1	Zinc phosphodiesterase ELAC protein 2	ELAC2	tr|B4DT15|B4DT15_HUMAN cDNA FLJ56150, highly similar to Zinc phosphodiesterase ELAC protein 2 (EC 3.1.26.11) OS=Homo sapiens PE=2 SV=1;tr|A0A0S2Z5M8|A0A0S2Z5M8_HUMAN ElaC homolog 2 (E. coli), isoform CRA_b (Fragment) OS=Homo sapiens GN=ELAC2 PE=2 SV=1;sp|Q	15	6	6	6	6	4	5	5	6	5	2	4	4	3	2	2	3	2	4	5	4	5	4	5	4	4	3	4	3	4	4	4	3	4	6	4	5	5	6	5	2	4
B7ZKN7;H0YNU5;B2RAN0;P54132;B7Z2X2;B7Z8C1;Q3B7X0	B7ZKN7;H0YNU5;B2RAN0;P54132;B7Z2X2	8;8;8;8;7;2;1	8;8;8;8;7;2;1	8;8;8;8;7;2;1	Bloom syndrome protein	BLM	tr|B7ZKN7|B7ZKN7_HUMAN BLM protein OS=Homo sapiens GN=BLM PE=2 SV=1;tr|H0YNU5|H0YNU5_HUMAN Bloom syndrome protein OS=Homo sapiens GN=BLM PE=1 SV=1;tr|B2RAN0|B2RAN0_HUMAN cDNA, FLJ95010, highly similar to Homo sapiens Bloom syndrome (BLM), mRNA OS=Homo sapi	7	8	8	8	1	1	8	8	6	7	1	1	1	1	1	1	1	1	1	1	6	6	5	5	3	2	1	1	1	1	1	1	1	1	1	1	8	8	6	7	1	1
X6RF82;X6RA30;O75794;X6RKY7;H7BZW7	X6RF82;X6RA30;O75794;X6RKY7	3;3;3;2;1	3;3;3;2;1	3;3;3;2;1	Cell division cycle protein 123 homolog	CDC123	tr|X6RF82|X6RF82_HUMAN Cell division cycle protein 123 homolog (Fragment) OS=Homo sapiens GN=CDC123 PE=1 SV=1;tr|X6RA30|X6RA30_HUMAN Cell division cycle protein 123 homolog OS=Homo sapiens GN=CDC123 PE=1 SV=1;sp|O75794|CD123_HUMAN Cell division cycle prote	5	3	3	3	2	2	2	2	2	2	2	2	1	0	2	2	2	3	3	1	2	2	2	2	2	2	3	3	2	1	2	2	2	2	2	2	2	2	2	2	2	2
Q308M8;B7Z7F3;Q53GE1;Q9H6Z4;K7ENJ2;K7EID7;K7ENB9;K7EPW1;K7EIJ4;B7Z664;B7Z5P4	Q308M8;B7Z7F3;Q53GE1;Q9H6Z4;K7ENJ2;K7EID7;K7ENB9;K7EPW1;K7EIJ4;B7Z664;B7Z5P4	2;2;2;2;1;1;1;1;1;1;1	2;2;2;2;1;1;1;1;1;1;1	2;2;2;2;1;1;1;1;1;1;1	Ran-binding protein 3	RANBP3	tr|Q308M8|Q308M8_HUMAN RAN binding protein 3 transcript variant a OS=Homo sapiens PE=2 SV=1;tr|B7Z7F3|B7Z7F3_HUMAN Ran-binding protein 3 OS=Homo sapiens GN=RANBP3 PE=1 SV=1;tr|Q53GE1|Q53GE1_HUMAN RAN binding protein 3 isoform RANBP3-a variant (Fragment) OS	11	2	2	2	1	0	2	2	1	2	0	0	0	1	0	1	1	1	1	1	2	1	2	2	0	1	0	0	0	0	0	0	0	0	1	0	2	2	1	2	0	0
A0A024QZU0;Q13546	A0A024QZU0;Q13546	2;2	2;2	2;2	Receptor-interacting serine/threonine-protein kinase 1	RIPK1	tr|A0A024QZU0|A0A024QZU0_HUMAN Receptor (TNFRSF)-interacting serine-threonine kinase 1, isoform CRA_a OS=Homo sapiens GN=RIPK1 PE=4 SV=1;sp|Q13546|RIPK1_HUMAN Receptor-interacting serine/threonine-protein kinase 1 OS=Homo sapiens GN=RIPK1 PE=1 SV=3	2	2	2	2	2	0	2	1	2	2	1	0	1	0	0	1	1	1	1	2	0	2	2	1	2	0	1	0	1	0	1	0	0	1	2	0	2	1	2	2	1	0
A0A087WX60;Q86TC9;A5PKT7	A0A087WX60;Q86TC9	3;3;1	2;2;1	2;2;1	Myopalladin	MYPN	tr|A0A087WX60|A0A087WX60_HUMAN Myopalladin OS=Homo sapiens GN=MYPN PE=1 SV=1;sp|Q86TC9|MYPN_HUMAN Myopalladin OS=Homo sapiens GN=MYPN PE=1 SV=2	3	3	2	2	1	0	3	2	3	2	1	0	0	0	1	2	2	3	2	2	3	3	3	2	2	1	1	0	1	1	1	1	0	0	1	0	2	1	2	1	1	0
A0A1U9X8Q1;A0A1U9X8P6;A0A024RCP3;Q12899;A2AE48	A0A1U9X8Q1;A0A1U9X8P6;A0A024RCP3;Q12899;A2AE48	2;2;2;2;1	2;2;2;2;1	2;2;2;2;1	Tripartite motif-containing protein 26	TRIM26	tr|A0A1U9X8Q1|A0A1U9X8Q1_HUMAN TRIM26 OS=Homo sapiens PE=4 SV=1;tr|A0A1U9X8P6|A0A1U9X8P6_HUMAN TRIM26 OS=Homo sapiens PE=4 SV=1;tr|A0A024RCP3|A0A024RCP3_HUMAN TRIM26 OS=Homo sapiens GN=TRIM26 PE=4 SV=1;sp|Q12899|TRI26_HUMAN Tripartite motif-containing prot	5	2	2	2	2	1	2	2	2	2	1	1	1	0	0	1	1	0	2	2	0	2	2	2	2	2	1	0	1	1	1	1	0	1	2	1	2	2	2	2	1	1
P11274;A0A024R1B9;B4E065;Q12844;Q12843;Q8TDA2;A0A127KQ99;E7E8T7;A2RQD7;A9UEZ6;J7M5B9;J7M832;B4DLK4;Q6QME9;H0Y554;Q13746;A9UF08;A9UEZ4;A9UEZ9;A9UF04;A9UF03;A9UF01;A9UF05;A9UF06;A9UEZ8;A9UF00;A9UEZ7;A9UEZ5;A2RQD6;A9UF02;A9UF07	P11274;A0A024R1B9;B4E065;Q12844;Q12843	5;4;4;4;4;2;2;2;2;2;1;1;1;1;1;1;1;1;1;1;1;1;1;1;1;1;1;1;1;1;1	5;4;4;4;4;2;2;2;2;2;1;1;1;1;1;1;1;1;1;1;1;1;1;1;1;1;1;1;1;1;1	5;4;4;4;4;2;2;2;2;2;1;1;1;1;1;1;1;1;1;1;1;1;1;1;1;1;1;1;1;1;1	Breakpoint cluster region protein	BCR	sp|P11274|BCR_HUMAN Breakpoint cluster region protein OS=Homo sapiens GN=BCR PE=1 SV=2;tr|A0A024R1B9|A0A024R1B9_HUMAN Breakpoint cluster region, isoform CRA_c OS=Homo sapiens GN=BCR PE=4 SV=1;tr|B4E065|B4E065_HUMAN cDNA FLJ58654, highly similar to Breakpoi	31	5	5	5	0	0	3	3	3	2	0	0	0	0	0	0	1	0	0	0	1	2	4	4	0	0	0	1	0	0	0	0	0	0	0	0	3	3	3	2	0	0
Q53EY9;Q8NEZ5;H3BVA4;H3BUC1;H3BTH6;B4DFX7	Q53EY9;Q8NEZ5;H3BVA4;H3BUC1;H3BTH6;B4DFX7	2;2;1;1;1;1	2;2;1;1;1;1	2;2;1;1;1;1	F-box only protein 22	FBXO22	tr|Q53EY9|Q53EY9_HUMAN F-box only protein 22 isoform a variant (Fragment) OS=Homo sapiens PE=2 SV=1;sp|Q8NEZ5|FBX22_HUMAN F-box only protein 22 OS=Homo sapiens GN=FBXO22 PE=1 SV=1;tr|H3BVA4|H3BVA4_HUMAN F-box only protein 22 (Fragment) OS=Homo sapiens GN=F	6	2	2	2	2	2	2	2	0	2	2	1	1	0	1	1	1	1	2	1	1	1	1	0	1	1	2	1	1	2	2	1	1	2	2	2	2	2	0	2	2	1
Q709C8;B3KW10;B4E2S9;Q6ZQY1	Q709C8	3;1;1;1	3;1;1;1	3;1;1;1	Vacuolar protein sorting-associated protein 13C	VPS13C	sp|Q709C8|VP13C_HUMAN Vacuolar protein sorting-associated protein 13C OS=Homo sapiens GN=VPS13C PE=1 SV=1	4	3	3	3	2	1	3	3	1	3	2	1	2	1	0	0	1	2	2	2	3	2	2	2	2	2	2	0	0	1	1	2	1	1	2	1	3	3	1	3	2	1
A6ND22;Q9Y3D3	A6ND22;Q9Y3D3	2;2	2;2	2;2	28S ribosomal protein S16, mitochondrial	MRPS16	tr|A6ND22|A6ND22_HUMAN 28S ribosomal protein S16, mitochondrial OS=Homo sapiens GN=MRPS16 PE=1 SV=1;sp|Q9Y3D3|RT16_HUMAN 28S ribosomal protein S16, mitochondrial OS=Homo sapiens GN=MRPS16 PE=1 SV=1	2	2	2	2	0	1	2	2	2	2	0	1	1	1	1	0	2	2	0	1	0	1	2	1	1	2	1	1	1	1	1	1	0	1	0	1	2	2	2	2	0	1
B7Z6D5;B3GQE6;Q96GQ7;Q53G15;A0A087X059	B7Z6D5;B3GQE6;Q96GQ7;Q53G15	5;5;5;4;1	5;5;5;4;1	5;5;5;4;1	Probable ATP-dependent RNA helicase DDX27	DDX27	tr|B7Z6D5|B7Z6D5_HUMAN Probable ATP-dependent RNA helicase DDX27 OS=Homo sapiens GN=DDX27 PE=1 SV=1;tr|B3GQE6|B3GQE6_HUMAN DEAD box polypeptide 27 OS=Homo sapiens GN=DDX27 PE=2 SV=1;sp|Q96GQ7|DDX27_HUMAN Probable ATP-dependent RNA helicase DDX27 OS=Homo sa	5	5	5	5	3	1	4	5	4	5	2	1	1	1	1	2	0	2	1	1	3	1	4	4	2	3	0	0	1	1	2	2	2	1	3	1	4	5	4	5	2	1
D6RAY7;B3KMV2;D6R9P4;A8K3S1;D6RFF8;P46926;D6R917;D6RB13	D6RAY7;B3KMV2;D6R9P4;A8K3S1;D6RFF8;P46926	3;3;3;3;3;3;1;1	3;3;3;3;3;3;1;1	3;3;3;3;3;3;1;1	Glucosamine-6-phosphate isomerase;Glucosamine-6-phosphate isomerase 1	GNPDA1	tr|D6RAY7|D6RAY7_HUMAN Glucosamine-6-phosphate isomerase (Fragment) OS=Homo sapiens GN=GNPDA1 PE=1 SV=1;tr|B3KMV2|B3KMV2_HUMAN Glucosamine-6-phosphate isomerase OS=Homo sapiens PE=2 SV=1;tr|D6R9P4|D6R9P4_HUMAN Glucosamine-6-phosphate isomerase OS=Homo sapi	8	3	3	3	1	0	2	2	2	2	1	1	1	1	1	0	1	1	1	1	2	2	2	1	2	2	0	1	1	1	1	1	1	1	1	0	2	2	2	2	1	1
B4DL66;Q9H832;I3L4C5;H0Y9X8;D3DTW2	B4DL66;Q9H832;I3L4C5;H0Y9X8;D3DTW2	2;2;1;1;1	2;2;1;1;1	2;2;1;1;1	Ubiquitin-conjugating enzyme E2 Z	UBE2Z	tr|B4DL66|B4DL66_HUMAN cDNA FLJ56297, highly similar to Rattus norvegicus ubiquitin-conjugating enzyme E2Z (putative) (Ube2z), mRNA OS=Homo sapiens PE=2 SV=1;sp|Q9H832|UBE2Z_HUMAN Ubiquitin-conjugating enzyme E2 Z OS=Homo sapiens GN=UBE2Z PE=1 SV=2;tr|I3L4	5	2	2	2	2	2	2	2	2	2	1	0	1	1	1	2	1	2	1	2	1	2	2	2	2	2	1	2	1	2	2	1	2	2	2	2	2	2	2	2	1	0
E5RFX4;V9HWH0;Q96KB5	E5RFX4;V9HWH0;Q96KB5	3;3;3	3;3;3	3;3;3	Lymphokine-activated killer T-cell-originated protein kinase	PBK;HEL164	tr|E5RFX4|E5RFX4_HUMAN Lymphokine-activated killer T-cell-originated protein kinase (Fragment) OS=Homo sapiens GN=PBK PE=1 SV=2;tr|V9HWH0|V9HWH0_HUMAN Epididymis luminal protein 164 OS=Homo sapiens GN=HEL164 PE=1 SV=1;sp|Q96KB5|TOPK_HUMAN Lymphokine-activa	3	3	3	3	2	1	2	1	3	3	2	2	1	2	1	1	3	3	2	3	2	2	3	3	2	3	3	2	1	0	2	2	2	1	2	1	2	1	3	3	2	2
B4E014;Q9UBD5;B7Z8A5;B7ZAI3;B4DZ51;B4DZK6;O75330	B4E014;Q9UBD5;B7Z8A5;B7ZAI3	4;4;2;2;1;1;1	4;4;2;2;1;1;1	4;4;2;2;1;1;1	Origin recognition complex subunit 3	ORC3	tr|B4E014|B4E014_HUMAN cDNA FLJ54334, highly similar to Origin recognition complex subunit 3 OS=Homo sapiens PE=2 SV=1;sp|Q9UBD5|ORC3_HUMAN Origin recognition complex subunit 3 OS=Homo sapiens GN=ORC3 PE=1 SV=1;tr|B7Z8A5|B7Z8A5_HUMAN cDNA FLJ56522, highly	7	4	4	4	2	4	3	4	4	4	1	0	2	1	2	1	1	2	4	2	3	2	4	4	4	3	2	2	3	2	2	2	1	1	2	4	3	4	4	4	1	0
A0A0J9YXN7;Q96Q06;B4DHR7	A0A0J9YXN7;Q96Q06	5;5;1	5;5;1	1;1;0	Perilipin-4	PLIN4	tr|A0A0J9YXN7|A0A0J9YXN7_HUMAN Perilipin-4 OS=Homo sapiens GN=PLIN4 PE=1 SV=1;sp|Q96Q06|PLIN4_HUMAN Perilipin-4 OS=Homo sapiens GN=PLIN4 PE=1 SV=2	3	5	5	1	2	4	5	5	3	5	3	2	2	3	2	1	3	3	1	3	3	3	3	4	3	3	3	2	3	3	3	3	3	2	2	4	5	5	3	5	3	2
Q53GB2;P55735;A4UCS7;A8MWR8	Q53GB2;P55735;A4UCS7;A8MWR8	2;2;1;1	2;2;1;1	2;2;1;1	Protein SEC13 homolog	SEC13	tr|Q53GB2|Q53GB2_HUMAN SEC13-like 1 isoform b variant (Fragment) OS=Homo sapiens PE=2 SV=1;sp|P55735|SEC13_HUMAN Protein SEC13 homolog OS=Homo sapiens GN=SEC13 PE=1 SV=3;tr|A4UCS7|A4UCS7_HUMAN SEC13-like 1 isoform (Fragment) OS=Homo sapiens PE=2 SV=1;tr|A8	4	2	2	2	0	0	1	1	1	2	1	1	1	0	1	0	1	2	1	0	1	0	1	2	2	1	1	1	0	0	0	1	1	0	0	0	1	1	1	2	1	1
Q8TBE9	Q8TBE9	2	2	2	N-acylneuraminate-9-phosphatase	NANP	sp|Q8TBE9|NANP_HUMAN N-acylneuraminate-9-phosphatase OS=Homo sapiens GN=NANP PE=1 SV=1	1	2	2	2	0	0	2	2	1	1	1	1	1	1	1	1	0	1	1	2	1	2	2	2	1	1	0	0	1	0	0	0	0	0	0	0	2	2	1	1	1	1
B3KNH6;I3L4J1;A0A024R705;A8K5D8;A8K4G7;A0A024R2C5;Q9UN37;O75351;Q6PIW4	B3KNH6;I3L4J1;A0A024R705;A8K5D8;A8K4G7;A0A024R2C5;Q9UN37;O75351;Q6PIW4	2;1;1;1;1;1;1;1;1	2;1;1;1;1;1;1;1;1	2;1;1;1;1;1;1;1;1	Vacuolar protein sorting-associated protein 4A;Vacuolar protein sorting-associated protein 4B;Fidgetin-like protein 1	VPS4A;VPS4B;FIGNL1	tr|B3KNH6|B3KNH6_HUMAN cDNA FLJ14631 fis, clone NT2RP2000660, highly similar to Homo sapiens fidgetin-like 1 (FIGNL1), mRNA OS=Homo sapiens PE=2 SV=1;tr|I3L4J1|I3L4J1_HUMAN Uncharacterized protein (Fragment) OS=Homo sapiens PE=1 SV=3;tr|A0A024R705|A0A024R7	9	2	2	2	1	1	1	1	1	1	1	1	1	1	0	1	1	1	1	1	1	2	2	2	1	1	1	1	1	1	1	1	0	1	1	1	1	1	1	1	1	1
B4DUX0;O00154;B7Z957;K7EKP8	B4DUX0;O00154;B7Z957;K7EKP8	2;2;1;1	2;2;1;1	2;2;1;1	Cytosolic acyl coenzyme A thioester hydrolase	ACOT7	tr|B4DUX0|B4DUX0_HUMAN cDNA FLJ60167, highly similar to Cytosolic acyl coenzyme A thioester hydrolase(EC 3.1.2.2) OS=Homo sapiens PE=2 SV=1;sp|O00154|BACH_HUMAN Cytosolic acyl coenzyme A thioester hydrolase OS=Homo sapiens GN=ACOT7 PE=1 SV=3;tr|B7Z957|B7Z9	4	2	2	2	2	0	1	1	1	1	1	1	2	1	2	2	1	1	1	1	2	2	2	1	2	2	1	1	0	1	2	1	0	0	2	0	1	1	1	1	1	1
H3BLU7;V9HWA2;O43488;B4DZX4;Q8NHP1	H3BLU7;V9HWA2;O43488	3;3;3;1;1	3;3;3;1;1	3;3;3;1;1	Aflatoxin B1 aldehyde reductase member 2	AKR7A2;HEL-S-166mP	tr|H3BLU7|H3BLU7_HUMAN Aflatoxin B1 aldehyde reductase member 2 (Fragment) OS=Homo sapiens GN=AKR7A2 PE=1 SV=1;tr|V9HWA2|V9HWA2_HUMAN Aldo-keto reductase family 7, member A2 (Aflatoxin aldehyde reductase) OS=Homo sapiens GN=HEL-S-166mP PE=2 SV=1;sp|O43488|	5	3	3	3	2	2	2	2	1	1	2	2	3	3	0	1	2	2	2	2	1	2	3	2	0	1	1	2	0	1	0	0	0	1	2	2	2	2	1	1	2	2
A0A024R101;Q86XZ4;F8VS10	A0A024R101;Q86XZ4;F8VS10	2;2;1	2;2;1	2;2;1	Spermatogenesis-associated serine-rich protein 2	SPATS2	tr|A0A024R101|A0A024R101_HUMAN Spermatogenesis associated, serine-rich 2, isoform CRA_a OS=Homo sapiens GN=SPATS2 PE=4 SV=1;sp|Q86XZ4|SPAS2_HUMAN Spermatogenesis-associated serine-rich protein 2 OS=Homo sapiens GN=SPATS2 PE=1 SV=1;tr|F8VS10|F8VS10_HUMAN Sp	3	2	2	2	0	0	2	2	2	2	0	0	0	0	1	1	1	0	1	1	0	1	1	2	1	1	0	0	1	0	1	1	0	0	0	0	2	2	2	2	0	0
E7ESU0;A0A024R2T9;E7EST9;B5MEG5;A5PL36;O94966	E7ESU0;A0A024R2T9;E7EST9;B5MEG5;A5PL36;O94966	2;2;2;2;2;2	2;2;2;2;2;2	2;2;2;2;2;2	Ubiquitin carboxyl-terminal hydrolase;Ubiquitin carboxyl-terminal hydrolase 19	USP19	tr|E7ESU0|E7ESU0_HUMAN Ubiquitin carboxyl-terminal hydrolase 19 (Fragment) OS=Homo sapiens GN=USP19 PE=1 SV=2;tr|A0A024R2T9|A0A024R2T9_HUMAN Ubiquitin specific peptidase 19, isoform CRA_a OS=Homo sapiens GN=USP19 PE=4 SV=1;tr|E7EST9|E7EST9_HUMAN Ubiquitin	6	2	2	2	1	1	2	1	1	1	0	0	0	1	0	0	0	0	0	1	0	0	2	2	0	1	0	0	0	0	0	0	0	0	1	1	2	1	1	1	0	0
Q9UDM8;Q53FC8;A4D0P7;O43913;G3V0H0;A8K8C0	Q9UDM8;Q53FC8;A4D0P7;O43913;G3V0H0;A8K8C0	2;2;2;2;1;1	2;2;2;2;1;1	2;2;2;2;1;1	Origin recognition complex subunit 5	ORC5L;ORC5	tr|Q9UDM8|Q9UDM8_HUMAN Uncharacterized protein ORC5L (Fragment) OS=Homo sapiens GN=ORC5L PE=4 SV=1;tr|Q53FC8|Q53FC8_HUMAN Origin recognition complex subunit 5 isoform 1 variant (Fragment) OS=Homo sapiens PE=2 SV=1;tr|A4D0P7|A4D0P7_HUMAN Origin recognition	6	2	2	2	0	0	1	2	1	1	0	0	0	0	0	0	0	0	0	0	0	1	2	1	1	1	0	0	0	0	0	0	0	0	0	0	1	2	1	1	0	0
A4UHR0;B3KUM5;P16383	A4UHR0;B3KUM5;P16383	2;2;2	2;2;2	2;2;2	GC-rich sequence DNA-binding factor 2	C2orf3;GCFC2	tr|A4UHR0|A4UHR0_HUMAN C2ORF3 variant 3 OS=Homo sapiens GN=C2orf3 PE=2 SV=1;tr|B3KUM5|B3KUM5_HUMAN cDNA FLJ40245 fis, clone TESTI2023968, highly similar to GC-RICH SEQUENCE DNA-BINDING FACTOR OS=Homo sapiens PE=2 SV=1;sp|P16383|GCFC2_HUMAN GC-rich sequence	3	2	2	2	0	0	2	2	2	2	0	0	0	0	0	0	0	0	0	0	1	1	2	0	1	0	0	0	0	0	0	0	0	0	0	0	2	2	2	2	0	0
B2R9G9;O95402;B8ZZF3	B2R9G9;O95402;B8ZZF3	2;2;1	2;2;1	2;2;1	Mediator of RNA polymerase II transcription subunit 26	MED26	tr|B2R9G9|B2R9G9_HUMAN cDNA, FLJ94385, highly similar to Homo sapiens cofactor required for Sp1 transcriptional activation, subunit 7, 70kDa (CRSP7), mRNA OS=Homo sapiens PE=2 SV=1;sp|O95402|MED26_HUMAN Mediator of RNA polymerase II transcription subunit 2	3	2	2	2	0	0	2	1	1	2	0	0	0	0	0	0	0	0	0	0	0	1	1	2	0	0	0	0	0	0	1	0	0	0	0	0	2	1	1	2	0	0
B4DYQ3;Q93074;H7C191	B4DYQ3;Q93074;H7C191	2;2;1	2;2;1	2;2;1	Mediator of RNA polymerase II transcription subunit 12	MED12	tr|B4DYQ3|B4DYQ3_HUMAN cDNA FLJ60974, highly similar to Mediator of RNA polymerase II transcription subunit 12 OS=Homo sapiens PE=2 SV=1;sp|Q93074|MED12_HUMAN Mediator of RNA polymerase II transcription subunit 12 OS=Homo sapiens GN=MED12 PE=1 SV=4;tr|H7C1	3	2	2	2	0	1	2	2	1	1	0	0	0	0	0	0	0	0	0	0	1	1	2	1	1	0	0	0	0	0	0	0	0	0	0	1	2	2	1	1	0	0
W0HJ78;B0QYD3;Q9UH17;A0A0K0MJ25;B7ZLZ1;A0A0K0MJ49;P31941	W0HJ78;B0QYD3;Q9UH17;A0A0K0MJ25;B7ZLZ1;A0A0K0MJ49;P31941	2;2;2;1;1;1;1	2;2;2;1;1;1;1	1;1;1;1;1;1;1	DNA dC->dU-editing enzyme APOBEC-3B;DNA dC->dU-editing enzyme APOBEC-3A	APOBEC3B;APOBEC3A	tr|W0HJ78|W0HJ78_HUMAN Apolipoprotein B mRNA editing enzyme catalytic polypeptide-like 3B OS=Homo sapiens GN=APOBEC3B PE=2 SV=1;tr|B0QYD3|B0QYD3_HUMAN DNA dC->dU-editing enzyme APOBEC-3B OS=Homo sapiens GN=APOBEC3B PE=1 SV=1;sp|Q9UH17|ABC3B_HUMAN DNA dC->d	7	2	2	1	1	1	1	1	2	2	0	0	0	1	0	0	1	0	1	0	1	1	1	1	2	1	1	0	1	1	0	0	0	1	1	1	1	1	2	2	0	0
E7EPI0;B7ZLE0;Q9P2D0;E9PDR5;B7ZLD4	E7EPI0;B7ZLE0;Q9P2D0;E9PDR5;B7ZLD4	3;3;3;2;2	3;3;3;2;2	3;3;3;2;2	Inhibitor of Bruton tyrosine kinase	IBTK	tr|E7EPI0|E7EPI0_HUMAN Inhibitor of Bruton tyrosine kinase OS=Homo sapiens GN=IBTK PE=1 SV=1;tr|B7ZLE0|B7ZLE0_HUMAN IBTK protein OS=Homo sapiens GN=IBTK PE=2 SV=1;sp|Q9P2D0|IBTK_HUMAN Inhibitor of Bruton tyrosine kinase OS=Homo sapiens GN=IBTK PE=1 SV=3;tr	5	3	3	3	0	0	3	3	2	1	0	1	0	0	0	0	0	0	0	0	0	0	0	2	0	1	0	0	0	0	0	0	0	0	0	0	3	3	2	1	0	1
A0A024R7E0;Q96RE7;K7ELC5	A0A024R7E0;Q96RE7;K7ELC5	2;2;1	2;2;1	2;2;1	Nucleus accumbens-associated protein 1	BTBD14B;NACC1	tr|A0A024R7E0|A0A024R7E0_HUMAN BTB (POZ) domain containing 14B, isoform CRA_a OS=Homo sapiens GN=BTBD14B PE=4 SV=1;sp|Q96RE7|NACC1_HUMAN Nucleus accumbens-associated protein 1 OS=Homo sapiens GN=NACC1 PE=1 SV=1;tr|K7ELC5|K7ELC5_HUMAN Nucleus accumbens-asso	3	2	2	2	1	0	2	2	1	1	1	1	1	1	0	0	1	1	1	1	1	0	2	1	1	1	0	1	1	1	0	1	1	0	1	0	2	2	1	1	1	1
A0A024R7H8;O60885;W8JJB1;B4DS09;Q6PIS5;Q6NXE4;Q05BM2;Q5BJ26;A0A140F1N4;M0QZD9;A0A024R8H6;Q15059	A0A024R7H8;O60885;W8JJB1;B4DS09;Q6PIS5;Q6NXE4;Q05BM2;Q5BJ26;A0A140F1N4;M0QZD9;A0A024R8H6;Q15059	2;2;1;1;1;1;1;1;1;1;1;1	2;2;1;1;1;1;1;1;1;1;1;1	2;2;1;1;1;1;1;1;1;1;1;1	Bromodomain-containing protein 4;Bromodomain-containing protein 3	BRD4;BRD3	tr|A0A024R7H8|A0A024R7H8_HUMAN Bromodomain containing 4, isoform CRA_b OS=Homo sapiens GN=BRD4 PE=4 SV=1;sp|O60885|BRD4_HUMAN Bromodomain-containing protein 4 OS=Homo sapiens GN=BRD4 PE=1 SV=2;tr|W8JJB1|W8JJB1_HUMAN Bromodomain-containing protein 4 variant	12	2	2	2	1	0	0	1	2	2	1	0	0	1	1	0	1	1	1	1	0	0	0	2	1	2	0	0	1	1	1	1	0	0	1	0	0	1	2	2	1	0
A0A024RBL4;Q9Y4C8;H0YIL2	A0A024RBL4;Q9Y4C8	3;3;1	3;3;1	3;3;1	Probable RNA-binding protein 19	RBM19	tr|A0A024RBL4|A0A024RBL4_HUMAN RNA binding motif protein 19, isoform CRA_a OS=Homo sapiens GN=RBM19 PE=4 SV=1;sp|Q9Y4C8|RBM19_HUMAN Probable RNA-binding protein 19 OS=Homo sapiens GN=RBM19 PE=1 SV=3	3	3	3	3	0	0	3	3	2	3	0	0	0	0	0	0	0	0	0	0	1	1	2	3	1	0	0	0	0	0	1	1	0	0	0	0	3	3	2	3	0	0
Q9H6S3;A0A087WX39;B4DFD2	Q9H6S3	3;1;1	3;1;1	3;1;1	Epidermal growth factor receptor kinase substrate 8-like protein 2	EPS8L2	sp|Q9H6S3|ES8L2_HUMAN Epidermal growth factor receptor kinase substrate 8-like protein 2 OS=Homo sapiens GN=EPS8L2 PE=1 SV=2	3	3	3	3	2	2	3	2	2	1	2	1	2	1	1	0	2	1	1	1	1	2	2	3	1	3	1	1	2	1	1	1	2	0	2	2	3	2	2	1	2	1
Q4ZG32;Q9HCM4;Q9NX84;Q59GC2;Q9H329	Q4ZG32;Q9HCM4	3;3;1;1;1	3;3;1;1;1	3;3;1;1;1	Band 4.1-like protein 5	EPB41L5	tr|Q4ZG32|Q4ZG32_HUMAN Uncharacterized protein EPB41L5 (Fragment) OS=Homo sapiens GN=EPB41L5 PE=4 SV=1;sp|Q9HCM4|E41L5_HUMAN Band 4.1-like protein 5 OS=Homo sapiens GN=EPB41L5 PE=1 SV=3	5	3	3	3	0	0	3	3	2	2	0	0	0	0	0	0	1	0	0	0	2	1	1	2	1	1	0	0	0	0	1	1	0	0	0	0	3	3	2	2	0	0
A0JP10;Q03468;B4DZN6;Q59FF6	A0JP10;Q03468	6;6;2;2	6;6;2;2	2;2;2;2	DNA excision repair protein ERCC-6	ERCC6	tr|A0JP10|A0JP10_HUMAN Excision repair cross-complementing rodent repair deficiency, complementation group 6 OS=Homo sapiens GN=ERCC6 PE=2 SV=1;sp|Q03468|ERCC6_HUMAN DNA excision repair protein ERCC-6 OS=Homo sapiens GN=ERCC6 PE=1 SV=1	4	6	6	2	0	0	4	1	4	3	0	0	0	0	0	0	0	0	1	0	1	2	3	3	2	3	0	0	0	0	0	1	0	0	0	0	4	1	4	3	0	0
B4E2I4;E1CEI4;Q14TF0;P48506;H0YAB6;A0A0C4DGB2	B4E2I4;E1CEI4;Q14TF0;P48506;H0YAB6;A0A0C4DGB2	2;2;2;2;1;1	2;2;2;2;1;1	2;2;2;2;1;1	Glutamate--cysteine ligase catalytic subunit	GCLC	tr|B4E2I4|B4E2I4_HUMAN cDNA FLJ58227, highly similar to Glutamate--cysteine ligase catalytic subunit (EC 6.3.2.2) OS=Homo sapiens PE=2 SV=1;tr|E1CEI4|E1CEI4_HUMAN Glutamate--cysteine ligase catalytic subunit OS=Homo sapiens GN=GCLC PE=1 SV=1;tr|Q14TF0|Q14T	6	2	2	2	1	1	1	1	1	2	1	2	2	1	2	1	1	1	1	2	1	1	1	2	0	2	1	1	2	1	1	1	1	1	1	1	1	1	1	2	1	2
Q2M1V9;A0A0A0MTH9;O14981	Q2M1V9;A0A0A0MTH9;O14981	2;2;2	2;2;2	2;2;2	TATA-binding protein-associated factor 172	BTAF1	tr|Q2M1V9|Q2M1V9_HUMAN BTAF1 RNA polymerase II, B-TFIID transcription factor-associated, 170kDa OS=Homo sapiens GN=BTAF1 PE=1 SV=1;tr|A0A0A0MTH9|A0A0A0MTH9_HUMAN TATA-binding protein-associated factor 172 OS=Homo sapiens GN=BTAF1 PE=1 SV=1;sp|O14981|BTAF1_	3	2	2	2	2	2	2	2	2	2	1	1	1	1	0	0	1	1	1	1	1	1	2	2	2	2	1	1	2	2	2	2	1	2	2	2	2	2	2	2	1	1
B7Z5Q5;E9PEI0;A8K8Z0;Q69YH5	B7Z5Q5;E9PEI0;A8K8Z0;Q69YH5	2;2;2;2	2;2;2;2	2;2;2;2	Cell division cycle-associated protein 2	CDCA2	tr|B7Z5Q5|B7Z5Q5_HUMAN cDNA FLJ61606, highly similar to Homo sapiens cell division cycle associated 2 (CDCA2), mRNA OS=Homo sapiens PE=2 SV=1;tr|E9PEI0|E9PEI0_HUMAN Cell division cycle-associated protein 2 OS=Homo sapiens GN=CDCA2 PE=1 SV=1;tr|A8K8Z0|A8K8Z	4	2	2	2	0	0	2	2	2	2	0	0	0	0	0	0	0	0	0	0	1	1	2	2	1	2	0	0	0	0	0	0	0	0	0	0	2	2	2	2	0	0
Q6IBS0;D6RG15;B4E0A1;H0Y858	Q6IBS0;D6RG15;B4E0A1;H0Y858	3;2;2;2	3;2;2;2	3;2;2;2	Twinfilin-2	TWF2	sp|Q6IBS0|TWF2_HUMAN Twinfilin-2 OS=Homo sapiens GN=TWF2 PE=1 SV=2;tr|D6RG15|D6RG15_HUMAN Twinfilin-2 OS=Homo sapiens GN=TWF2 PE=1 SV=1;tr|B4E0A1|B4E0A1_HUMAN cDNA FLJ56277, highly similar to Toll-like receptor 9 OS=Homo sapiens PE=2 SV=1;tr|H0Y858|H0Y858_	4	3	3	3	0	0	3	3	3	2	0	0	0	0	0	0	0	0	0	0	1	1	3	2	0	1	0	0	0	1	0	0	0	0	0	0	3	3	3	2	0	0
Q5FBW8;C9J167;P54278;B4DGM0	Q5FBW8;C9J167;P54278;B4DGM0	3;3;3;2	3;3;3;2	3;3;3;2	Mismatch repair endonuclease PMS2	PMS2	tr|Q5FBW8|Q5FBW8_HUMAN Postmeiotic segregation increased 2 nirs variant 5 OS=Homo sapiens GN=PMS2 PE=2 SV=1;tr|C9J167|C9J167_HUMAN Mismatch repair endonuclease PMS2 OS=Homo sapiens GN=PMS2 PE=1 SV=2;sp|P54278|PMS2_HUMAN Mismatch repair endonuclease PMS2 OS	4	3	3	3	0	0	3	3	2	3	0	0	0	0	0	0	0	0	0	0	1	1	3	2	2	2	0	0	0	0	0	0	0	0	0	0	3	3	2	3	0	0
Q7Z3K3;B4DSK8	Q7Z3K3;B4DSK8	4;3	4;3	4;3	Pogo transposable element with ZNF domain	POGZ	sp|Q7Z3K3|POGZ_HUMAN Pogo transposable element with ZNF domain OS=Homo sapiens GN=POGZ PE=1 SV=2;tr|B4DSK8|B4DSK8_HUMAN cDNA FLJ53515, highly similar to Pogo transposable element with ZNF domain OS=Homo sapiens PE=2 SV=1	2	4	4	4	0	0	4	4	3	1	0	0	0	0	0	0	0	0	1	0	0	1	3	2	1	1	0	0	0	0	0	0	0	0	0	0	4	4	3	1	0	0
B4DTB1;B4DVY2;V9HW56;P67936	B4DTB1;B4DVY2;V9HW56;P67936	3;3;3;3	2;2;2;2	2;2;2;2	Tropomyosin alpha-4 chain	HEL-S-108;TPM4	tr|B4DTB1|B4DTB1_HUMAN cDNA FLJ52936, weakly similar to Tropomyosin alpha-4 chain OS=Homo sapiens PE=2 SV=1;tr|B4DVY2|B4DVY2_HUMAN cDNA FLJ54184, highly similar to Tropomyosin alpha-4 chain OS=Homo sapiens PE=2 SV=1;tr|V9HW56|V9HW56_HUMAN Epididymis secret	4	3	2	2	2	2	3	3	2	2	2	2	2	2	2	2	3	3	2	2	2	2	2	3	2	2	2	2	2	2	2	2	2	2	1	1	2	2	1	1	1	1
P78318;A0A1W2PR95	P78318	6;1	6;1	6;1	Immunoglobulin-binding protein 1	IGBP1	sp|P78318|IGBP1_HUMAN Immunoglobulin-binding protein 1 OS=Homo sapiens GN=IGBP1 PE=1 SV=1	2	6	6	6	2	1	5	5	5	5	0	0	0	0	0	0	2	1	1	1	3	1	3	4	2	1	4	1	0	1	1	1	1	0	2	1	5	5	5	5	0	0
Q549U1;Q13595	Q549U1;Q13595	5;5	3;3	3;3	Transformer-2 protein homolog alpha	HSU53209;TRA2A	tr|Q549U1|Q549U1_HUMAN Putative MAPK activating protein OS=Homo sapiens GN=HSU53209 PE=2 SV=1;sp|Q13595|TRA2A_HUMAN Transformer-2 protein homolog alpha OS=Homo sapiens GN=TRA2A PE=1 SV=1	2	5	3	3	2	2	4	4	5	5	2	2	2	2	1	2	2	1	1	2	2	2	4	3	2	2	3	3	2	2	3	2	2	2	1	1	2	2	3	3	1	1
B3KMZ0;A0A024R823;Q9Y4P8	B3KMZ0;A0A024R823;Q9Y4P8	2;2;2	2;2;2	2;2;2	WD repeat domain phosphoinositide-interacting protein 2	WIPI2	tr|B3KMZ0|B3KMZ0_HUMAN cDNA FLJ12979 fis, clone NT2RP2006334, highly similar to WD repeat domain phosphoinositide-interacting protein 2 OS=Homo sapiens PE=2 SV=1;tr|A0A024R823|A0A024R823_HUMAN WD repeat domain, phosphoinositide interacting 2, isoform CRA_c	3	2	2	2	1	1	2	2	1	2	1	1	0	0	0	0	0	0	0	0	1	1	2	2	2	1	0	0	0	1	1	1	1	0	1	1	2	2	1	2	1	1
B2WTI3;B2WTI4;K7EJU9;A0A0S2PZM4;Q6NYC1	B2WTI3;B2WTI4;K7EJU9;A0A0S2PZM4;Q6NYC1	3;3;3;3;3	3;3;3;3;3	3;3;3;3;3	Bifunctional arginine demethylase and lysyl-hydroxylase JMJD6	JMJD6	tr|B2WTI3|B2WTI3_HUMAN Bifunctional arginine demethylase and lysyl-hydroxylase JMJD6 OS=Homo sapiens GN=JMJD6 PE=1 SV=1;tr|B2WTI4|B2WTI4_HUMAN Bifunctional arginine demethylase and lysyl-hydroxylase JMJD6 OS=Homo sapiens GN=JMJD6 PE=1 SV=1;tr|K7EJU9|K7EJU9	5	3	3	3	0	2	3	2	2	2	0	0	2	2	1	1	1	1	1	1	2	0	2	2	2	3	0	1	1	1	1	2	1	1	0	2	3	2	2	2	0	0
B3KP61;B4DG79;M0R0P9;P31751;A0A0U4CQG9;J3QL45;M0R283;B7Z8Z9;M0QZW8;C9JIJ1;A0A0A0MRF1;M0R275;J3KRI8;A0A1B0GXA2;A8MX96;E7EVP8;M0QZK3;J3QLS6;C9JHS6;J3QKW1	B3KP61;B4DG79;M0R0P9;P31751;A0A0U4CQG9;J3QL45;M0R283;B7Z8Z9	4;4;4;4;3;2;2;2;1;1;1;1;1;1;1;1;1;1;1;1	4;4;4;4;3;2;2;2;1;1;1;1;1;1;1;1;1;1;1;1	4;4;4;4;3;2;2;2;1;1;1;1;1;1;1;1;1;1;1;1	RAC-beta serine/threonine-protein kinase	AKT2	tr|B3KP61|B3KP61_HUMAN cDNA FLJ31217 fis, clone KIDNE2004095, highly similar to RAC-beta serine/threonine-protein kinase (EC 2.7.11.1) OS=Homo sapiens PE=2 SV=1;tr|B4DG79|B4DG79_HUMAN cDNA FLJ55487, highly similar to RAC-beta serine/threonine-protein kinas	20	4	4	4	2	2	4	4	3	4	1	1	0	0	0	0	1	1	2	2	3	3	4	4	2	1	1	1	1	0	1	1	2	1	2	2	4	4	3	4	1	1
E7ETY2;J3KQ96;B4DRA2;B4DLB1;H0YA99;Q9UFD4	E7ETY2;J3KQ96;B4DRA2	31;30;21;6;4;3	3;2;2;0;0;0	3;2;2;0;0;0		TCOF1	tr|E7ETY2|E7ETY2_HUMAN Treacle protein OS=Homo sapiens GN=TCOF1 PE=1 SV=1;tr|J3KQ96|J3KQ96_HUMAN Treacle protein (Fragment) OS=Homo sapiens GN=TCOF1 PE=1 SV=1;tr|B4DRA2|B4DRA2_HUMAN cDNA FLJ57828, highly similar to Treacle protein (Fragment) OS=Homo sapien	6	31	3	3	18	20	28	29	25	28	10	10	14	7	10	8	12	12	13	18	26	25	31	28	23	25	9	11	20	14	16	20	20	17	1	0	3	3	1	3	0	0
P24928;B4DET1	P24928	6;2	6;2	6;2	DNA-directed RNA polymerase II subunit RPB1	POLR2A	sp|P24928|RPB1_HUMAN DNA-directed RNA polymerase II subunit RPB1 OS=Homo sapiens GN=POLR2A PE=1 SV=2	2	6	6	6	3	2	3	4	3	4	3	2	2	1	2	1	3	3	3	2	6	5	3	4	4	3	3	2	3	3	2	3	3	3	3	2	3	4	3	4	3	2
J3QLE5;Q6LBS1;Q66K91;Q5XPV6;B4DVS0;X5DP00;Q53HE7;Q9UIS4;Q15182;P63162;P14678;J3KRY3;S4R3P3	J3QLE5;Q6LBS1;Q66K91;Q5XPV6;B4DVS0;X5DP00;Q53HE7;Q9UIS4;Q15182;P63162;P14678;J3KRY3;S4R3P3	2;2;2;2;2;2;2;2;2;2;2;1;1	2;2;2;2;2;2;2;2;2;2;2;1;1	2;2;2;2;2;2;2;2;2;2;2;1;1	Small nuclear ribonucleoprotein-associated protein;Small nuclear ribonucleoprotein-associated protein N;Small nuclear ribonucleoprotein-associated proteins B and B	SNRPN;SNRPB	tr|J3QLE5|J3QLE5_HUMAN Small nuclear ribonucleoprotein-associated protein N (Fragment) OS=Homo sapiens GN=SNRPN PE=1 SV=1;tr|Q6LBS1|Q6LBS1_HUMAN SmB /B autoimmune antigene (Fragment) OS=Homo sapiens PE=2 SV=1;tr|Q66K91|Q66K91_HUMAN Small nuclear ribonucle	13	2	2	2	1	1	2	2	2	2	1	1	1	1	1	1	1	1	1	1	1	1	2	2	1	1	1	1	1	1	1	1	1	1	1	1	2	2	2	2	1	1
Q9HCK8;H0YJG4;Q461N2;B7ZML1;A0A024R7V7;Q8TD26;Q3L8U1;Q9P2D1;G3V2T9;H0YJA4;C9JFU2;H7C294;Q5JB41;A0A087WU44;B4DIS0	Q9HCK8	10;3;2;2;2;2;2;2;1;1;1;1;1;1;1	9;2;1;1;1;1;1;1;1;1;1;1;1;1;1	9;2;1;1;1;1;1;1;1;1;1;1;1;1;1	Chromodomain-helicase-DNA-binding protein 8	CHD8	sp|Q9HCK8|CHD8_HUMAN Chromodomain-helicase-DNA-binding protein 8 OS=Homo sapiens GN=CHD8 PE=1 SV=5	15	10	9	9	2	1	10	9	8	6	1	1	1	1	1	1	3	2	4	1	3	4	5	6	5	4	1	3	2	3	2	2	0	0	2	0	9	8	7	5	1	1
Q8WYQ5;Q53GY5	Q8WYQ5;Q53GY5	7;6	7;6	7;6	Microprocessor complex subunit DGCR8	DGCR8	sp|Q8WYQ5|DGCR8_HUMAN Microprocessor complex subunit DGCR8 OS=Homo sapiens GN=DGCR8 PE=1 SV=1;tr|Q53GY5|Q53GY5_HUMAN DiGeorge syndrome critical region gene 8 variant (Fragment) OS=Homo sapiens PE=2 SV=1	2	7	7	7	1	0	6	6	6	5	1	1	1	1	1	1	1	0	1	1	2	3	4	4	4	3	1	1	1	2	2	1	0	1	1	0	6	6	6	5	1	1
Q9UIG0	Q9UIG0	5	5	5	Tyrosine-protein kinase BAZ1B	BAZ1B	sp|Q9UIG0|BAZ1B_HUMAN Tyrosine-protein kinase BAZ1B OS=Homo sapiens GN=BAZ1B PE=1 SV=2	1	5	5	5	1	1	3	3	4	4	0	1	2	1	0	0	1	0	0	0	1	1	2	3	3	2	1	0	1	1	1	0	1	1	1	1	3	3	4	4	0	1
H0Y6G3;A0A140T9L0;A0A0G2JJL1;A0A1U9X8W1;A0A1U9X8U7;A0A1U9X8U3;B4DNI0;B0UZZ8;A8K806;O15213;B4DP15;A8K9A1	H0Y6G3;A0A140T9L0;A0A0G2JJL1;A0A1U9X8W1;A0A1U9X8U7;A0A1U9X8U3;B4DNI0;B0UZZ8;A8K806;O15213;B4DP15;A8K9A1	2;2;2;2;2;2;2;2;2;2;1;1	2;2;2;2;2;2;2;2;2;2;1;1	2;2;2;2;2;2;2;2;2;2;1;1	WD repeat-containing protein 46	WDR46;C6orf11	tr|H0Y6G3|H0Y6G3_HUMAN WD repeat-containing protein 46 (Fragment) OS=Homo sapiens GN=WDR46 PE=1 SV=1;tr|A0A140T9L0|A0A140T9L0_HUMAN WD repeat-containing protein 46 (Fragment) OS=Homo sapiens GN=WDR46 PE=1 SV=1;tr|A0A0G2JJL1|A0A0G2JJL1_HUMAN WD repeat-conta	12	2	2	2	0	0	2	2	2	2	0	0	0	0	0	0	0	0	0	0	1	2	2	2	0	0	0	0	0	0	0	0	0	0	0	0	2	2	2	2	0	0
H7C393;A0A024R2U9;C9JIF9;P13798;F8WEH5;C9JLK2;H7C1U0	H7C393;A0A024R2U9;C9JIF9;P13798	3;3;3;3;1;1;1	3;3;3;3;1;1;1	3;3;3;3;1;1;1	Acylamino-acid-releasing enzyme	APEH	tr|H7C393|H7C393_HUMAN Acylamino-acid-releasing enzyme (Fragment) OS=Homo sapiens GN=APEH PE=1 SV=1;tr|A0A024R2U9|A0A024R2U9_HUMAN N-acylaminoacyl-peptide hydrolase, isoform CRA_b OS=Homo sapiens GN=APEH PE=4 SV=1;tr|C9JIF9|C9JIF9_HUMAN Acylamino-acid-rele	7	3	3	3	1	0	3	2	2	3	0	0	1	1	0	0	0	0	0	0	0	0	3	3	0	0	0	0	0	0	0	0	0	1	1	0	3	2	2	3	0	0
Q6DHZ8;B2RBM8;Q9H2P0	Q6DHZ8;B2RBM8;Q9H2P0	3;3;3	3;3;3	3;3;3	Activity-dependent neuroprotector homeobox protein	ADNP	tr|Q6DHZ8|Q6DHZ8_HUMAN Activity-dependent neuroprotector homeobox OS=Homo sapiens GN=ADNP PE=2 SV=1;tr|B2RBM8|B2RBM8_HUMAN cDNA, FLJ95596, highly similar to Homo sapiens activity-dependent neuroprotector (ADNP), mRNA OS=Homo sapiens PE=2 SV=1;sp|Q9H2P0|ADN	3	3	3	3	0	0	2	2	3	3	0	0	0	1	0	0	0	1	0	0	1	1	3	1	1	1	1	1	0	0	0	1	0	1	0	0	2	2	3	3	0	0
Q5QPD0;Q5TFE4;A8K2Z3	Q5QPD0;Q5TFE4;A8K2Z3	2;2;1	2;2;1	2;2;1	5-nucleotidase domain-containing protein 1	NT5DC1	tr|Q5QPD0|Q5QPD0_HUMAN 5-nucleotidase domain-containing protein 1 (Fragment) OS=Homo sapiens GN=NT5DC1 PE=1 SV=1;sp|Q5TFE4|NT5D1_HUMAN 5-nucleotidase domain-containing protein 1 OS=Homo sapiens GN=NT5DC1 PE=1 SV=1;tr|A8K2Z3|A8K2Z3_HUMAN cDNA FLJ76092, hi	3	2	2	2	1	0	2	2	2	2	0	0	0	0	0	0	0	0	0	1	1	1	2	1	2	2	1	0	0	0	0	0	0	0	1	0	2	2	2	2	0	0
B5BUI8;P51452;K7ES89	B5BUI8;P51452;K7ES89	2;2;1	2;2;1	2;2;1	Dual specificity protein phosphatase 3	DUSP3	tr|B5BUI8|B5BUI8_HUMAN Dual specificity phosphatase 3 (Fragment) OS=Homo sapiens GN=DUSP3 PE=2 SV=1;sp|P51452|DUS3_HUMAN Dual specificity protein phosphatase 3 OS=Homo sapiens GN=DUSP3 PE=1 SV=1;tr|K7ES89|K7ES89_HUMAN Dual-specificity protein phosphatase 3	3	2	2	2	1	1	1	1	2	2	1	2	0	1	1	2	2	2	1	2	2	1	2	2	0	1	2	1	1	0	1	0	0	0	1	1	1	1	2	2	1	2
B0V3J0;A9C4B9;A0A0G2JNK5;A0A024R4N9;B4DT51;E7EQB3;Q9BSV6	B0V3J0;A9C4B9;A0A0G2JNK5;A0A024R4N9;B4DT51;E7EQB3;Q9BSV6	2;2;2;2;2;2;2	2;2;2;2;2;2;2	2;2;2;2;2;2;2	tRNA-splicing endonuclease subunit Sen34	TSEN34	tr|B0V3J0|B0V3J0_HUMAN tRNA-splicing endonuclease subunit Sen34 (Fragment) OS=Homo sapiens GN=TSEN34 PE=1 SV=1;tr|A9C4B9|A9C4B9_HUMAN tRNA-splicing endonuclease subunit Sen34 (Fragment) OS=Homo sapiens GN=TSEN34 PE=1 SV=2;tr|A0A0G2JNK5|A0A0G2JNK5_HUMAN tRN	7	2	2	2	1	1	2	2	2	2	0	1	1	1	1	1	1	0	1	1	1	1	2	2	1	2	1	0	1	1	1	1	1	1	1	1	2	2	2	2	0	1
L7RXH0;A5YM53;P06756;B4DYQ7;H7BZG1	L7RXH0;A5YM53;P06756;B4DYQ7	4;4;4;2;1	4;4;4;2;1	4;4;4;2;1	Integrin alpha-V;Integrin alpha-V heavy chain;Integrin alpha-V light chain	ITGAV	tr|L7RXH0|L7RXH0_HUMAN Integrin, alpha V OS=Homo sapiens GN=ITGAV PE=3 SV=1;tr|A5YM53|A5YM53_HUMAN ITGAV protein OS=Homo sapiens GN=ITGAV PE=2 SV=1;sp|P06756|ITAV_HUMAN Integrin alpha-V OS=Homo sapiens GN=ITGAV PE=1 SV=2;tr|B4DYQ7|B4DYQ7_HUMAN cDNA FLJ5782	5	4	4	4	0	2	3	1	3	2	2	2	2	2	2	0	1	1	2	1	0	1	3	3	1	0	2	3	0	0	1	0	0	0	0	2	3	1	3	2	2	2
A0A024R222;B4DHQ3;Q9Y617;A0A024R280	A0A024R222;B4DHQ3;Q9Y617;A0A024R280	2;2;2;1	2;2;2;1	2;2;2;1	Phosphoserine aminotransferase	PSAT1	tr|A0A024R222|A0A024R222_HUMAN Phosphoserine aminotransferase OS=Homo sapiens GN=PSAT1 PE=3 SV=1;tr|B4DHQ3|B4DHQ3_HUMAN Phosphoserine aminotransferase OS=Homo sapiens PE=2 SV=1;sp|Q9Y617|SERC_HUMAN Phosphoserine aminotransferase OS=Homo sapiens GN=PSAT1 PE	4	2	2	2	2	2	2	2	1	1	2	2	1	2	2	1	2	2	1	1	2	2	2	2	2	2	2	2	1	1	1	2	2	2	2	2	2	2	1	1	2	2
Q6NZY4;A8K559;F5H6J5;F5GX80	Q6NZY4;A8K559;F5H6J5;F5GX80	4;3;2;2	4;3;2;2	4;3;2;2	Zinc finger CCHC domain-containing protein 8	ZCCHC8	sp|Q6NZY4|ZCHC8_HUMAN Zinc finger CCHC domain-containing protein 8 OS=Homo sapiens GN=ZCCHC8 PE=1 SV=2;tr|A8K559|A8K559_HUMAN cDNA FLJ76187 OS=Homo sapiens PE=2 SV=1;tr|F5H6J5|F5H6J5_HUMAN Zinc finger CCHC domain-containing protein 8 (Fragment) OS=Homo sap	4	4	4	4	0	1	4	2	3	3	0	0	0	0	0	0	0	0	2	2	3	1	4	2	3	3	1	0	1	1	2	1	0	0	0	1	4	2	3	3	0	0
Q9NYG1;B4DPW5;E9PGZ1;A0A140VKA0;B7Z6G4;E7EX44;Q05682;B4E3I0;C9J813;Q5HY93;Q7Z2Y9;C9JEK3;Q05DR4;Q6P707;Q6PJM5	Q9NYG1;B4DPW5;E9PGZ1;A0A140VKA0;B7Z6G4;E7EX44;Q05682;B4E3I0;C9J813	3;3;3;3;3;3;3;2;2;1;1;1;1;1;1	3;3;3;3;3;3;3;2;2;1;1;1;1;1;1	3;3;3;3;3;3;3;2;2;1;1;1;1;1;1	Caldesmon	CALD1	tr|Q9NYG1|Q9NYG1_HUMAN Caldesmon 1, isoform CRA_b OS=Homo sapiens GN=CALD1 PE=2 SV=3;tr|B4DPW5|B4DPW5_HUMAN cDNA FLJ59374, highly similar to Homo sapiens caldesmon 1 (CALD1), transcript variant 2, mRNA OS=Homo sapiens PE=2 SV=1;tr|E9PGZ1|E9PGZ1_HUMAN Calde	15	3	3	3	1	0	2	2	2	2	0	1	0	0	0	0	1	1	1	1	1	1	2	2	2	1	1	1	1	1	1	1	1	1	1	0	2	2	2	2	0	1
Q53HH3;A0A1U9X7S4;Q92759;B4DNU0;A0A0G2JHJ2	Q53HH3;A0A1U9X7S4;Q92759;B4DNU0	3;3;3;2;1	3;3;3;2;1	3;3;3;2;1	General transcription factor IIH subunit 4	GTF2H4	tr|Q53HH3|Q53HH3_HUMAN General transcription factor IIH subunit 4 (Fragment) OS=Homo sapiens PE=2 SV=1;tr|A0A1U9X7S4|A0A1U9X7S4_HUMAN General transcription factor IIH subunit 4 OS=Homo sapiens PE=3 SV=1;sp|Q92759|TF2H4_HUMAN General transcription factor II	5	3	3	3	0	0	3	2	2	3	0	0	0	0	0	0	0	0	0	1	1	1	3	3	1	0	1	0	0	0	0	0	0	0	0	0	3	2	2	3	0	0
Q2TU84;A0A140VK69;P17174;B7Z1I2	Q2TU84;A0A140VK69;P17174;B7Z1I2	3;3;3;2	3;3;3;2	3;3;3;2	Aspartate aminotransferase;Aspartate aminotransferase, cytoplasmic	GIG18;GOT1	tr|Q2TU84|Q2TU84_HUMAN Aspartate aminotransferase OS=Homo sapiens GN=GIG18 PE=2 SV=1;tr|A0A140VK69|A0A140VK69_HUMAN Aspartate aminotransferase OS=Homo sapiens PE=2 SV=1;sp|P17174|AATC_HUMAN Aspartate aminotransferase, cytoplasmic OS=Homo sapiens GN=GOT1 PE	4	3	3	3	1	1	2	3	1	0	2	1	1	1	2	2	2	0	1	1	1	1	3	3	2	2	2	1	2	0	1	1	2	1	1	1	2	3	1	0	2	1
Q8TD16;A0A087WYJ7;A8MVZ6;Q96G01	Q8TD16	4;1;1;1	4;1;1;1	4;1;1;1	Protein bicaudal D homolog 2	BICD2	sp|Q8TD16|BICD2_HUMAN Protein bicaudal D homolog 2 OS=Homo sapiens GN=BICD2 PE=1 SV=1	4	4	4	4	0	0	2	4	3	2	1	0	0	0	1	1	1	0	1	0	0	1	2	2	2	2	0	1	0	0	1	0	0	0	0	0	2	4	3	2	1	0
Q6FHG5;O76070;A9XXE1	Q6FHG5;O76070;A9XXE1	2;2;1	2;2;1	2;2;1	Gamma-synuclein	SNCG	tr|Q6FHG5|Q6FHG5_HUMAN Gamma-synuclein OS=Homo sapiens GN=SNCG PE=2 SV=1;sp|O76070|SYUG_HUMAN Gamma-synuclein OS=Homo sapiens GN=SNCG PE=1 SV=2;tr|A9XXE1|A9XXE1_HUMAN Gamma-synuclein OS=Homo sapiens GN=SNCG PE=2 SV=1	3	2	2	2	1	1	2	2	2	2	0	0	0	0	2	2	1	2	1	1	2	1	2	2	2	2	1	1	2	2	1	1	0	1	1	1	2	2	2	2	0	0
B3LEU8;Q6NUQ4;B4DLT7;H7C085;H7C008;B4DKI3;Q8N3H6;B2RD07;H7BZI0;H7C0H8	B3LEU8;Q6NUQ4	5;5;2;2;2;2;2;2;1;1	5;5;2;2;2;2;2;2;1;1	5;5;2;2;2;2;2;2;1;1	Transmembrane protein 214	TMEM214	tr|B3LEU8|B3LEU8_HUMAN TMEM214 protein (Fragment) OS=Homo sapiens GN=TMEM214 PE=2 SV=1;sp|Q6NUQ4|TM214_HUMAN Transmembrane protein 214 OS=Homo sapiens GN=TMEM214 PE=1 SV=2	10	5	5	5	1	1	3	2	3	3	2	2	3	3	1	0	3	1	2	2	1	3	2	2	2	2	3	2	2	2	1	3	1	2	1	1	3	2	3	3	2	2
K7ERI7;Q7Z4W8;P35268;K7EJT5;K7EP65;K7EKS7;K7ELC4;K7EMH1	K7ERI7;Q7Z4W8;P35268;K7EJT5;K7EP65;K7EKS7;K7ELC4;K7EMH1	2;2;2;1;1;1;1;1	2;2;2;1;1;1;1;1	2;2;2;1;1;1;1;1	60S ribosomal protein L22	RPL22	tr|K7ERI7|K7ERI7_HUMAN 60S ribosomal protein L22 OS=Homo sapiens GN=RPL22 PE=1 SV=1;tr|Q7Z4W8|Q7Z4W8_HUMAN Heparin-binding protein HBp15 OS=Homo sapiens PE=2 SV=1;sp|P35268|RL22_HUMAN 60S ribosomal protein L22 OS=Homo sapiens GN=RPL22 PE=1 SV=2;tr|K7EJT5|K	8	2	2	2	2	1	2	2	2	2	2	2	2	2	1	2	2	1	1	1	1	1	2	2	2	2	2	2	1	2	1	1	1	2	2	1	2	2	2	2	2	2
A4UGR9	A4UGR9	3	3	3	Xin actin-binding repeat-containing protein 2	XIRP2	sp|A4UGR9|XIRP2_HUMAN Xin actin-binding repeat-containing protein 2 OS=Homo sapiens GN=XIRP2 PE=1 SV=2	1	3	3	3	2	3	3	3	2	2	1	0	0	2	2	1	2	3	2	1	2	3	2	2	2	3	1	3	2	3	2	3	3	2	2	3	3	3	2	2	1	0
P17676;Q99557;Q9BSC0;W8SNV5;W8SNU6	P17676;Q99557;Q9BSC0	5;3;3;1;1	5;3;3;1;1	5;3;3;1;1	CCAAT/enhancer-binding protein beta	CEBPB	sp|P17676|CEBPB_HUMAN CCAAT/enhancer-binding protein beta OS=Homo sapiens GN=CEBPB PE=1 SV=2;tr|Q99557|Q99557_HUMAN NF-IL6 (Fragment) OS=Homo sapiens PE=2 SV=1;tr|Q9BSC0|Q9BSC0_HUMAN CEBPB protein (Fragment) OS=Homo sapiens GN=CEBPB PE=2 SV=2	5	5	5	5	1	0	5	3	5	5	0	1	0	0	0	0	0	0	1	1	1	1	2	3	2	0	2	0	0	0	0	1	0	1	1	0	5	3	5	5	0	1
H0YMJ0;H0YLJ3;A5D8W6;B3KTM8;H0YM21;Q0VAE4;Q9UBU8;H0YLV1;H0YMT8;H0YNE0	H0YMJ0;H0YLJ3;A5D8W6;B3KTM8;H0YM21;Q0VAE4;Q9UBU8	3;3;3;3;2;2;2;1;1;1	2;2;2;2;1;1;1;1;1;1	2;2;2;2;1;1;1;1;1;1	Mortality factor 4-like protein 1	MORF4L1	tr|H0YMJ0|H0YMJ0_HUMAN Mortality factor 4-like protein 1 (Fragment) OS=Homo sapiens GN=MORF4L1 PE=1 SV=1;tr|H0YLJ3|H0YLJ3_HUMAN Mortality factor 4-like protein 1 OS=Homo sapiens GN=MORF4L1 PE=1 SV=1;tr|A5D8W6|A5D8W6_HUMAN Mortality factor 4 like 1 OS=Homo	10	3	2	2	2	2	3	3	3	3	1	2	2	1	1	1	2	1	2	1	3	0	1	2	1	1	1	1	1	2	2	1	2	1	1	1	2	2	2	2	0	1
O43719;Q5H919;Q5H918;B4DRS4	O43719;Q5H919;Q5H918;B4DRS4	2;1;1;1	2;1;1;1	2;1;1;1	HIV Tat-specific factor 1	HTATSF1	sp|O43719|HTSF1_HUMAN HIV Tat-specific factor 1 OS=Homo sapiens GN=HTATSF1 PE=1 SV=1;tr|Q5H919|Q5H919_HUMAN HIV Tat-specific factor 1 (Fragment) OS=Homo sapiens GN=HTATSF1 PE=1 SV=1;tr|Q5H918|Q5H918_HUMAN HIV Tat-specific factor 1 (Fragment) OS=Homo sapien	4	2	2	2	1	0	2	2	2	2	0	0	0	0	0	0	0	0	0	0	2	1	1	0	0	0	0	1	0	0	0	0	0	0	1	0	2	2	2	2	0	0
Q58FF6	Q58FF6	8	2	2	Putative heat shock protein HSP 90-beta 4	HSP90AB4P	sp|Q58FF6|H90B4_HUMAN Putative heat shock protein HSP 90-beta 4 OS=Homo sapiens GN=HSP90AB4P PE=5 SV=1	1	8	2	2	7	7	7	8	8	6	7	7	7	7	7	7	7	8	7	7	7	8	7	7	8	7	7	7	7	8	6	7	6	6	1	1	1	2	2	1	1	1
B3KN49;O94992;Q96MH2	B3KN49;O94992	3;3;1	3;3;1	3;3;1	Protein HEXIM1	HEXIM1	tr|B3KN49|B3KN49_HUMAN cDNA FLJ13562 fis, clone PLACE1008080, highly similar to Homo sapiens hexamethylene bis-acetamide inducible 1 (HEXIM1), mRNA OS=Homo sapiens PE=2 SV=1;sp|O94992|HEXI1_HUMAN Protein HEXIM1 OS=Homo sapiens GN=HEXIM1 PE=1 SV=1	3	3	3	3	1	1	3	2	2	3	0	0	0	0	0	0	1	0	1	1	1	2	1	1	1	1	0	0	1	1	1	0	1	1	1	1	3	2	2	3	0	0
A0A024R0H6;Q8N7H5;B4DGJ5	A0A024R0H6;Q8N7H5;B4DGJ5	4;4;3	4;4;3	4;4;3	RNA polymerase II-associated factor 1 homolog	PAF1	tr|A0A024R0H6|A0A024R0H6_HUMAN Paf1, RNA polymerase II associated factor, homolog (S. cerevisiae), isoform CRA_a OS=Homo sapiens GN=PAF1 PE=4 SV=1;sp|Q8N7H5|PAF1_HUMAN RNA polymerase II-associated factor 1 homolog OS=Homo sapiens GN=PAF1 PE=1 SV=2;tr|B4DGJ	3	4	4	4	0	0	4	4	4	4	0	0	0	0	0	0	1	1	1	2	4	3	3	4	1	1	1	1	1	0	1	2	2	1	0	0	4	4	4	4	0	0
B5BUF9;B5BU32;A0A024R8N6;P04183;K7ERV3	B5BUF9;B5BU32;A0A024R8N6;P04183;K7ERV3	2;2;2;2;1	2;2;2;2;1	2;2;2;2;1	Thymidine kinase;Thymidine kinase, cytosolic	TK1	tr|B5BUF9|B5BUF9_HUMAN Thymidine kinase (Fragment) OS=Homo sapiens GN=TK1 PE=2 SV=1;tr|B5BU32|B5BU32_HUMAN Thymidine kinase OS=Homo sapiens GN=TK1 PE=2 SV=1;tr|A0A024R8N6|A0A024R8N6_HUMAN Thymidine kinase OS=Homo sapiens GN=TK1 PE=3 SV=1;sp|P04183|KITH_HUM	5	2	2	2	0	0	2	2	2	1	0	0	0	0	0	1	2	1	0	0	0	1	1	1	1	1	0	1	0	0	0	0	0	0	0	0	2	2	2	1	0	0
A0A024RBV2;Q86V21;E7EW25;B4E296;Q9H7A6;Q9H9K9	A0A024RBV2;Q86V21	3;3;1;1;1;1	3;3;1;1;1;1	3;3;1;1;1;1	Acetoacetyl-CoA synthetase	AACS	tr|A0A024RBV2|A0A024RBV2_HUMAN Acetoacetyl-CoA synthetase, isoform CRA_b OS=Homo sapiens GN=AACS PE=4 SV=1;sp|Q86V21|AACS_HUMAN Acetoacetyl-CoA synthetase OS=Homo sapiens GN=AACS PE=1 SV=1	6	3	3	3	2	1	2	3	3	3	1	2	2	2	1	1	2	2	1	2	2	2	2	2	2	2	0	1	1	1	1	1	1	1	2	1	2	3	3	3	1	2
E9PJG4;Q6IAX1;P37268;E9PNM1;B4DND3;A0A1W2PQ47	E9PJG4;Q6IAX1;P37268;E9PNM1;B4DND3;A0A1W2PQ47	2;2;2;1;1;1	2;2;2;1;1;1	2;2;2;1;1;1	Squalene synthase	FDFT1	tr|E9PJG4|E9PJG4_HUMAN Squalene synthase (Fragment) OS=Homo sapiens GN=FDFT1 PE=1 SV=1;tr|Q6IAX1|Q6IAX1_HUMAN FDFT1 protein OS=Homo sapiens GN=FDFT1 PE=2 SV=1;sp|P37268|FDFT_HUMAN Squalene synthase OS=Homo sapiens GN=FDFT1 PE=1 SV=1;tr|E9PNM1|E9PNM1_HUMAN	6	2	2	2	0	1	2	2	2	2	1	1	1	2	2	1	2	2	2	2	2	2	2	0	2	1	1	2	1	2	1	0	2	2	0	1	2	2	2	2	1	1
A8K4B4;Q9BXS6;H0YKA7	A8K4B4;Q9BXS6;H0YKA7	2;2;1	2;2;1	2;2;1	Nucleolar and spindle-associated protein 1	NUSAP1	tr|A8K4B4|A8K4B4_HUMAN cDNA FLJ78441, highly similar to Homo sapiens nucleolar and spindle associated protein 1 (NUSAP1),mRNA OS=Homo sapiens PE=2 SV=1;sp|Q9BXS6|NUSAP_HUMAN Nucleolar and spindle-associated protein 1 OS=Homo sapiens GN=NUSAP1 PE=1 SV=1;tr|	3	2	2	2	0	1	2	2	2	2	0	0	0	0	0	0	1	0	2	2	2	2	2	2	2	2	0	0	1	2	2	1	2	1	0	1	2	2	2	2	0	0
C9JG87;Q9NYK5	C9JG87;Q9NYK5	3;3	3;3	3;3	39S ribosomal protein L39, mitochondrial	MRPL39	tr|C9JG87|C9JG87_HUMAN 39S ribosomal protein L39, mitochondrial (Fragment) OS=Homo sapiens GN=MRPL39 PE=1 SV=1;sp|Q9NYK5|RM39_HUMAN 39S ribosomal protein L39, mitochondrial OS=Homo sapiens GN=MRPL39 PE=1 SV=3	2	3	3	3	1	1	2	2	2	2	1	1	1	1	1	1	3	1	1	1	1	2	1	1	1	1	1	1	1	2	1	1	1	1	1	1	2	2	2	2	1	1
Q6QNY7;Q6QNY6;Q6QNY5;Q9Y223;B7Z5W2	Q6QNY7;Q6QNY6;Q6QNY5;Q9Y223	7;7;7;7;1	7;7;7;7;1	7;7;7;7;1	Bifunctional UDP-N-acetylglucosamine 2-epimerase/N-acetylmannosamine kinase;UDP-N-acetylglucosamine 2-epimerase (hydrolyzing);N-acetylmannosamine kinase	GNE	tr|Q6QNY7|Q6QNY7_HUMAN UDP-N-acetylglucosamine-2-epimerase / N-acetylmannosamine kinase OS=Homo sapiens GN=GNE PE=2 SV=1;tr|Q6QNY6|Q6QNY6_HUMAN UDP-N-acetylglucosamine-2-epimerase / N-acetylmannosamine kinase OS=Homo sapiens GN=GNE PE=2 SV=1;tr|Q6QNY5|Q6QN	5	7	7	7	3	2	7	4	3	4	2	2	2	2	0	2	3	3	2	2	2	2	3	3	3	2	3	2	2	2	2	2	2	2	3	2	7	4	3	4	2	2
E7EUY3;E9PDR0;Q59GV0;C9JQS9;E7EX59;P05166;B7Z8A8;E7ETT4;E7ETT1;A0A1B2JLU8;E9PEC3;F8WBI9;B7Z7U9;Q8WVH4;Q9HBR7;Q86TD7;E7ENC1;H7C5C9;C9JVY9;C9JAW3;C9JVW9	E7EUY3;E9PDR0;Q59GV0;C9JQS9;E7EX59;P05166;B7Z8A8;E7ETT4;E7ETT1;A0A1B2JLU8;E9PEC3;F8WBI9	17;17;17;17;17;17;16;16;16;16;14;10;8;7;7;6;6;2;2;1;1	17;17;17;17;17;17;16;16;16;16;14;10;8;7;7;6;6;2;2;1;1	17;17;17;17;17;17;16;16;16;16;14;10;8;7;7;6;6;2;2;1;1	Propionyl-CoA carboxylase beta chain, mitochondrial	PCCB	tr|E7EUY3|E7EUY3_HUMAN Propionyl-CoA carboxylase beta chain, mitochondrial OS=Homo sapiens GN=PCCB PE=1 SV=1;tr|E9PDR0|E9PDR0_HUMAN Propionyl-CoA carboxylase beta chain, mitochondrial OS=Homo sapiens GN=PCCB PE=1 SV=1;tr|Q59GV0|Q59GV0_HUMAN Propionyl Coenz	21	17	17	17	2	2	12	12	11	12	16	16	17	17	16	16	3	3	2	2	3	3	8	10	2	1	4	2	2	2	0	0	3	3	2	2	12	12	11	12	16	16
P05165;B2RDE0;A0A1B0GU58;A0A1B0GUX9;A0A1B0GWI4;A0A1B0GWA1;H0Y5U0;Q5JTW6;H0Y4B9;H0Y798;Q5JVH2	P05165;B2RDE0;A0A1B0GU58;A0A1B0GUX9;A0A1B0GWI4;A0A1B0GWA1	49;47;42;31;30;26;9;6;3;2;2	49;47;42;31;30;26;9;6;3;2;2	36;34;29;19;18;14;9;5;3;2;2	Propionyl-CoA carboxylase alpha chain, mitochondrial	PCCA	sp|P05165|PCCA_HUMAN Propionyl-CoA carboxylase alpha chain, mitochondrial OS=Homo sapiens GN=PCCA PE=1 SV=4;tr|B2RDE0|B2RDE0_HUMAN cDNA, FLJ96567, highly similar to Homo sapiens propionyl Coenzyme A carboxylase, alpha polypeptide(PCCA), mRNA OS=Homo sapien	11	49	49	36	23	24	40	40	39	41	45	47	45	47	44	46	15	12	19	19	22	25	36	39	28	27	22	22	18	18	20	22	27	26	23	24	40	40	39	41	45	47
O00763;Q59GJ9;B4DYM0;F8W8T8;H0YGH5;Q4G170;B4DYJ7;S4R3S7;F5H5C3	O00763;Q59GJ9;B4DYM0	80;60;48;36;35;32;26;8;1	34;23;12;12;11;12;3;3;1	34;23;12;12;11;12;3;3;1	Acetyl-CoA carboxylase 2;Biotin carboxylase	ACACB	sp|O00763|ACACB_HUMAN Acetyl-CoA carboxylase 2 OS=Homo sapiens GN=ACACB PE=1 SV=3;tr|Q59GJ9|Q59GJ9_HUMAN Acetyl-CoA carboxylase 2 variant (Fragment) OS=Homo sapiens PE=2 SV=1;tr|B4DYM0|B4DYM0_HUMAN cDNA FLJ60371, highly similar to Acetyl-CoA carboxylase 2	9	80	34	34	20	20	67	68	62	61	71	69	65	64	63	62	21	16	25	23	53	47	67	66	52	52	22	29	30	29	44	41	30	27	5	5	27	27	26	24	30	28
A2NX49;A0A087WUA1	A2NX49	140;6	30;6	0;0			tr|A2NX49|A2NX49_HUMAN Acetyl-CoA carboxylase OS=Homo sapiens PE=2 SV=1	2	140	30	0	70	68	122	125	122	119	130	129	123	124	118	113	74	68	79	77	104	98	122	120	99	102	82	87	83	82	99	88	83	84	5	5	24	25	20	21	25	26
A0A024R5C5;P11498;E9PRE7;E9PS68	A0A024R5C5;P11498	83;83;32;23	83;83;32;23	83;83;32;23	Pyruvate carboxylase;Pyruvate carboxylase, mitochondrial	PC	tr|A0A024R5C5|A0A024R5C5_HUMAN Pyruvate carboxylase OS=Homo sapiens GN=PC PE=4 SV=1;sp|P11498|PYC_HUMAN Pyruvate carboxylase, mitochondrial OS=Homo sapiens GN=PC PE=1 SV=2	4	83	83	83	54	53	72	75	76	75	82	82	76	78	78	76	54	51	59	58	70	68	71	75	65	66	56	54	58	62	69	66	60	56	54	53	72	75	76	75	82	82
B2ZZ90;Q13085;A0A024R0Y2;Q59FY4;Q7Z5W8;B4DWK9;B4DIR2;B4DIW1;B4DIG6;B4DK31;A0A087X0W4;A0A0C4DGT1;A0A087WWN5;A0A087X2F8;A0A087X126;A0A087WVR6;A0A087WYS8	B2ZZ90;Q13085;A0A024R0Y2;Q59FY4	180;180;174;95;66;45;42;39;38;32;9;8;6;3;3;2;1	180;180;174;95;66;45;42;39;38;32;9;8;6;3;3;2;1	70;70;70;69;62;42;39;36;35;29;0;0;6;0;0;0;1	Acetyl-CoA carboxylase 1;Biotin carboxylase	ACACA;hCG_30204	tr|B2ZZ90|B2ZZ90_HUMAN Acetyl-Coenzyme A carboxylase alpha OS=Homo sapiens GN=ACACA PE=2 SV=1;sp|Q13085|ACACA_HUMAN Acetyl-CoA carboxylase 1 OS=Homo sapiens GN=ACACA PE=1 SV=2;tr|A0A024R0Y2|A0A024R0Y2_HUMAN HCG30204, isoform CRA_a OS=Homo sapiens GN=hCG_30	17	180	180	70	117	114	160	165	166	162	174	173	169	167	163	158	111	111	119	119	151	144	164	161	145	149	125	125	124	125	139	133	127	126	117	114	160	165	166	162	174	173
A0A0S2Z693;Q96RQ3;E9PHF7;E9PG35;Q68D27;F5GYT8;B4DH16;G5E9X5;B4DHW5;B7ZAW3;F8WDI3	A0A0S2Z693;Q96RQ3;E9PHF7;E9PG35;Q68D27;F5GYT8;B4DH16;G5E9X5;B4DHW5	42;42;38;35;33;33;30;29;23;14;2	42;42;38;35;33;33;30;29;23;14;2	42;42;38;35;33;33;30;29;23;14;2	Methylcrotonoyl-CoA carboxylase subunit alpha, mitochondrial	MCCC1;DKFZp686B20267	tr|A0A0S2Z693|A0A0S2Z693_HUMAN Methylcrotonoyl-CoA carboxylase 1 isoform 1 (Fragment) OS=Homo sapiens GN=MCCC1 PE=2 SV=1;sp|Q96RQ3|MCCA_HUMAN Methylcrotonoyl-CoA carboxylase subunit alpha, mitochondrial OS=Homo sapiens GN=MCCC1 PE=1 SV=3;tr|E9PHF7|E9PHF7_H	11	42	42	42	23	24	34	33	32	34	39	40	36	33	34	35	20	18	24	22	26	25	32	33	25	26	22	23	23	21	23	23	22	23	23	24	34	33	32	34	39	40
A8KAQ5;A0A024QZD5;P08621;M0QYR1;B3KPV0;M0QX04;Q9UFS1	A8KAQ5;A0A024QZD5;P08621	14;14;14;6;5;2;1	14;14;14;6;5;2;1	14;14;14;6;5;2;1	U1 small nuclear ribonucleoprotein 70 kDa	SNRP70;SNRNP70	tr|A8KAQ5|A8KAQ5_HUMAN cDNA FLJ77404, highly similar to Homo sapiens small nuclear ribonucleoprotein 70kDa polypeptide (RNP antigen) (SNRP70), transcript variant 1, mRNA OS=Homo sapiens PE=2 SV=1;tr|A0A024QZD5|A0A024QZD5_HUMAN Small nuclear ribonucleoprote	7	14	14	14	6	6	9	10	10	9	12	12	12	14	14	13	10	8	7	5	8	9	9	9	7	7	7	6	8	9	8	5	6	5	6	6	9	10	10	9	12	12
A0A140VK29;Q9HCC0;D6RD67;D6RDF7;A0A0S2Z5R4;B3KR24;D6R9R1;A0A0G2JM88	A0A140VK29;Q9HCC0;D6RD67	19;19;10;8;8;7;7;4	19;19;10;8;8;7;7;4	19;19;10;8;8;7;7;4	Methylcrotonoyl-CoA carboxylase beta chain, mitochondrial	MCCC2	tr|A0A140VK29|A0A140VK29_HUMAN Testicular secretory protein Li 29 OS=Homo sapiens PE=2 SV=1;sp|Q9HCC0|MCCB_HUMAN Methylcrotonoyl-CoA carboxylase beta chain, mitochondrial OS=Homo sapiens GN=MCCC2 PE=1 SV=1;tr|D6RD67|D6RD67_HUMAN Methylcrotonoyl-CoA carboxy	8	19	19	19	10	10	17	18	18	16	18	18	18	18	15	16	10	10	8	12	13	13	18	18	11	14	13	9	11	12	11	10	11	11	10	10	17	18	18	16	18	18
P80217	P80217	3	3	3	Interferon-induced 35 kDa protein	IFI35	sp|P80217|IN35_HUMAN Interferon-induced 35 kDa protein OS=Homo sapiens GN=IFI35 PE=1 SV=5	1	3	3	3	2	2	2	2	2	3	3	3	3	3	3	3	3	3	3	1	2	1	3	3	3	3	1	3	1	1	1	2	2	2	2	2	2	2	2	3	3	3
P62070;E9PK85;A0A024QZF2;P10301;E9PQK5;E9PQC5	P62070;E9PK85;A0A024QZF2;P10301	4;3;2;2;1;1	4;3;2;2;1;1	4;3;2;2;1;1	Ras-related protein R-Ras2;Ras-related protein R-Ras	RRAS2;RRAS	sp|P62070|RRAS2_HUMAN Ras-related protein R-Ras2 OS=Homo sapiens GN=RRAS2 PE=1 SV=1;tr|E9PK85|E9PK85_HUMAN Ras-related protein R-Ras2 (Fragment) OS=Homo sapiens GN=RRAS2 PE=1 SV=1;tr|A0A024QZF2|A0A024QZF2_HUMAN Related RAS viral (R-ras) oncogene homolog, i	6	4	4	4	2	2	3	3	3	3	3	2	3	3	2	1	2	2	2	2	2	3	1	2	2	2	2	2	1	3	1	2	2	2	2	2	3	3	3	3	3	2
A0A024RCA7;P05387;H0YDD8	A0A024RCA7;P05387	9;9;4	9;9;4	8;8;3	60S acidic ribosomal protein P2	RPLP2	tr|A0A024RCA7|A0A024RCA7_HUMAN Ribosomal protein, large, P2, isoform CRA_a OS=Homo sapiens GN=RPLP2 PE=3 SV=1;sp|P05387|RLA2_HUMAN 60S acidic ribosomal protein P2 OS=Homo sapiens GN=RPLP2 PE=1 SV=1	3	9	9	8	6	6	6	7	7	6	5	5	6	6	9	9	6	5	6	6	6	5	6	7	6	6	6	6	6	6	5	6	5	6	6	6	6	7	7	6	5	5
H3BT58;Q14019	H3BT58;Q14019	2;2	2;2	2;2	Coactosin-like protein	COTL1	tr|H3BT58|H3BT58_HUMAN Coactosin-like protein OS=Homo sapiens GN=COTL1 PE=1 SV=1;sp|Q14019|COTL1_HUMAN Coactosin-like protein OS=Homo sapiens GN=COTL1 PE=1 SV=3	2	2	2	2	2	2	2	0	2	2	2	2	2	2	2	2	2	2	2	2	1	2	2	2	2	2	2	2	2	0	2	2	1	1	2	2	2	0	2	2	2	2
B2R4C1;P62899;Q76N53;H7C2W9;C9JU56;B7Z4E3;B7Z4C8;B8ZZK4	B2R4C1;P62899;Q76N53;H7C2W9;C9JU56;B7Z4E3;B7Z4C8	3;3;2;2;2;2;2;1	3;3;2;2;2;2;2;1	3;3;2;2;2;2;2;1	60S ribosomal protein L31	RPL31	tr|B2R4C1|B2R4C1_HUMAN cDNA, FLJ92036, highly similar to Homo sapiens ribosomal protein L31 (RPL31), mRNA OS=Homo sapiens PE=2 SV=1;sp|P62899|RL31_HUMAN 60S ribosomal protein L31 OS=Homo sapiens GN=RPL31 PE=1 SV=1;tr|Q76N53|Q76N53_HUMAN Ribosomal protein L	8	3	3	3	2	2	2	2	2	2	2	2	2	2	3	2	2	2	2	2	2	2	2	2	2	3	2	2	2	2	2	2	2	2	2	2	2	2	2	2	2	2
Q6IAT9;P28072;I3L3X7;A0A087X2I4	Q6IAT9;P28072	3;3;1;1	3;3;1;1	3;3;1;1	Proteasome subunit beta type;Proteasome subunit beta type-6	PSMB6	tr|Q6IAT9|Q6IAT9_HUMAN Proteasome subunit beta type OS=Homo sapiens GN=PSMB6 PE=2 SV=1;sp|P28072|PSB6_HUMAN Proteasome subunit beta type-6 OS=Homo sapiens GN=PSMB6 PE=1 SV=4	4	3	3	3	2	1	3	3	1	2	3	3	3	3	3	3	2	2	2	2	2	1	3	2	3	3	2	2	2	1	2	3	2	3	2	1	3	3	1	2	3	3
B2RA03;A0A024RAY2;P05783;F8VZY9;I6L965;CON__H-INV:HIT000015463	B2RA03;A0A024RAY2;P05783;F8VZY9;I6L965	26;26;26;24;22;2	25;25;25;23;21;2	15;15;15;13;11;1	Keratin, type I cytoskeletal 18	KRT18	tr|B2RA03|B2RA03_HUMAN cDNA, FLJ94640, highly similar to Homo sapiens keratin 18 (KRT18), mRNA OS=Homo sapiens PE=2 SV=1;tr|A0A024RAY2|A0A024RAY2_HUMAN Keratin 18, isoform CRA_a OS=Homo sapiens GN=KRT18 PE=3 SV=1;sp|P05783|K1C18_HUMAN Keratin, type I cytos	6	26	25	15	18	23	23	22	23	24	21	22	20	23	24	21	19	22	20	20	21	22	21	23	22	22	20	18	20	20	20	21	17	18	17	22	22	21	22	23	20	21
V9HWC2;Q99497;K7ELW0;K7EN27	V9HWC2;Q99497;K7ELW0;K7EN27	5;5;4;3	5;5;4;3	5;5;4;3	Protein deglycase DJ-1	HEL-S-67p;PARK7	tr|V9HWC2|V9HWC2_HUMAN Epididymis secretory sperm binding protein Li 67p OS=Homo sapiens GN=HEL-S-67p PE=2 SV=1;sp|Q99497|PARK7_HUMAN Protein/nucleic acid deglycase DJ-1 OS=Homo sapiens GN=PARK7 PE=1 SV=2;tr|K7ELW0|K7ELW0_HUMAN Protein/nucleic acid deglyca	4	5	5	5	4	4	5	5	4	4	4	4	5	4	5	5	5	5	4	4	5	4	5	5	5	4	5	5	4	4	4	5	3	4	4	4	5	5	4	4	4	4
H3BNX8;P20674;H3BRI0	H3BNX8;P20674;H3BRI0	2;2;1	2;2;1	2;2;1	Cytochrome c oxidase subunit 5A, mitochondrial	COX5A	tr|H3BNX8|H3BNX8_HUMAN Cytochrome c oxidase subunit 5A, mitochondrial OS=Homo sapiens GN=COX5A PE=1 SV=1;sp|P20674|COX5A_HUMAN Cytochrome c oxidase subunit 5A, mitochondrial OS=Homo sapiens GN=COX5A PE=1 SV=2;tr|H3BRI0|H3BRI0_HUMAN Cytochrome c oxidase sub	3	2	2	2	2	2	2	2	2	2	1	1	2	1	2	1	2	1	2	2	2	2	2	2	1	1	2	2	2	2	2	2	2	0	2	2	2	2	2	2	1	1
P56537;B7ZBH1;A0A0U1RQV5	P56537;B7ZBH1;A0A0U1RQV5	4;2;2	4;2;2	4;2;2	Eukaryotic translation initiation factor 6	EIF6	sp|P56537|IF6_HUMAN Eukaryotic translation initiation factor 6 OS=Homo sapiens GN=EIF6 PE=1 SV=1;tr|B7ZBH1|B7ZBH1_HUMAN Eukaryotic translation initiation factor 6 (Fragment) OS=Homo sapiens GN=EIF6 PE=1 SV=1;tr|A0A0U1RQV5|A0A0U1RQV5_HUMAN Uncharacterized p	3	4	4	4	4	4	3	2	2	3	4	3	3	4	4	4	4	4	4	4	2	4	4	3	4	4	4	4	4	4	3	4	4	3	4	4	3	2	2	3	4	3
P29508;Q5K634;Q5K684;Q9BYF7;H0Y5H9;Q86W05;Q86W03;Q5K633;P48594;C9JZ65	P29508;Q5K634;Q5K684;Q9BYF7;H0Y5H9;Q86W05;Q86W03;Q5K633;P48594	9;8;6;5;5;5;5;5;5;1	9;8;6;5;5;5;5;5;5;1	9;8;6;5;5;5;5;5;5;1	Serpin B3;Serpin B4	SERPINB3;SCCA2;SERPINB4	sp|P29508|SPB3_HUMAN Serpin B3 OS=Homo sapiens GN=SERPINB3 PE=1 SV=2;tr|Q5K634|Q5K634_HUMAN SCCA2/SCCA1 fusion protein isoform 1 OS=Homo sapiens PE=2 SV=1;tr|Q5K684|Q5K684_HUMAN SCCA1/SCCA2 fusion protein OS=Homo sapiens PE=2 SV=1;tr|Q9BYF7|Q9BYF7_HUMAN SC	10	9	9	9	8	7	3	3	4	5	4	6	7	6	8	7	3	2	2	4	4	3	3	4	6	7	3	4	4	4	4	5	4	6	8	7	3	3	4	5	4	6
H0YNG3;Q6IAM7;A0A024RC78;P67812;H0YNX5;H0YKT4;Q7Z4Z6;H0YNA5;P0C7V7	H0YNG3;Q6IAM7;A0A024RC78;P67812;H0YNX5;H0YKT4;Q7Z4Z6	3;3;3;3;2;2;2;1;1	3;3;3;3;2;2;2;1;1	3;3;3;3;2;2;2;1;1	Signal peptidase complex catalytic subunit SEC11;Signal peptidase complex catalytic subunit SEC11A	SEC11A;SPC18;SEC11L1	tr|H0YNG3|H0YNG3_HUMAN Signal peptidase complex catalytic subunit SEC11 OS=Homo sapiens GN=SEC11A PE=1 SV=1;tr|Q6IAM7|Q6IAM7_HUMAN Signal peptidase complex catalytic subunit SEC11 OS=Homo sapiens GN=SPC18 PE=2 SV=1;tr|A0A024RC78|A0A024RC78_HUMAN Signal pep	9	3	3	3	2	3	2	3	3	2	3	2	2	2	2	2	2	2	2	3	2	2	3	3	3	3	3	3	2	3	3	2	3	3	2	3	2	3	3	2	3	2
F8W1A4;A0A140VK93;P54819;F8VZG5;B4DLK2;G3V213;F8VY04;F8VPP1	F8W1A4;A0A140VK93;P54819;F8VZG5;B4DLK2;G3V213;F8VY04	6;6;6;5;4;4;4;2	6;6;6;5;4;4;4;2	6;6;6;5;4;4;4;2	Adenylate kinase 2, mitochondrial;Adenylate kinase 2, mitochondrial;Adenylate kinase 2, mitochondrial, N-terminally processed	AK2	tr|F8W1A4|F8W1A4_HUMAN Adenylate kinase 2, mitochondrial OS=Homo sapiens GN=AK2 PE=1 SV=1;tr|A0A140VK93|A0A140VK93_HUMAN Adenylate kinase 2, mitochondrial OS=Homo sapiens GN=AK2 PE=2 SV=1;sp|P54819|KAD2_HUMAN Adenylate kinase 2, mitochondrial OS=Homo sapie	8	6	6	6	3	3	3	2	3	3	5	4	5	4	3	4	5	5	4	3	4	4	4	3	2	2	4	4	4	4	3	3	3	2	3	3	3	2	3	3	5	4
Q05639;Q59GP5	Q05639;Q59GP5	15;11	7;6	7;6	Elongation factor 1-alpha 2	EEF1A2	sp|Q05639|EF1A2_HUMAN Elongation factor 1-alpha 2 OS=Homo sapiens GN=EEF1A2 PE=1 SV=1;tr|Q59GP5|Q59GP5_HUMAN Eukaryotic translation elongation factor 1 alpha 2 variant (Fragment) OS=Homo sapiens PE=2 SV=1	2	15	7	7	14	14	15	14	14	14	14	14	14	14	13	12	13	15	14	11	12	11	15	14	13	14	13	15	13	14	13	14	14	14	6	6	7	7	6	7	6	6
Q3KPI8;H0YN26;Q6PKH8;Q08AJ6;P39687;O95626;O43423	Q3KPI8;H0YN26;Q6PKH8;Q08AJ6;P39687	4;4;4;4;4;1;1	4;4;4;4;4;1;1	2;2;2;2;2;1;1	Acidic leucine-rich nuclear phosphoprotein 32 family member A	ANP32A	tr|Q3KPI8|Q3KPI8_HUMAN ANP32A protein OS=Homo sapiens GN=ANP32A PE=2 SV=1;tr|H0YN26|H0YN26_HUMAN Acidic leucine-rich nuclear phosphoprotein 32 family member A OS=Homo sapiens GN=ANP32A PE=1 SV=1;tr|Q6PKH8|Q6PKH8_HUMAN ANP32A protein (Fragment) OS=Homo sapi	7	4	4	2	4	3	3	4	4	4	1	1	3	2	3	2	2	3	2	3	2	3	4	3	2	2	3	2	2	3	3	3	3	4	4	3	3	4	4	4	1	1
Q68E00;A0A087WX59;Q16186;A0A087WUX6;B4DMP7	Q68E00;A0A087WX59;Q16186;A0A087WUX6;B4DMP7	2;2;2;1;1	2;2;2;1;1	2;2;2;1;1	Proteasomal ubiquitin receptor ADRM1	DKFZp686G2045;ADRM1	tr|Q68E00|Q68E00_HUMAN Uncharacterized protein DKFZp686G2045 (Fragment) OS=Homo sapiens GN=DKFZp686G2045 PE=4 SV=2;tr|A0A087WX59|A0A087WX59_HUMAN Proteasomal ubiquitin receptor ADRM1 OS=Homo sapiens GN=ADRM1 PE=1 SV=1;sp|Q16186|ADRM1_HUMAN Proteasomal ubiq	5	2	2	2	2	2	2	2	2	2	2	2	1	2	2	2	2	2	2	2	1	0	2	2	2	2	2	2	2	2	2	2	2	2	2	2	2	2	2	2	2	2
V9HW12;P32119;B4DF70;A6NIW5;A0A024R7F2	V9HW12;P32119;B4DF70;A6NIW5	10;10;9;6;2	9;9;8;6;2	9;9;8;6;2	Peroxiredoxin-2	HEL-S-2a;PRDX2	tr|V9HW12|V9HW12_HUMAN Epididymis secretory sperm binding protein Li 2a OS=Homo sapiens GN=HEL-S-2a PE=2 SV=1;sp|P32119|PRDX2_HUMAN Peroxiredoxin-2 OS=Homo sapiens GN=PRDX2 PE=1 SV=5;tr|B4DF70|B4DF70_HUMAN cDNA FLJ60461, highly similar to Peroxiredoxin-2 (	5	10	9	9	9	9	9	10	10	8	8	8	8	10	10	9	10	10	9	9	9	9	8	10	9	9	9	10	7	8	8	9	9	8	8	8	8	9	9	7	7	7
B4DUD6;Q8TC62;E7ES33;Q3LIE9;A4GYY8;A8K3D0;E7EPK1;Q16181;Q59EY4;B4DNE4;A0A024RA87;G3V1Q4;A0A023T695;B4DPQ6;Q3B7A3;A0A0U1RRH9;A0A0U1RRE1;A0A0U1RQK0;A0A0U1RRD1;Q5JXL7;A4D1Y2;Q6ZU15	B4DUD6;Q8TC62;E7ES33;Q3LIE9;A4GYY8;A8K3D0;E7EPK1;Q16181;Q59EY4;B4DNE4;A0A024RA87;G3V1Q4;A0A023T695;B4DPQ6;Q3B7A3	8;8;8;8;8;8;8;8;7;7;7;7;7;6;4;3;3;1;1;1;1;1	8;8;8;8;8;8;8;8;7;7;7;7;7;6;4;3;3;1;1;1;1;1	8;8;8;8;8;8;8;8;7;7;7;7;7;6;4;3;3;1;1;1;1;1	Septin-7	SEPT7;Nbla02942;DKFZp686F17268	tr|B4DUD6|B4DUD6_HUMAN cDNA FLJ54551, highly similar to Septin-7 OS=Homo sapiens PE=2 SV=1;tr|Q8TC62|Q8TC62_HUMAN Septin 7 OS=Homo sapiens GN=SEPT7 PE=2 SV=3;tr|E7ES33|E7ES33_HUMAN Septin-7 OS=Homo sapiens GN=SEPT7 PE=1 SV=3;tr|Q3LIE9|Q3LIE9_HUMAN Predicte	22	8	8	8	5	5	5	5	4	7	6	7	5	6	7	8	5	4	6	3	1	1	8	6	6	7	6	6	6	4	4	4	5	5	5	5	5	5	4	7	6	7
J3QRI7;J3QQQ9;J3QQV1;J3QRC4;Q6IBH6;P61254;J3KTJ8;E5RIT6;Q9UNX3;J3KSS0;A0A024RBF6;E5RHH1;J3KS10	J3QRI7;J3QQQ9;J3QQV1;J3QRC4;Q6IBH6;P61254;J3KTJ8;E5RIT6;Q9UNX3;J3KSS0;A0A024RBF6	6;6;6;6;6;6;5;5;5;3;3;2;2	6;6;6;6;6;6;5;5;5;3;3;2;2	6;6;6;6;6;6;5;5;5;3;3;2;2	60S ribosomal protein L26;60S ribosomal protein L26-like 1	RPL26;RPL26L1;hCG_26523	tr|J3QRI7|J3QRI7_HUMAN 60S ribosomal protein L26 (Fragment) OS=Homo sapiens GN=RPL26 PE=4 SV=1;tr|J3QQQ9|J3QQQ9_HUMAN Uncharacterized protein OS=Homo sapiens PE=4 SV=1;tr|J3QQV1|J3QQV1_HUMAN 60S ribosomal protein L26 OS=Homo sapiens GN=RPL26 PE=4 SV=1;tr|J	13	6	6	6	5	5	6	6	5	5	5	5	6	5	6	6	5	3	3	2	4	2	6	5	5	6	2	3	5	3	5	4	5	4	5	5	6	6	5	5	5	5
B3KN59;B3KM36;O95816	B3KN59;B3KM36;O95816	5;5;5	5;5;5	5;5;5	BAG family molecular chaperone regulator 2	BAG2	tr|B3KN59|B3KN59_HUMAN cDNA FLJ13673 fis, clone PLACE1011858, highly similar to BAG family molecular chaperone regulator 2 OS=Homo sapiens PE=2 SV=1;tr|B3KM36|B3KM36_HUMAN cDNA FLJ10153 fis, clone HEMBA1003417, highly similar to BAG family molecular chaper	3	5	5	5	3	3	5	5	4	5	5	5	4	5	5	5	4	4	4	3	4	4	5	4	5	5	2	4	3	5	4	5	5	3	3	3	5	5	4	5	5	5
Q6IAX2;P46778;Q59GK9;G3V1B3;M0R181	Q6IAX2;P46778;Q59GK9;G3V1B3;M0R181	4;4;3;2;2	4;4;3;2;2	4;4;3;2;2	60S ribosomal protein L21	RPL21	tr|Q6IAX2|Q6IAX2_HUMAN RPL21 protein OS=Homo sapiens GN=RPL21 PE=2 SV=1;sp|P46778|RL21_HUMAN 60S ribosomal protein L21 OS=Homo sapiens GN=RPL21 PE=1 SV=2;tr|Q59GK9|Q59GK9_HUMAN Ribosomal protein L21 variant (Fragment) OS=Homo sapiens PE=2 SV=1;tr|G3V1B3|G3	5	4	4	4	3	3	4	3	4	3	3	4	4	3	3	4	4	4	3	4	4	4	3	4	3	4	4	4	3	3	3	3	3	3	3	3	4	3	4	3	3	4
Q76LA1;P04080;A0A1W2PQG6;A0A1W2PS52	Q76LA1;P04080;A0A1W2PQG6	4;4;2;1	4;4;2;1	4;4;2;1	Cystatin-B	CSTB	tr|Q76LA1|Q76LA1_HUMAN CSTB protein OS=Homo sapiens GN=CSTB PE=2 SV=1;sp|P04080|CYTB_HUMAN Cystatin-B OS=Homo sapiens GN=CSTB PE=1 SV=2;tr|A0A1W2PQG6|A0A1W2PQG6_HUMAN Cystatin-B (Fragment) OS=Homo sapiens GN=CSTB PE=1 SV=1	4	4	4	4	3	4	3	4	3	3	4	4	4	4	4	4	4	4	4	2	3	4	2	3	3	3	4	3	4	3	2	3	3	3	3	4	3	4	3	3	4	4
P29692;E9PK01;D3DWK1;B2RAR6;E9PRY8;E9PPR1;E9PL12;E9PQ49;E9PI39;A0A087X1X7;Q71RH4;Q9H7G6;E9PMW7;E9PIZ1;H0YCK7;E9PQZ1;E9PK06;E9PK72;H0YE58;H0YE72;E9PQC9	P29692;E9PK01;D3DWK1;B2RAR6;E9PRY8;E9PPR1;E9PL12;E9PQ49;E9PI39;A0A087X1X7;Q71RH4;Q9H7G6;E9PMW7;E9PIZ1;H0YCK7;E9PQZ1	9;8;8;8;8;7;7;7;7;7;7;7;6;5;5;5;4;3;2;2;1	9;8;8;8;8;7;7;7;7;7;7;7;6;5;5;5;4;3;2;2;1	2;2;2;2;2;2;2;2;2;2;2;2;2;2;2;0;1;1;0;0;0	Elongation factor 1-delta	EEF1D	sp|P29692|EF1D_HUMAN Elongation factor 1-delta OS=Homo sapiens GN=EEF1D PE=1 SV=5;tr|E9PK01|E9PK01_HUMAN Elongation factor 1-delta (Fragment) OS=Homo sapiens GN=EEF1D PE=1 SV=1;tr|D3DWK1|D3DWK1_HUMAN Eukaryotic translation elongation factor 1 delta (Guanin	21	9	9	2	9	9	9	9	9	9	9	9	9	9	9	9	8	8	8	8	8	7	8	8	9	9	8	9	9	9	9	9	8	9	9	9	9	9	9	9	9	9
A5YPB6;A5PHJ9;A0A024RBX9;P08559;Q53GE3;P29803	A5YPB6;A5PHJ9;A0A024RBX9;P08559;Q53GE3;P29803	2;2;2;2;1;1	2;2;2;2;1;1	2;2;2;2;1;1	Pyruvate dehydrogenase E1 component subunit alpha;Pyruvate dehydrogenase E1 component subunit alpha, somatic form, mitochondrial;Pyruvate dehydrogenase E1 component subunit alpha, testis-specific form, mitochondrial	PDHA1;PDHA1/LOC79064;PDHA2	tr|A5YPB6|A5YPB6_HUMAN PDHA1 (Fragment) OS=Homo sapiens GN=PDHA1 PE=2 SV=1;tr|A5PHJ9|A5PHJ9_HUMAN PDHA1/LOC79064 protein (Fragment) OS=Homo sapiens GN=PDHA1/LOC79064 PE=2 SV=1;tr|A0A024RBX9|A0A024RBX9_HUMAN Pyruvate dehydrogenase E1 component subunit alpha	6	2	2	2	2	2	1	1	1	1	2	1	2	1	2	2	1	2	2	1	2	0	1	1	1	2	2	1	2	2	2	1	2	2	2	2	1	1	1	1	2	1
A0A090N8Y2;P13667;C9JMN9	A0A090N8Y2;P13667	23;23;1	23;23;1	23;23;1	Protein disulfide-isomerase A4	ERP70;PDIA4	tr|A0A090N8Y2|A0A090N8Y2_HUMAN Protein disulfide-isomerase A4 OS=Homo sapiens GN=ERP70 PE=2 SV=1;sp|P13667|PDIA4_HUMAN Protein disulfide-isomerase A4 OS=Homo sapiens GN=PDIA4 PE=1 SV=2	3	23	23	23	14	11	14	15	13	12	19	18	16	16	18	17	19	20	19	16	11	14	17	18	13	9	16	15	12	12	11	16	13	14	14	11	14	15	13	12	19	18
B7Z4V2;V9HW84;P38646;Q8N1C8;B7Z1V7;B7Z4T3;A1XP52;D6RJI2;Q2F839;D6RA73;H0YBG6;H0Y8S0	B7Z4V2;V9HW84;P38646;Q8N1C8;B7Z1V7;B7Z4T3	34;34;34;33;25;21;14;10;7;6;5;3	34;34;34;33;25;21;14;10;7;6;5;3	34;34;34;33;25;21;14;10;7;6;5;3	Stress-70 protein, mitochondrial	HEL-S-124m;HSPA9	tr|B7Z4V2|B7Z4V2_HUMAN cDNA FLJ51907, highly similar to Stress-70 protein, mitochondrial OS=Homo sapiens PE=2 SV=1;tr|V9HW84|V9HW84_HUMAN Epididymis secretory sperm binding protein Li 124m OS=Homo sapiens GN=HEL-S-124m PE=2 SV=1;sp|P38646|GRP75_HUMAN Stres	12	34	34	34	30	29	29	27	32	29	29	33	33	33	33	31	30	28	32	32	28	28	31	31	34	33	30	30	30	30	28	31	28	28	30	29	29	27	32	29	29	33
P30050;Q59FI9;D3DS95;Q76P68	P30050;Q59FI9	5;4;2;1	5;4;2;1	5;4;2;1	60S ribosomal protein L12	RPL12	sp|P30050|RL12_HUMAN 60S ribosomal protein L12 OS=Homo sapiens GN=RPL12 PE=1 SV=1;tr|Q59FI9|Q59FI9_HUMAN Ribosomal protein L12 variant (Fragment) OS=Homo sapiens PE=2 SV=1	4	5	5	5	4	4	4	5	5	5	4	3	4	4	4	3	5	4	5	4	3	3	5	5	4	4	5	5	3	3	3	3	4	4	4	4	4	5	5	5	4	3
P81605	P81605	4	4	4	Dermcidin;Survival-promoting peptide;DCD-1	DCD	sp|P81605|DCD_HUMAN Dermcidin OS=Homo sapiens GN=DCD PE=1 SV=2	1	4	4	4	2	3	3	3	2	2	2	3	3	2	4	4	3	2	2	2	2	2	2	2	3	3	3	3	2	3	3	3	3	3	2	3	3	3	2	2	2	3
A0A024RCC9;B7ZB83;B4DS05;Q99733;E9PS34;E9PNJ7;C9J6D1;C9JZI7;B7ZAK9;B7ZAC7;E9PNW0;E9PJJ2;A8MXH2;E9PKT8;E9PKI2;E9PP22;C9J1B1;H0YCI4	A0A024RCC9;B7ZB83;B4DS05;Q99733;E9PS34;E9PNJ7;C9J6D1;C9JZI7;B7ZAK9;B7ZAC7;E9PNW0;E9PJJ2;A8MXH2;E9PKT8	9;9;9;9;8;8;8;8;8;8;7;7;7;7;4;4;3;1	9;9;9;9;8;8;8;8;8;8;7;7;7;7;4;4;3;1	7;7;7;7;6;6;6;6;6;6;5;5;5;5;4;4;3;1	Nucleosome assembly protein 1-like 4	NAP1L4	tr|A0A024RCC9|A0A024RCC9_HUMAN Nucleosome assembly protein 1-like 4, isoform CRA_b OS=Homo sapiens GN=NAP1L4 PE=3 SV=1;tr|B7ZB83|B7ZB83_HUMAN cDNA, FLJ79447, highly similar to Nucleosome assembly protein 1-like 4 OS=Homo sapiens PE=2 SV=1;tr|B4DS05|B4DS05_	18	9	9	7	8	7	7	7	8	8	8	7	8	8	8	8	8	8	8	7	6	7	9	8	6	7	7	8	8	7	8	7	8	6	8	7	7	7	8	8	8	7
F8VY02;V9HW71;P30040	F8VY02;V9HW71;P30040	4;4;4	4;4;4	4;4;4	Endoplasmic reticulum resident protein 29	ERP29;HEL-S-107	tr|F8VY02|F8VY02_HUMAN Endoplasmic reticulum resident protein 29 OS=Homo sapiens GN=ERP29 PE=1 SV=1;tr|V9HW71|V9HW71_HUMAN Endoplasmic reticulum resident protein 29 OS=Homo sapiens GN=HEL-S-107 PE=2 SV=1;sp|P30040|ERP29_HUMAN Endoplasmic reticulum resident	3	4	4	4	4	2	3	3	3	2	3	4	4	4	4	4	4	4	4	4	4	3	4	4	3	3	3	3	4	4	4	3	4	4	4	2	3	3	3	2	3	4
Q9Y230;B3KNL2;M0R0Y3;B4DW30;X6R2L4;M0R0Z0;M0QXZ7;M0QXI6;A0A1W2PS48	Q9Y230;B3KNL2;M0R0Y3;B4DW30	17;13;11;9;8;3;2;2;1	17;13;11;9;8;3;2;2;1	17;13;11;9;8;3;2;2;1	RuvB-like 2	RUVBL2	sp|Q9Y230|RUVB2_HUMAN RuvB-like 2 OS=Homo sapiens GN=RUVBL2 PE=1 SV=3;tr|B3KNL2|B3KNL2_HUMAN RuvB-like helicase OS=Homo sapiens GN=RUVBL2 PE=2 SV=1;tr|M0R0Y3|M0R0Y3_HUMAN RuvB-like helicase OS=Homo sapiens GN=RUVBL2 PE=1 SV=1;tr|B4DW30|B4DW30_HUMAN RuvB-li	9	17	17	17	9	6	10	11	13	12	13	12	13	14	13	13	14	12	9	12	8	9	14	15	11	12	11	10	9	5	5	8	10	11	9	6	10	11	13	12	13	12
P47929	P47929	5	5	5	Galectin-7	LGALS7	sp|P47929|LEG7_HUMAN Galectin-7 OS=Homo sapiens GN=LGALS7 PE=1 SV=2	1	5	5	5	5	5	4	3	4	2	3	4	4	4	4	4	4	4	4	3	4	3	3	2	3	3	3	3	3	4	3	3	4	3	5	5	4	3	4	2	3	4
B3KNI2;Q9UMX0;A0A024R258;B3KNI8;Q59FJ2;D3DVA8;B4DZF6;Q59F94;Q9NRR5;H0YDS0;H0YEZ9;Q9H8R7	B3KNI2;Q9UMX0;A0A024R258;B3KNI8;Q59FJ2	7;7;6;6;4;3;3;3;3;2;1;1	7;7;6;6;4;3;3;3;3;2;1;1	4;4;3;3;2;1;1;1;1;1;1;0	Ubiquilin-1	UBQLN1	tr|B3KNI2|B3KNI2_HUMAN cDNA FLJ14650 fis, clone NT2RP2002185, highly similar to Ubiquilin-1 OS=Homo sapiens PE=2 SV=1;sp|Q9UMX0|UBQL1_HUMAN Ubiquilin-1 OS=Homo sapiens GN=UBQLN1 PE=1 SV=2;tr|A0A024R258|A0A024R258_HUMAN Ubiquilin 1, isoform CRA_d OS=Homo sa	12	7	7	4	3	3	3	3	5	3	6	6	6	7	6	6	5	5	5	6	3	4	5	6	3	5	5	5	4	3	4	4	2	2	3	3	3	3	5	3	6	6
B4DS43;H0YDD4;B4DJX1;Q86YI5;A0A024R3D8;P10515;Q01991;B4DLQ2;E9PEJ4;Q16791	B4DS43;H0YDD4;B4DJX1;Q86YI5;A0A024R3D8;P10515;Q01991;B4DLQ2;E9PEJ4	3;3;3;3;3;3;2;2;2;1	3;3;3;3;3;3;2;2;2;1	3;3;3;3;3;3;2;2;2;1	Acetyltransferase component of pyruvate dehydrogenase complex;Dihydrolipoyllysine-residue acetyltransferase component of pyruvate dehydrogenase complex, mitochondrial	DLAT	tr|B4DS43|B4DS43_HUMAN Acetyltransferase component of pyruvate dehydrogenase complex OS=Homo sapiens PE=2 SV=1;tr|H0YDD4|H0YDD4_HUMAN Acetyltransferase component of pyruvate dehydrogenase complex (Fragment) OS=Homo sapiens GN=DLAT PE=1 SV=1;tr|B4DJX1|B4DJX	10	3	3	3	2	2	2	3	3	3	3	3	2	3	2	2	3	3	2	1	2	2	2	3	2	3	3	3	2	2	2	3	2	2	2	2	2	3	3	3	3	3
A0A024R0E5;P52907;A8K0T9	A0A024R0E5;P52907;A8K0T9	11;11;10	11;11;10	9;9;8	F-actin-capping protein subunit alpha-1	CAPZA1	tr|A0A024R0E5|A0A024R0E5_HUMAN Capping protein (Actin filament) muscle Z-line, alpha 1, isoform CRA_a OS=Homo sapiens GN=CAPZA1 PE=3 SV=1;sp|P52907|CAZA1_HUMAN F-actin-capping protein subunit alpha-1 OS=Homo sapiens GN=CAPZA1 PE=1 SV=3;tr|A8K0T9|A8K0T9_HUM	3	11	11	9	8	8	7	8	9	9	9	10	7	10	10	9	8	8	10	9	9	9	9	10	9	10	10	9	7	7	9	10	9	9	8	8	7	8	9	9	9	10
A0A024R4F1;P06733;E2DRY6;K7EM90;A4UCS8;A4QMW8;L0R849;F5H1C3;F5H0C8;Q6FHV6;A8K3B0;P09104	A0A024R4F1;P06733;E2DRY6	29;29;18;14;9;6;5;1;1;1;1;1	29;29;18;14;9;6;5;1;1;1;1;1	27;27;18;12;8;6;5;0;0;0;0;0	Alpha-enolase;Enolase	ENO1	tr|A0A024R4F1|A0A024R4F1_HUMAN Enolase 1, (Alpha), isoform CRA_a OS=Homo sapiens GN=ENO1 PE=2 SV=1;sp|P06733|ENOA_HUMAN Alpha-enolase OS=Homo sapiens GN=ENO1 PE=1 SV=2;tr|E2DRY6|E2DRY6_HUMAN C-myc promoter-binding protein 1 OS=Homo sapiens PE=2 SV=1	12	29	29	27	28	26	26	25	25	24	29	27	24	24	28	27	22	22	24	25	23	24	26	25	27	26	25	23	24	25	26	25	25	26	28	26	26	25	25	24	29	27
B3KSS4;A0A0A0MSA9;A8K4I1;A0A0C4DG49;P15151	B3KSS4;A0A0A0MSA9;A8K4I1;A0A0C4DG49;P15151	3;3;3;3;3	3;3;3;3;3	3;3;3;3;3	Poliovirus receptor	PVR	tr|B3KSS4|B3KSS4_HUMAN cDNA FLJ36858 fis, clone ASTRO2015185, highly similar to POLIOVIRUS RECEPTOR OS=Homo sapiens PE=2 SV=1;tr|A0A0A0MSA9|A0A0A0MSA9_HUMAN Poliovirus receptor OS=Homo sapiens GN=PVR PE=1 SV=1;tr|A8K4I1|A8K4I1_HUMAN cDNA FLJ75404 OS=Homo s	5	3	3	3	3	3	2	2	1	1	3	3	2	3	3	3	2	1	2	1	1	1	3	2	2	3	2	1	3	3	3	2	2	3	3	3	2	2	1	1	3	3
A0A024RDV5;A0A024RDT9;Q9Y2H6;G5E9X3;A0A087X1M6	A0A024RDV5;A0A024RDT9;Q9Y2H6;G5E9X3	8;8;8;7;3	8;8;8;7;3	8;8;8;7;3	Fibronectin type-III domain-containing protein 3A	FNDC3A	tr|A0A024RDV5|A0A024RDV5_HUMAN Fibronectin type III domain containing 3A, isoform CRA_b OS=Homo sapiens GN=FNDC3A PE=4 SV=1;tr|A0A024RDT9|A0A024RDT9_HUMAN Fibronectin type III domain containing 3A, isoform CRA_d OS=Homo sapiens GN=FNDC3A PE=4 SV=1;sp|Q9Y2H	5	8	8	8	8	8	8	8	6	8	7	6	7	7	6	6	8	5	6	5	6	5	5	8	7	6	5	6	6	7	6	7	8	7	8	8	8	8	6	8	7	6
Q9Y266;Q9H2R7;A0A0A0MSU9;A0A0A0MSS4	Q9Y266;Q9H2R7	12;8;5;4	12;8;5;4	12;8;5;4	Nuclear migration protein nudC	NUDC;NPD011	sp|Q9Y266|NUDC_HUMAN Nuclear migration protein nudC OS=Homo sapiens GN=NUDC PE=1 SV=1;tr|Q9H2R7|Q9H2R7_HUMAN NPD011 OS=Homo sapiens GN=NPD011 PE=2 SV=1	4	12	12	12	7	8	7	8	9	10	7	10	9	9	11	11	8	8	9	9	8	8	8	9	9	8	8	8	8	9	8	8	9	7	7	8	7	8	9	10	7	10
A0A140VJK1;O76003	A0A140VJK1;O76003	10;10	10;10	10;10	Glutaredoxin-3	GLRX3	tr|A0A140VJK1|A0A140VJK1_HUMAN Testicular tissue protein Li 75 OS=Homo sapiens PE=2 SV=1;sp|O76003|GLRX3_HUMAN Glutaredoxin-3 OS=Homo sapiens GN=GLRX3 PE=1 SV=2	2	10	10	10	5	4	4	6	7	8	10	9	8	6	8	10	8	10	8	7	3	5	9	9	8	7	9	6	4	4	5	3	3	4	5	4	4	6	7	8	10	9
V9HW35;P30044	V9HW35;P30044	7;7	7;7	7;7	Peroxiredoxin-5, mitochondrial	HEL-S-55;PRDX5	tr|V9HW35|V9HW35_HUMAN Epididymis secretory protein Li 55 OS=Homo sapiens GN=HEL-S-55 PE=2 SV=1;sp|P30044|PRDX5_HUMAN Peroxiredoxin-5, mitochondrial OS=Homo sapiens GN=PRDX5 PE=1 SV=4	2	7	7	7	7	7	7	6	7	6	7	7	7	7	7	7	6	7	7	6	7	5	6	7	7	6	7	7	7	7	7	6	6	6	7	7	7	6	7	6	7	7
Q7Z3Z9;A8K139;P32004;Q86SE4;Q7Z2I3;Q7Z2J8	Q7Z3Z9;A8K139;P32004;Q86SE4	6;6;6;4;2;1	6;6;6;4;2;1	6;6;6;4;2;1	Neural cell adhesion molecule L1	L1CAM	tr|Q7Z3Z9|Q7Z3Z9_HUMAN L1 cell adhesion molecule (Fragment) OS=Homo sapiens GN=L1CAM PE=2 SV=1;tr|A8K139|A8K139_HUMAN cDNA FLJ76744, highly similar to Homo sapiens L1 cell adhesion molecule (L1CAM), transcript variant 1, mRNA OS=Homo sapiens PE=2 SV=1;sp|P	6	6	6	6	6	5	6	5	4	5	6	6	6	6	6	6	6	4	6	5	6	5	5	3	6	6	5	6	5	4	6	6	4	5	6	5	6	5	4	5	6	6
Q71UA6;Q15758;M0QXM4;Q59ES3;B4DE27;M0QX44	Q71UA6;Q15758;M0QXM4;Q59ES3	5;5;4;4;2;1	5;5;4;4;2;1	5;5;4;4;2;1	Amino acid transporter;Neutral amino acid transporter B(0)	SLC1A5	tr|Q71UA6|Q71UA6_HUMAN Amino acid transporter OS=Homo sapiens GN=SLC1A5 PE=2 SV=1;sp|Q15758|AAAT_HUMAN Neutral amino acid transporter B(0) OS=Homo sapiens GN=SLC1A5 PE=1 SV=2;tr|M0QXM4|M0QXM4_HUMAN Amino acid transporter OS=Homo sapiens GN=SLC1A5 PE=1 SV=1	6	5	5	5	5	5	5	5	4	5	5	4	4	4	4	4	5	4	4	4	4	4	4	4	3	4	4	4	5	5	4	4	4	5	5	5	5	5	4	5	5	4
V9HWB8;P14618;A0A024R5Z9;B4DNK4;B4DRT3;H3BTN5;Q8WUW7;A0A024R609;H3BQ34;Q504U3;H3BR70;H3BUW1;H3BTJ2;H3BT25;Q9UKK4;H3BU13;Q9UN47;H3BN34;Q9NYI7;Q9UK31;H3BQZ3;B4DPM0;Q16716;Q16715;P30613	V9HWB8;P14618;A0A024R5Z9;B4DNK4;B4DRT3;H3BTN5;Q8WUW7;A0A024R609;H3BQ34;Q504U3;H3BR70	37;37;33;31;31;29;24;20;19;19;19;11;11;10;4;4;2;2;2;2;2;1;1;1;1	37;37;33;31;31;29;24;20;19;19;19;11;11;10;4;4;2;2;2;2;2;1;1;1;1	37;37;33;31;31;29;24;20;19;19;19;11;11;10;4;4;2;2;2;2;2;1;1;1;1	Pyruvate kinase;Pyruvate kinase PKM	HEL-S-30;PKM;PKM2	tr|V9HWB8|V9HWB8_HUMAN Pyruvate kinase OS=Homo sapiens GN=HEL-S-30 PE=1 SV=1;sp|P14618|KPYM_HUMAN Pyruvate kinase PKM OS=Homo sapiens GN=PKM PE=1 SV=4;tr|A0A024R5Z9|A0A024R5Z9_HUMAN Pyruvate kinase OS=Homo sapiens GN=PKM2 PE=3 SV=1;tr|B4DNK4|B4DNK4_HUMAN P	25	37	37	37	30	31	33	33	33	33	31	35	30	30	30	30	33	31	28	28	29	29	33	35	32	33	32	32	29	30	29	30	31	31	30	31	33	33	33	33	31	35
B4DTY8;P56199	B4DTY8;P56199	6;6	6;6	6;6	Integrin alpha-1	ITGA1	tr|B4DTY8|B4DTY8_HUMAN cDNA FLJ61587, highly similar to Integrin alpha-1 (Fragment) OS=Homo sapiens PE=2 SV=1;sp|P56199|ITA1_HUMAN Integrin alpha-1 OS=Homo sapiens GN=ITGA1 PE=1 SV=2	2	6	6	6	5	5	5	5	4	5	6	6	5	6	5	5	4	4	3	3	3	4	5	5	5	5	3	4	5	5	4	5	5	4	5	5	5	5	4	5	6	6
P48047;Q53HH2;H7C0C1;H7C086;H7C068	P48047;Q53HH2;H7C0C1	7;6;4;2;1	7;6;4;2;1	7;6;4;2;1	ATP synthase subunit O, mitochondrial	ATP5O	sp|P48047|ATPO_HUMAN ATP synthase subunit O, mitochondrial OS=Homo sapiens GN=ATP5O PE=1 SV=1;tr|Q53HH2|Q53HH2_HUMAN Mitochondrial ATP synthase, O subunit variant (Fragment) OS=Homo sapiens PE=2 SV=1;tr|H7C0C1|H7C0C1_HUMAN Uncharacterized protein (Fragment	5	7	7	7	6	6	5	5	7	6	4	5	6	6	6	6	7	6	7	6	6	6	7	7	6	7	7	6	6	7	7	6	7	6	6	6	5	5	7	6	4	5
B4DWS6;Q53GQ0;B3KQJ0;D3DR22;A0A1B0GVY6;A0A1B0GV93;E9PI21	B4DWS6;Q53GQ0;B3KQJ0;D3DR22;A0A1B0GVY6;A0A1B0GV93	6;6;5;5;4;4;2	6;6;5;5;4;4;2	6;6;5;5;4;4;2	Very-long-chain 3-oxoacyl-CoA reductase	HSD17B12	tr|B4DWS6|B4DWS6_HUMAN cDNA FLJ61181, highly similar to Homo sapiens hydroxysteroid (17-beta) dehydrogenase 12 (HSD17B12), mRNA OS=Homo sapiens PE=2 SV=1;sp|Q53GQ0|DHB12_HUMAN Very-long-chain 3-oxoacyl-CoA reductase OS=Homo sapiens GN=HSD17B12 PE=1 SV=2;tr	7	6	6	6	6	6	5	6	5	4	5	5	4	4	5	5	5	4	3	3	6	5	4	4	6	5	4	5	6	5	6	6	6	6	6	6	5	6	5	4	5	5
K7EMV3;B4E380;B4DEB1;K7EK07;B2R6Y1;B2R4P9;K7ES00;Q71DI3;Q16695;P84243;P68431;K7EP01;Q6NXT2;Q6TXQ4;A8K4Y7;A0A1X8XL64	K7EMV3;B4E380;B4DEB1;K7EK07;B2R6Y1;B2R4P9;K7ES00;Q71DI3;Q16695;P84243;P68431;K7EP01;Q6NXT2	3;3;3;3;3;3;3;3;3;3;3;2;2;1;1;1	3;3;3;3;3;3;3;3;3;3;3;2;2;1;1;1	1;1;1;1;1;1;1;1;1;1;1;0;0;1;1;1	Histone H3;Histone H3.2;Histone H3.1t;Histone H3.3;Histone H3.1;Histone H3.3C	H3F3B;H3F3A;HIST2H3A;HIST3H3;HIST1H3A;H3F3C	tr|K7EMV3|K7EMV3_HUMAN Histone H3 OS=Homo sapiens GN=H3F3B PE=1 SV=1;tr|B4E380|B4E380_HUMAN Histone H3 OS=Homo sapiens PE=2 SV=1;tr|B4DEB1|B4DEB1_HUMAN Histone H3 OS=Homo sapiens GN=H3F3A PE=1 SV=1;tr|K7EK07|K7EK07_HUMAN Histone H3 (Fragment) OS=Homo sapie	16	3	3	1	2	2	2	2	2	2	2	2	3	3	2	2	2	2	3	2	2	2	2	2	2	2	2	2	2	2	2	2	2	2	2	2	2	2	2	2	2	2
P09382	P09382	5	5	5	Galectin-1	LGALS1	sp|P09382|LEG1_HUMAN Galectin-1 OS=Homo sapiens GN=LGALS1 PE=1 SV=2	1	5	5	5	2	1	4	4	3	4	3	4	5	5	5	4	4	5	3	3	2	2	4	2	3	3	2	3	3	3	3	1	2	3	2	1	4	4	3	4	3	4
Q9Y3U8;J3KTD3;J3QSB5	Q9Y3U8	3;1;1	3;1;1	3;1;1	60S ribosomal protein L36	RPL36	sp|Q9Y3U8|RL36_HUMAN 60S ribosomal protein L36 OS=Homo sapiens GN=RPL36 PE=1 SV=3	3	3	3	3	2	2	3	1	2	2	2	3	3	3	2	2	3	3	3	2	3	2	2	2	1	2	3	3	2	2	2	2	2	2	2	2	3	1	2	2	2	3
V9HW80;P55072;Q96IF9;Q0IIN5;Q9NTC4;Q9HAP0;Q9HAP1;C9JUP7;C9IZA5	V9HW80;P55072;Q96IF9;Q0IIN5;Q9NTC4	34;34;29;22;19;11;10;3;3	34;34;29;22;19;11;10;3;3	34;34;29;22;19;11;10;3;3	Transitional endoplasmic reticulum ATPase	HEL-S-70;VCP;DKFZp434K0126	tr|V9HW80|V9HW80_HUMAN Epididymis luminal protein 220 OS=Homo sapiens GN=HEL-S-70 PE=2 SV=1;sp|P55072|TERA_HUMAN Transitional endoplasmic reticulum ATPase OS=Homo sapiens GN=VCP PE=1 SV=4;tr|Q96IF9|Q96IF9_HUMAN VCP protein (Fragment) OS=Homo sapiens GN=VCP	9	34	34	34	21	22	26	25	24	23	31	30	28	25	24	21	28	29	20	23	19	20	28	24	21	21	25	24	23	24	20	19	21	21	21	22	26	25	24	23	31	30
Q6IBR8;P20042;B5BU01;Q96I16;Q3B7I9	Q6IBR8;P20042;B5BU01;Q96I16	15;15;13;9;3	15;15;13;9;3	15;15;13;9;3	Eukaryotic translation initiation factor 2 subunit 2	EIF2S2	tr|Q6IBR8|Q6IBR8_HUMAN Eukaryotic translation initiation factor 2, subunit 2 beta, 38kDa OS=Homo sapiens GN=EIF2S2 PE=2 SV=1;sp|P20042|IF2B_HUMAN Eukaryotic translation initiation factor 2 subunit 2 OS=Homo sapiens GN=EIF2S2 PE=1 SV=2;tr|B5BU01|B5BU01_HUMA	5	15	15	15	8	7	7	8	8	12	9	11	12	14	10	10	13	10	11	12	6	10	10	11	10	11	10	11	7	8	5	7	5	7	8	7	7	8	8	12	9	11
A0A024R3X4;P10809;B7Z597;B3GQS7;B7Z5E7;B7Z4F6;B7Z532;Q53SE2;E7ESH4;E7EXB4;A0A0S2Z415;B9VPB4;B9VP19;C9JL25;C9JCQ4;C9JL19;B9VP24;Q53QD5;C9J0S9	A0A024R3X4;P10809;B7Z597;B3GQS7;B7Z5E7;B7Z4F6	35;35;32;31;30;26;15;13;13;11;6;6;6;4;3;2;2;1;1	35;35;32;31;30;26;15;13;13;11;6;6;6;4;3;2;2;1;1	35;35;32;31;30;26;15;13;13;11;6;6;6;4;3;2;2;1;1	60 kDa heat shock protein, mitochondrial	HSPD1	tr|A0A024R3X4|A0A024R3X4_HUMAN Heat shock 60kDa protein 1 (Chaperonin), isoform CRA_a OS=Homo sapiens GN=HSPD1 PE=2 SV=1;sp|P10809|CH60_HUMAN 60 kDa heat shock protein, mitochondrial OS=Homo sapiens GN=HSPD1 PE=1 SV=2;tr|B7Z597|B7Z597_HUMAN cDNA FLJ54373,	19	35	35	35	32	32	28	28	28	28	29	30	29	29	29	26	28	26	28	29	22	28	33	32	30	32	29	28	29	28	30	28	27	29	32	32	28	28	28	28	29	30
O75844;B3KNM6	O75844;B3KNM6	7;6	7;6	7;6	CAAX prenyl protease 1 homolog	ZMPSTE24	sp|O75844|FACE1_HUMAN CAAX prenyl protease 1 homolog OS=Homo sapiens GN=ZMPSTE24 PE=1 SV=2;tr|B3KNM6|B3KNM6_HUMAN cDNA FLJ14968 fis, clone THYRO1000288, highly similar to CAAX prenyl protease 1 homolog (EC 3.4.24.84) OS=Homo sapiens PE=2 SV=1	2	7	7	7	5	4	5	5	6	6	7	6	7	7	5	3	6	6	5	3	7	4	4	4	3	3	6	7	5	6	5	5	6	4	5	4	5	5	6	6	7	6
V9HWI1;P30043;M0QZL1;M0R192	V9HWI1;P30043;M0QZL1;M0R192	4;4;3;3	4;4;3;3	4;4;3;3	Flavin reductase (NADPH)	HEL-S-10;BLVRB	tr|V9HWI1|V9HWI1_HUMAN Epididymis secretory protein Li 10 OS=Homo sapiens GN=HEL-S-10 PE=2 SV=1;sp|P30043|BLVRB_HUMAN Flavin reductase (NADPH) OS=Homo sapiens GN=BLVRB PE=1 SV=3;tr|M0QZL1|M0QZL1_HUMAN Flavin reductase (NADPH) OS=Homo sapiens GN=BLVRB PE=1	4	4	4	4	3	2	2	3	2	2	2	2	2	2	3	3	3	2	2	3	2	3	3	2	3	2	2	3	3	2	2	2	2	2	3	2	2	3	2	2	2	2
R4GNH3;E9PM69;A8K781;A0A140VK42;P17980;E9PKD5;E9PN50;E9PMD8;E9PLG2	R4GNH3;E9PM69;A8K781;A0A140VK42;P17980;E9PKD5;E9PN50;E9PMD8	16;15;15;15;15;11;10;10;4	16;15;15;15;15;11;10;10;4	16;15;15;15;15;11;10;10;4	26S protease regulatory subunit 6A	PSMC3	tr|R4GNH3|R4GNH3_HUMAN 26S proteasome regulatory subunit 6A OS=Homo sapiens GN=PSMC3 PE=1 SV=1;tr|E9PM69|E9PM69_HUMAN 26S proteasome regulatory subunit 6A OS=Homo sapiens GN=PSMC3 PE=1 SV=1;tr|A8K781|A8K781_HUMAN cDNA FLJ75299, highly similar to Xenopus la	9	16	16	16	12	13	10	11	13	11	14	13	13	12	15	14	12	13	14	14	10	11	14	14	13	14	13	12	11	12	11	8	12	11	12	13	10	11	13	11	14	13
P62081;B5MCP9;Q59FS3	P62081;B5MCP9	6;5;1	6;5;1	6;5;1	40S ribosomal protein S7	RPS7	sp|P62081|RS7_HUMAN 40S ribosomal protein S7 OS=Homo sapiens GN=RPS7 PE=1 SV=1;tr|B5MCP9|B5MCP9_HUMAN 40S ribosomal protein S7 OS=Homo sapiens GN=RPS7 PE=1 SV=1	3	6	6	6	4	3	3	3	5	4	4	5	5	3	6	6	4	6	5	5	3	2	4	5	4	4	5	5	4	4	4	4	3	4	4	3	3	3	5	4	4	5
Q02790;B2R9U2;F5H1U3;H0YFG2;F5H120	Q02790;B2R9U2	13;12;3;2;1	13;12;3;2;1	13;12;3;2;1	Peptidyl-prolyl cis-trans isomerase FKBP4;Peptidyl-prolyl cis-trans isomerase FKBP4, N-terminally processed	FKBP4	sp|Q02790|FKBP4_HUMAN Peptidyl-prolyl cis-trans isomerase FKBP4 OS=Homo sapiens GN=FKBP4 PE=1 SV=3;tr|B2R9U2|B2R9U2_HUMAN Peptidylprolyl isomerase OS=Homo sapiens PE=2 SV=1	5	13	13	13	7	7	10	10	9	8	7	10	10	8	11	12	9	9	8	6	8	7	12	11	9	8	7	7	8	5	6	6	7	6	7	7	10	10	9	8	7	10
A0A0K0K1K4;O14818;Q05DH1;H0Y586;H0UI83;B0YJ74;Q8TAA3;A0A087WYS6;F5GY34;Q4G1B8	A0A0K0K1K4;O14818;Q05DH1;H0Y586	11;11;10;6;5;5;5;3;2;2	11;11;10;6;5;5;5;3;2;2	11;11;10;6;5;5;5;3;2;2	Proteasome subunit alpha type-7;Proteasome subunit alpha type	PSMA7	tr|A0A0K0K1K4|A0A0K0K1K4_HUMAN Proteasome subunit alpha type OS=Homo sapiens GN=HEL-S-276 PE=2 SV=1;sp|O14818|PSA7_HUMAN Proteasome subunit alpha type-7 OS=Homo sapiens GN=PSMA7 PE=1 SV=1;tr|Q05DH1|Q05DH1_HUMAN Proteasome subunit alpha type (Fragment) OS=H	10	11	11	11	8	7	8	8	9	8	7	7	8	8	8	8	10	9	9	10	7	8	9	8	8	9	9	9	7	8	5	8	8	8	8	7	8	8	9	8	7	7
Q8TAS0;P36542;B4DL14;B4DFE6	Q8TAS0;P36542;B4DL14;B4DFE6	8;8;7;4	8;8;7;4	8;8;7;4	ATP synthase subunit gamma;ATP synthase subunit gamma, mitochondrial	ATP5C1	tr|Q8TAS0|Q8TAS0_HUMAN ATP synthase subunit gamma (Fragment) OS=Homo sapiens PE=2 SV=1;sp|P36542|ATPG_HUMAN ATP synthase subunit gamma, mitochondrial OS=Homo sapiens GN=ATP5C1 PE=1 SV=1;tr|B4DL14|B4DL14_HUMAN ATP synthase subunit gamma OS=Homo sapiens PE=2	4	8	8	8	7	7	8	8	8	8	8	8	8	8	8	8	8	8	8	8	8	8	8	7	8	8	8	8	7	8	7	8	8	7	7	7	8	8	8	8	8	8
A8K8J9;F8W1I6;B3KTX4;V9HW58;Q53H88;Q13561;H0YHL1;H0YI98;F8VW18	A8K8J9;F8W1I6;B3KTX4;V9HW58;Q53H88;Q13561;H0YHL1;H0YI98;F8VW18	2;2;2;2;2;2;1;1;1	2;2;2;2;2;2;1;1;1	2;2;2;2;2;2;1;1;1	Dynactin subunit 2	DCTN2;HEL-S-77	tr|A8K8J9|A8K8J9_HUMAN Dynactin 2 (P50), isoform CRA_b OS=Homo sapiens GN=DCTN2 PE=2 SV=1;tr|F8W1I6|F8W1I6_HUMAN Dynactin subunit 2 OS=Homo sapiens GN=DCTN2 PE=1 SV=1;tr|B3KTX4|B3KTX4_HUMAN cDNA FLJ38923 fis, clone NT2NE2011823, highly similar to Dynactin	9	2	2	2	2	2	2	2	2	2	2	2	2	2	2	2	2	2	2	2	2	2	2	2	2	2	2	2	1	2	2	2	2	2	2	2	2	2	2	2	2	2
B2RBI2;Q96A49;Q53GS5;B4E1C9;B4DHY7	B2RBI2;Q96A49;Q53GS5;B4E1C9	5;5;4;3;2	5;5;4;3;2	5;5;4;3;2	Synapse-associated protein 1	SYAP1	tr|B2RBI2|B2RBI2_HUMAN cDNA, FLJ95525, highly similar to Homo sapiens synapse associated protein 1, SAP47 homolog (Drosophila) (SYAP1), mRNA OS=Homo sapiens PE=2 SV=1;sp|Q96A49|SYAP1_HUMAN Synapse-associated protein 1 OS=Homo sapiens GN=SYAP1 PE=1 SV=1;tr|	5	5	5	5	3	4	4	3	3	3	4	3	3	3	5	4	3	2	5	3	3	2	5	3	2	5	2	2	2	2	4	2	2	3	3	4	4	3	3	3	4	3
E9PKZ0;P62917;E9PKU4;E9PP36;G3V1A1;B4DVG7	E9PKZ0;P62917;E9PKU4;E9PP36;G3V1A1;B4DVG7	5;5;4;3;3;3	5;5;4;3;3;3	5;5;4;3;3;3	60S ribosomal protein L8	RPL8	tr|E9PKZ0|E9PKZ0_HUMAN 60S ribosomal protein L8 (Fragment) OS=Homo sapiens GN=RPL8 PE=1 SV=1;sp|P62917|RL8_HUMAN 60S ribosomal protein L8 OS=Homo sapiens GN=RPL8 PE=1 SV=2;tr|E9PKU4|E9PKU4_HUMAN 60S ribosomal protein L8 (Fragment) OS=Homo sapiens GN=RPL8 P	6	5	5	5	3	4	4	4	5	5	4	5	4	4	5	5	4	4	5	4	4	4	4	4	4	4	4	3	4	4	5	5	3	4	3	4	4	4	5	5	4	5
A0A024R3J7;P46977;A0A0C4DH80;E9PN73;E9PI32	A0A024R3J7;P46977	8;8;1;1;1	8;8;1;1;1	8;8;1;1;1	Dolichyl-diphosphooligosaccharide--protein glycosyltransferase subunit STT3A	hCG_2032701;STT3A	tr|A0A024R3J7|A0A024R3J7_HUMAN HCG2032701, isoform CRA_a OS=Homo sapiens GN=hCG_2032701 PE=4 SV=1;sp|P46977|STT3A_HUMAN Dolichyl-diphosphooligosaccharide--protein glycosyltransferase subunit STT3A OS=Homo sapiens GN=STT3A PE=1 SV=2	5	8	8	8	2	2	7	6	7	7	5	6	5	6	4	4	6	7	6	5	5	7	7	6	4	3	4	7	5	5	2	4	2	4	2	2	7	6	7	7	5	6
A0A024RB85;Q9UQ80;A8K6Y1;Q6PIN5;Q05D08;F8VR77;F8W0A3;H0YIN7	A0A024RB85;Q9UQ80;A8K6Y1;Q6PIN5;Q05D08	19;19;18;18;17;9;5;4	19;19;18;18;17;9;5;4	18;18;17;17;16;8;4;3	Proliferation-associated protein 2G4	PA2G4	tr|A0A024RB85|A0A024RB85_HUMAN Proliferation-associated 2G4, 38kDa, isoform CRA_a OS=Homo sapiens GN=PA2G4 PE=4 SV=1;sp|Q9UQ80|PA2G4_HUMAN Proliferation-associated protein 2G4 OS=Homo sapiens GN=PA2G4 PE=1 SV=3;tr|A8K6Y1|A8K6Y1_HUMAN cDNA FLJ75526, highly	8	19	19	18	17	16	15	16	15	16	18	14	15	15	17	17	17	17	17	15	13	14	16	17	15	14	16	17	15	15	13	14	17	16	17	16	15	16	15	16	18	14
B1AJY6;B1AJY5;B1AJY7;O75832	B1AJY6;B1AJY5;B1AJY7;O75832	3;3;3;3	3;3;3;3	3;3;3;3	26S proteasome non-ATPase regulatory subunit 10	PSMD10	tr|B1AJY6|B1AJY6_HUMAN 26S proteasome non-ATPase regulatory subunit 10 OS=Homo sapiens GN=PSMD10 PE=1 SV=1;tr|B1AJY5|B1AJY5_HUMAN 26S proteasome non-ATPase regulatory subunit 10 OS=Homo sapiens GN=PSMD10 PE=1 SV=1;tr|B1AJY7|B1AJY7_HUMAN 26S proteasome non-	4	3	3	3	0	2	3	2	2	3	2	2	2	2	3	2	3	1	2	2	1	1	3	2	2	3	2	2	3	2	3	2	2	2	0	2	3	2	2	3	2	2
B0YJC4;V9HWE1;P08670;B3KRK8;Q53HU8;B0YJC5;A0A1B0GTT5;Q9H319;Q53SB5;Q45VM8;Q45VM7;Q45VM6;L7RDA5;A5Z217;P17661;Q5RLN2;A0A1B0GVG8;B4DE66;Q59EM6;B4DR43;Q8TCR7;B3KXJ0;B3KQI5;E7EMV2;B4DJT7;E7ESP9;A5YM63;Q16352;P07196;P07197	B0YJC4;V9HWE1;P08670;B3KRK8;Q53HU8;B0YJC5	10;10;10;9;9;7;2;2;2;2;2;2;2;2;2;1;1;1;1;1;1;1;1;1;1;1;1;1;1;1	8;8;8;8;7;6;1;1;1;1;1;1;1;1;1;1;1;1;1;1;1;1;1;1;1;1;1;1;1;1	7;7;7;7;6;5;1;0;0;0;0;0;0;0;0;0;1;0;0;0;0;0;0;0;0;0;0;0;0;0	Vimentin	VIM;HEL113	tr|B0YJC4|B0YJC4_HUMAN Vimentin OS=Homo sapiens GN=VIM PE=1 SV=1;tr|V9HWE1|V9HWE1_HUMAN Epididymis luminal protein 113 OS=Homo sapiens GN=HEL113 PE=2 SV=1;sp|P08670|VIME_HUMAN Vimentin OS=Homo sapiens GN=VIM PE=1 SV=4;tr|B3KRK8|B3KRK8_HUMAN cDNA FLJ34494 f	30	10	8	7	5	6	9	8	8	8	7	4	9	9	9	9	5	3	6	5	3	5	8	7	7	7	3	3	5	5	6	6	4	4	3	4	7	7	7	6	5	3
A0A140VJX1;P24752;H0YEL7;E9PRQ6	A0A140VJX1;P24752	7;7;3;2	7;7;3;2	7;7;3;2	Acetyl-CoA acetyltransferase, mitochondrial	ACAT1	tr|A0A140VJX1|A0A140VJX1_HUMAN Testicular tissue protein Li 198 OS=Homo sapiens PE=2 SV=1;sp|P24752|THIL_HUMAN Acetyl-CoA acetyltransferase, mitochondrial OS=Homo sapiens GN=ACAT1 PE=1 SV=1	4	7	7	7	5	6	5	5	5	5	6	5	6	6	6	6	6	6	4	5	2	3	6	5	5	7	6	6	6	7	7	7	6	7	5	6	5	5	5	5	6	5
S4R3Z2;A0A0A0MSS8;P42330;A6NHU4;B4DKT3;S4R3D5;P17516;H0Y804	S4R3Z2;A0A0A0MSS8;P42330;A6NHU4;B4DKT3;S4R3D5;P17516	5;5;5;4;3;3;3;2	5;5;5;4;3;3;3;2	0;0;0;0;0;0;0;0	Aldo-keto reductase family 1 member C3;Aldo-keto reductase family 1 member C4	AKR1C3;AKR1C1;AKR1C4	tr|S4R3Z2|S4R3Z2_HUMAN Aldo-keto reductase family 1 member C3 OS=Homo sapiens GN=AKR1C3 PE=1 SV=1;tr|A0A0A0MSS8|A0A0A0MSS8_HUMAN Aldo-keto reductase family 1 member C3 OS=Homo sapiens GN=AKR1C3 PE=1 SV=1;sp|P42330|AK1C3_HUMAN Aldo-keto reductase family 1 m	8	5	5	0	3	3	4	4	5	4	4	4	5	5	5	5	5	5	4	5	4	4	5	5	5	5	5	5	5	4	4	4	4	4	3	3	4	4	5	4	4	4
B4E2J1;Q8NBU5	B4E2J1;Q8NBU5	3;3	3;3	3;3	ATPase family AAA domain-containing protein 1	ATAD1	tr|B4E2J1|B4E2J1_HUMAN cDNA FLJ54240, highly similar to ATPase family AAA domain-containing protein 1 OS=Homo sapiens PE=2 SV=1;sp|Q8NBU5|ATAD1_HUMAN ATPase family AAA domain-containing protein 1 OS=Homo sapiens GN=ATAD1 PE=1 SV=1	2	3	3	3	2	3	2	1	3	3	3	2	3	3	3	2	2	3	2	2	2	2	2	3	3	3	2	2	3	2	3	2	3	3	2	3	2	1	3	3	3	2
B7Z6B3;B7Z2A3;B2R6C4;Q00765;E2QRG8	B7Z6B3;B7Z2A3;B2R6C4;Q00765;E2QRG8	3;3;3;3;2	3;3;3;3;2	3;3;3;3;2	Receptor expression-enhancing protein;Receptor expression-enhancing protein 5	REEP5	tr|B7Z6B3|B7Z6B3_HUMAN Receptor expression-enhancing protein OS=Homo sapiens PE=2 SV=1;tr|B7Z2A3|B7Z2A3_HUMAN Receptor expression-enhancing protein OS=Homo sapiens PE=2 SV=1;tr|B2R6C4|B2R6C4_HUMAN Receptor expression-enhancing protein OS=Homo sapiens PE=2	5	3	3	3	2	2	3	3	2	3	3	2	3	3	3	3	2	3	2	2	2	3	3	2	3	3	3	2	2	3	2	2	3	2	2	2	3	3	2	3	3	2
C9J0K6;P30626;B4DHQ6	C9J0K6;P30626	3;3;1	3;3;1	3;3;1	Sorcin	SRI	tr|C9J0K6|C9J0K6_HUMAN Sorcin OS=Homo sapiens GN=SRI PE=1 SV=1;sp|P30626|SORCN_HUMAN Sorcin OS=Homo sapiens GN=SRI PE=1 SV=1	3	3	3	3	3	2	3	3	3	3	3	3	3	3	3	3	3	3	3	3	2	3	3	3	3	3	3	3	2	3	2	3	3	3	3	2	3	3	3	3	3	3
A0A024R663;Q86UP2;G3V4Y7;B7Z6P3;B3KWP6;H0YJP2;B3KP76;H0YJZ8;G3V5P0;H0YJV5;G3V5G2;Q6PDF7;Q3SWV9	A0A024R663;Q86UP2;G3V4Y7	29;29;15;8;6;4;3;3;3;2;2;1;1	29;29;15;8;6;4;3;3;3;2;2;1;1	29;29;15;8;6;4;3;3;3;2;2;1;1	Kinectin	KTN1	tr|A0A024R663|A0A024R663_HUMAN Kinectin 1 (Kinesin receptor), isoform CRA_a OS=Homo sapiens GN=KTN1 PE=4 SV=1;sp|Q86UP2|KTN1_HUMAN Kinectin OS=Homo sapiens GN=KTN1 PE=1 SV=1;tr|G3V4Y7|G3V4Y7_HUMAN Kinectin OS=Homo sapiens GN=KTN1 PE=1 SV=1	13	29	29	29	14	18	24	25	22	20	25	22	20	19	23	20	18	16	19	17	16	12	20	25	15	19	18	15	15	17	17	16	13	19	14	18	24	25	22	20	25	22
A0A024R8S5;P07237;B4DUA5;H7BZ94;B4DNL5;B4DLN6;H0Y3Z3;Q96C96;I3L398;B3KTQ9;I3L312;B4DJS0;I3L4M2;I3L0S0;I3NI03;I3L3U6;B4DNP9;I3L514;I3L3P5;I3L1Y5	A0A024R8S5;P07237;B4DUA5;H7BZ94;B4DNL5;B4DLN6;H0Y3Z3;Q96C96	20;20;19;19;19;17;12;11;9;8;7;6;5;5;5;4;3;2;2;1	20;20;19;19;19;17;12;11;9;8;7;6;5;5;5;4;3;2;2;1	20;20;19;19;19;17;12;11;9;8;7;6;5;5;5;4;3;2;2;1	Protein disulfide-isomerase	P4HB	tr|A0A024R8S5|A0A024R8S5_HUMAN Protein disulfide-isomerase OS=Homo sapiens GN=P4HB PE=2 SV=1;sp|P07237|PDIA1_HUMAN Protein disulfide-isomerase OS=Homo sapiens GN=P4HB PE=1 SV=3;tr|B4DUA5|B4DUA5_HUMAN cDNA FLJ59430, highly similar to Protein disulfide-isome	20	20	20	20	16	18	17	15	19	18	17	16	16	15	19	20	19	18	17	19	15	15	19	18	15	18	17	16	17	18	17	17	15	17	16	18	17	15	19	18	17	16
A0A024RDH8;P49207;Q5MK14	A0A024RDH8;P49207	5;5;2	5;5;2	5;5;2	60S ribosomal protein L34	RPL34	tr|A0A024RDH8|A0A024RDH8_HUMAN Ribosomal protein L34, isoform CRA_a OS=Homo sapiens GN=RPL34 PE=4 SV=1;sp|P49207|RL34_HUMAN 60S ribosomal protein L34 OS=Homo sapiens GN=RPL34 PE=1 SV=3	3	5	5	5	5	4	3	3	4	4	4	4	5	4	5	5	5	5	4	4	3	5	5	4	4	5	4	4	5	5	5	5	4	5	5	4	3	3	4	4	4	4
P05089	P05089	7	7	7	Arginase-1	ARG1	sp|P05089|ARGI1_HUMAN Arginase-1 OS=Homo sapiens GN=ARG1 PE=1 SV=2	1	7	7	7	6	6	3	2	3	4	5	3	7	7	4	6	6	5	3	4	5	3	3	3	5	6	6	6	5	4	4	2	5	5	6	6	3	2	3	4	5	3
Q53FS4;A0A024R2A7;P49257;B2R774;B4DVV0;A0PJ85	Q53FS4;A0A024R2A7;P49257;B2R774	4;4;4;3;1;1	4;4;4;3;1;1	4;4;4;3;1;1	Protein ERGIC-53	LMAN1	tr|Q53FS4|Q53FS4_HUMAN Lectin, mannose-binding, 1 variant (Fragment) OS=Homo sapiens PE=2 SV=1;tr|A0A024R2A7|A0A024R2A7_HUMAN Lectin, mannose-binding, 1, isoform CRA_b OS=Homo sapiens GN=LMAN1 PE=4 SV=1;sp|P49257|LMAN1_HUMAN Protein ERGIC-53 OS=Homo sapien	6	4	4	4	2	2	3	2	4	3	2	2	3	3	3	3	1	2	3	3	2	3	3	3	2	3	2	3	2	3	3	2	2	2	2	2	3	2	4	3	2	2
A0A1L1UHR1;P21796;B3KTS5;C9JI87;B4DEI3	A0A1L1UHR1;P21796;B3KTS5;C9JI87;B4DEI3	15;15;13;10;8	15;15;13;10;8	15;15;13;10;8	Voltage-dependent anion-selective channel protein 1	VDAC1	tr|A0A1L1UHR1|A0A1L1UHR1_HUMAN Sperm binding protein 1a OS=Homo sapiens PE=2 SV=1;sp|P21796|VDAC1_HUMAN Voltage-dependent anion-selective channel protein 1 OS=Homo sapiens GN=VDAC1 PE=1 SV=2;tr|B3KTS5|B3KTS5_HUMAN cDNA FLJ38670 fis, clone HSYRA2000190, hig	5	15	15	15	14	14	13	14	13	14	14	14	13	15	14	14	12	13	15	14	11	14	15	14	15	14	14	13	13	13	14	15	14	15	14	14	13	14	13	14	14	14
D3DVQ1;O95202	D3DVQ1;O95202	6;6	6;6	6;6	LETM1 and EF-hand domain-containing protein 1, mitochondrial	LETM1	tr|D3DVQ1|D3DVQ1_HUMAN Leucine zipper-EF-hand containing transmembrane protein 1, isoform CRA_a OS=Homo sapiens GN=LETM1 PE=4 SV=1;sp|O95202|LETM1_HUMAN Mitochondrial proton/calcium exchanger protein OS=Homo sapiens GN=LETM1 PE=1 SV=1	2	6	6	6	6	6	6	6	6	6	6	6	6	6	6	5	6	6	5	5	6	5	6	6	5	6	5	5	5	4	5	5	5	5	6	6	6	6	6	6	6	6
Q5U0F4;Q53HU7;Q13347;Q9P1D9;Q5TFK1	Q5U0F4;Q53HU7;Q13347	6;6;6;1;1	6;6;6;1;1	6;6;6;1;1	Eukaryotic translation initiation factor 3 subunit I	EIF3I	tr|Q5U0F4|Q5U0F4_HUMAN Eukaryotic translation initiation factor 3 subunit I OS=Homo sapiens GN=EIF3S2 PE=2 SV=1;tr|Q53HU7|Q53HU7_HUMAN Eukaryotic translation initiation factor 3 subunit I (Fragment) OS=Homo sapiens PE=2 SV=1;sp|Q13347|EIF3I_HUMAN Eukaryoti	5	6	6	6	4	1	5	3	6	5	4	4	5	3	6	6	4	4	5	6	2	4	5	6	5	4	4	3	4	2	3	4	2	1	4	1	5	3	6	5	4	4
A0A0R4J2G3;A0A0A0MTJ9;Q6PIU2;H7C046	A0A0R4J2G3;A0A0A0MTJ9;Q6PIU2	5;5;5;2	5;5;5;2	5;5;5;2	Neutral cholesterol ester hydrolase 1	NCEH1	tr|A0A0R4J2G3|A0A0R4J2G3_HUMAN Arylacetamide deacetylase-like 1 OS=Homo sapiens GN=NCEH1 PE=1 SV=1;tr|A0A0A0MTJ9|A0A0A0MTJ9_HUMAN Neutral cholesterol ester hydrolase 1 OS=Homo sapiens GN=NCEH1 PE=1 SV=1;sp|Q6PIU2|NCEH1_HUMAN Neutral cholesterol ester hydro	4	5	5	5	3	3	4	3	4	4	5	4	4	4	5	5	4	4	4	4	4	4	3	4	4	4	4	4	2	3	4	4	4	3	3	3	4	3	4	4	5	4
A0A218N9E7;H9E7F7;H9E7P8;A0A1B1PEQ8;H9E7W2;H9E7T7;X5C6M5;X5BKA4;X2CK15;X2C841;W8DFH5;W8D4U9;W8D1X2;V9K571;V9JPM6;V9J3S1;U5Z9R9;U5Z487;U3LSI8;T1SWS8;T1Q632;S4STI1;R9Y478;R9Y412;Q9B2U8;Q9B138;Q8WCW3;Q8HNR1;Q85KS0;Q7Y6M3;Q7Y626;Q6VJJ3;Q6VJD8;Q6VIG7;Q6RQ80;Q6RNN7;Q6RKW8;Q6R0V6;Q5SB08;Q5SAP1;Q5S971;Q4GQP0;Q4GHE1;Q4GCZ4;Q4GCG2;Q4F4V6;Q305H0;Q19MP7;Q15HH9;Q0Z7S0;Q0Z7J0;Q06TE6;L7XQ86;L7XMG0;K9M370;J7FG21…	A0A218N9E7;H9E7F7;H9E7P8;A0A1B1PEQ8;H9E7W2;H9E7T7;X5C6M5;X5BKA4;X2CK15;X2C841;W8DFH5;W8D4U9;W8D1X2;V9K571;V9JPM6;V9J3S1;U5Z9R9;U5Z487;U3LSI8;T1SWS8;T1Q632;S4STI1;R9Y478;R9Y412;Q9B2U8;Q9B138;Q8WCW3;Q8HNR1;Q85KS0;Q7Y6M3;Q7Y626;Q6VJJ3;Q6VJD8;Q6VIG7;Q6RQ80;Q6RNN7;Q6RKW8;Q6R0V6;Q5SB08;Q5SAP1;Q5S971;Q4GQP0;Q4GHE1;Q4GCZ4;Q4GCG2;Q4F4V6;Q305H0;Q19MP7;Q15HH9;Q0Z7S0;Q0Z7J0;Q06TE6;L7XQ86;L7XMG0;K9M370;J7FG21…	6;6;6;6;6;6;6;6;6;6;6;6;6;6;6;6;6;6;6;6;6;6;6;6;6;6;6;6;6;6;6;6;6;6;6;6;6;6;6;6;6;6;6;6;6;6;6;6;6;6;6;6;6;6;6;6;6;6;6;6;6;6;6;6;6;6;6;6;6;6;6;6;6;6;6;6;6;6;6;6;6;6;6;6;6;6;6;6;6;6;6;6;6;6;6;6;6;6;6;6;6;6;6;6;6;6;6;6;6;6;6;6;6;6;6;6;6;6;6;6;6;6;6;6;6;6;6;6;6;6;6;6;6;6;6;6;6;6;6;6;6;6;6;6;6;6;6;6;6;6;6;6;6;6;6;6;6;6;6;6;6;6;6;6;6;6;6;6;6;6;5;5;5;5;5;5;5;5;5;5;5;5;5;5;5;5;5;5;5;5;5;5;5;5;5;5;5;5;5;5…	6;6;6;6;6;6;6;6;6;6;6;6;6;6;6;6;6;6;6;6;6;6;6;6;6;6;6;6;6;6;6;6;6;6;6;6;6;6;6;6;6;6;6;6;6;6;6;6;6;6;6;6;6;6;6;6;6;6;6;6;6;6;6;6;6;6;6;6;6;6;6;6;6;6;6;6;6;6;6;6;6;6;6;6;6;6;6;6;6;6;6;6;6;6;6;6;6;6;6;6;6;6;6;6;6;6;6;6;6;6;6;6;6;6;6;6;6;6;6;6;6;6;6;6;6;6;6;6;6;6;6;6;6;6;6;6;6;6;6;6;6;6;6;6;6;6;6;6;6;6;6;6;6;6;6;6;6;6;6;6;6;6;6;6;6;6;6;6;6;6;5;5;5;5;5;5;5;5;5;5;5;5;5;5;5;5;5;5;5;5;5;5;5;5;5;5;5;5;5;5…	6;6;6;6;6;6;6;6;6;6;6;6;6;6;6;6;6;6;6;6;6;6;6;6;6;6;6;6;6;6;6;6;6;6;6;6;6;6;6;6;6;6;6;6;6;6;6;6;6;6;6;6;6;6;6;6;6;6;6;6;6;6;6;6;6;6;6;6;6;6;6;6;6;6;6;6;6;6;6;6;6;6;6;6;6;6;6;6;6;6;6;6;6;6;6;6;6;6;6;6;6;6;6;6;6;6;6;6;6;6;6;6;6;6;6;6;6;6;6;6;6;6;6;6;6;6;6;6;6;6;6;6;6;6;6;6;6;6;6;6;6;6;6;6;6;6;6;6;6;6;6;6;6;6;6;6;6;6;6;6;6;6;6;6;6;6;6;6;6;6;5;5;5;5;5;5;5;5;5;5;5;5;5;5;5;5;5;5;5;5;5;5;5;5;5;5;5;5;5;5…	Cytochrome c oxidase subunit 2	COX2;COII;MT-CO2;cox2	tr|A0A218N9E7|A0A218N9E7_HUMAN Cytochrome c oxidase subunit 2 (Fragment) OS=Homo sapiens GN=COX2 PE=3 SV=1;tr|H9E7F7|H9E7F7_HUMAN Cytochrome c oxidase subunit 2 (Fragment) OS=Homo sapiens GN=COX2 PE=3 SV=1;tr|H9E7P8|H9E7P8_HUMAN Cytochrome c oxidase subuni	342	6	6	6	5	5	5	4	5	5	4	5	5	3	5	5	4	4	3	4	4	4	6	6	6	6	2	3	4	5	6	4	5	5	5	5	5	4	5	5	4	5
P61981;B4DE78;B3KNB4;B4DHC4	P61981;B4DE78;B3KNB4;B4DHC4	15;14;13;10	12;11;10;8	10;9;10;8	14-3-3 protein gamma;14-3-3 protein gamma, N-terminally processed	YWHAG	sp|P61981|1433G_HUMAN 14-3-3 protein gamma OS=Homo sapiens GN=YWHAG PE=1 SV=2;tr|B4DE78|B4DE78_HUMAN cDNA FLJ52141, highly similar to 14-3-3 protein gamma OS=Homo sapiens PE=2 SV=1;tr|B3KNB4|B3KNB4_HUMAN cDNA FLJ14168 fis, clone NT2RP2001440, highly simila	4	15	12	10	14	14	13	13	14	14	14	14	13	12	14	14	12	11	12	11	13	12	13	13	14	13	14	13	12	14	14	15	14	13	12	11	10	10	11	11	11	12
P07737;K7EJ44;CON__P02584;I3L3D5	P07737;K7EJ44	11;7;4;4	11;7;4;4	11;7;4;4	Profilin-1	PFN1	sp|P07737|PROF1_HUMAN Profilin-1 OS=Homo sapiens GN=PFN1 PE=1 SV=2;tr|K7EJ44|K7EJ44_HUMAN Profilin OS=Homo sapiens GN=PFN1 PE=1 SV=1	4	11	11	11	9	9	11	10	11	11	9	7	7	8	9	9	8	8	8	7	8	8	10	9	9	9	8	8	9	9	9	9	9	9	9	9	11	10	11	11	9	7
B2R8A2;A0A024R7M0;Q9BVK6;B4DPP4	B2R8A2;A0A024R7M0;Q9BVK6	5;5;5;1	5;5;5;1	5;5;5;1	Transmembrane emp24 domain-containing protein 9	TMED9	tr|B2R8A2|B2R8A2_HUMAN cDNA, FLJ93804, highly similar to Homo sapiens gp25L2 protein (HSGP25L2G), mRNA OS=Homo sapiens PE=2 SV=1;tr|A0A024R7M0|A0A024R7M0_HUMAN Transmembrane emp24 protein transport domain containing 9, isoform CRA_a OS=Homo sapiens GN=TMED	4	5	5	5	5	5	5	4	3	3	4	5	4	4	5	5	4	4	3	3	3	3	4	4	3	4	5	4	4	5	4	4	5	4	5	5	5	4	3	3	4	5
E5RHG8;A0A024R7Y5;Q15369;R4GMY8	E5RHG8;A0A024R7Y5;Q15369;R4GMY8	3;3;3;2	3;3;3;2	3;3;3;2	Transcription elongation factor B polypeptide 1	TCEB1	tr|E5RHG8|E5RHG8_HUMAN Elongin-C (Fragment) OS=Homo sapiens GN=ELOC PE=1 SV=1;tr|A0A024R7Y5|A0A024R7Y5_HUMAN Transcription elongation factor B (SIII), polypeptide 1 (15kDa, elongin C), isoform CRA_a OS=Homo sapiens GN=TCEB1 PE=3 SV=1;sp|Q15369|ELOC_HUMAN E	4	3	3	3	3	2	3	3	3	3	2	3	3	3	3	2	3	3	3	2	3	3	3	3	3	3	3	3	2	3	2	2	3	2	3	2	3	3	3	3	2	3
D3DWV9;P51553;H7C1W2;E9PF84;O15384;G5E9Q7;E7EQB8	D3DWV9;P51553;H7C1W2;E9PF84;O15384;G5E9Q7;E7EQB8	3;3;2;2;2;2;2	3;3;2;2;2;2;2	3;3;2;2;2;2;2	Isocitrate dehydrogenase [NAD] subunit, mitochondrial;Isocitrate dehydrogenase [NAD] subunit gamma, mitochondrial	hCG_2004980;IDH3G	tr|D3DWV9|D3DWV9_HUMAN Isocitrate dehydrogenase [NAD] subunit, mitochondrial OS=Homo sapiens GN=hCG_2004980 PE=3 SV=1;sp|P51553|IDH3G_HUMAN Isocitrate dehydrogenase [NAD] subunit gamma, mitochondrial OS=Homo sapiens GN=IDH3G PE=1 SV=1;tr|H7C1W2|H7C1W2_HUMA	7	3	3	3	2	2	2	2	2	2	2	3	2	3	2	2	1	2	2	2	0	1	2	2	2	1	1	1	1	2	1	1	2	1	2	2	2	2	2	2	2	3
E9PL01;B4DDB9;A0A087WUC6;E9PI68;Q15005;E9PRB9	E9PL01;B4DDB9;A0A087WUC6;E9PI68;Q15005;E9PRB9	3;3;3;3;3;2	3;3;3;3;3;2	3;3;3;3;3;2	Signal peptidase complex subunit 2	SPCS2	tr|E9PL01|E9PL01_HUMAN Signal peptidase complex subunit 2 OS=Homo sapiens GN=SPCS2 PE=1 SV=1;tr|B4DDB9|B4DDB9_HUMAN cDNA FLJ56339, highly similar to Signal peptidase complex subunit 2 (EC 3.4.-.-) OS=Homo sapiens PE=2 SV=1;tr|A0A087WUC6|A0A087WUC6_HUMAN Si	6	3	3	3	3	3	3	3	3	3	3	3	2	3	3	3	2	2	2	2	3	3	3	3	3	3	3	3	3	3	3	3	3	3	3	3	3	3	3	3	3	3
P49411;H3BNU3	P49411	24;3	24;3	24;3	Elongation factor Tu, mitochondrial	TUFM	sp|P49411|EFTU_HUMAN Elongation factor Tu, mitochondrial OS=Homo sapiens GN=TUFM PE=1 SV=2	2	24	24	24	21	21	20	21	20	21	20	21	19	20	22	23	19	16	18	18	17	18	21	20	20	20	19	18	21	21	20	21	19	20	21	21	20	21	20	21	20	21
Q96N83;B7ZKQ8;O00592	Q96N83;B7ZKQ8;O00592	5;5;5	5;5;5	5;5;5	Podocalyxin	PODXL	tr|Q96N83|Q96N83_HUMAN Podocalyxin OS=Homo sapiens PE=2 SV=1;tr|B7ZKQ8|B7ZKQ8_HUMAN Podocalyxin OS=Homo sapiens GN=PODXL PE=2 SV=1;sp|O00592|PODXL_HUMAN Podocalyxin OS=Homo sapiens GN=PODXL PE=1 SV=2	3	5	5	5	3	3	4	4	4	4	4	3	4	4	4	3	3	3	3	3	4	3	4	4	4	2	3	4	3	3	4	3	4	4	3	3	4	4	4	4	4	3
V9HWB5;Q15181;Q5SQT6	V9HWB5;Q15181;Q5SQT6	8;8;4	8;8;4	8;8;4	Inorganic pyrophosphatase	HEL-S-66p;PPA1	tr|V9HWB5|V9HWB5_HUMAN Epididymis secretory sperm binding protein Li 66p OS=Homo sapiens GN=HEL-S-66p PE=2 SV=1;sp|Q15181|IPYR_HUMAN Inorganic pyrophosphatase OS=Homo sapiens GN=PPA1 PE=1 SV=2;tr|Q5SQT6|Q5SQT6_HUMAN Inorganic pyrophosphatase OS=Homo sapien	3	8	8	8	6	5	7	8	7	7	6	6	6	5	7	5	6	6	5	5	5	6	5	6	5	5	6	6	7	6	6	4	4	4	6	5	7	8	7	7	6	6
Q86TY5;Q6FGL0;A0A024R693;Q59FR8;P17931;Q6NVH9;G3V3R6	Q86TY5;Q6FGL0;A0A024R693;Q59FR8;P17931;Q6NVH9;G3V3R6	6;6;6;6;6;5;4	6;6;6;6;6;5;4	6;6;6;6;6;5;4	Galectin;Galectin-3	LGALS3;hCG_22119	tr|Q86TY5|Q86TY5_HUMAN Galectin OS=Homo sapiens PE=2 SV=1;tr|Q6FGL0|Q6FGL0_HUMAN Galectin (Fragment) OS=Homo sapiens GN=LGALS3 PE=2 SV=1;tr|A0A024R693|A0A024R693_HUMAN Galectin OS=Homo sapiens GN=hCG_22119 PE=4 SV=1;tr|Q59FR8|Q59FR8_HUMAN Galectin (Fragmen	7	6	6	6	4	4	5	5	5	5	4	5	5	5	3	5	5	5	5	5	5	4	5	5	4	6	5	5	4	5	4	4	5	4	4	4	5	5	5	5	4	5
P55084;B4DY96;F5GZQ3;B4DDC9;B5MD38;D6W539;C9JEY0;C9JE81;C9K0M0;Q92799	P55084;B4DY96;F5GZQ3;B4DDC9;B5MD38;D6W539	14;13;12;11;10;9;4;4;2;2	14;13;12;11;10;9;4;4;2;2	14;13;12;11;10;9;4;4;2;2	Trifunctional enzyme subunit beta, mitochondrial;3-ketoacyl-CoA thiolase	HADHB	sp|P55084|ECHB_HUMAN Trifunctional enzyme subunit beta, mitochondrial OS=Homo sapiens GN=HADHB PE=1 SV=3;tr|B4DY96|B4DY96_HUMAN cDNA FLJ55769, highly similar to Trifunctional enzyme subunit beta, mitochondrial OS=Homo sapiens PE=2 SV=1;tr|F5GZQ3|F5GZQ3_HUM	10	14	14	14	11	12	11	11	12	12	13	11	13	14	9	11	11	11	11	10	8	8	12	13	11	12	11	10	11	6	10	8	11	10	11	12	11	11	12	12	13	11
P17858;Q7L2M7;Q9BSP4;B3KNQ7;Q6MZK4;Q59GI2;Q7Z3R9	P17858;Q7L2M7;Q9BSP4;B3KNQ7	11;8;7;6;3;3;2	7;6;6;6;3;3;2	7;6;6;6;3;3;2	ATP-dependent 6-phosphofructokinase, liver type	PFKL	sp|P17858|PFKAL_HUMAN ATP-dependent 6-phosphofructokinase, liver type OS=Homo sapiens GN=PFKL PE=1 SV=6;tr|Q7L2M7|Q7L2M7_HUMAN PFKL protein (Fragment) OS=Homo sapiens GN=PFKL PE=2 SV=2;tr|Q9BSP4|Q9BSP4_HUMAN PFKL protein (Fragment) OS=Homo sapiens GN=PFKL	7	11	7	7	10	7	10	10	8	8	9	10	9	9	9	8	8	7	8	6	9	8	11	9	10	11	6	6	9	7	7	9	6	7	6	5	6	6	5	5	5	6
Q15738;C9JDR0	Q15738;C9JDR0	8;7	8;7	8;7	Sterol-4-alpha-carboxylate 3-dehydrogenase, decarboxylating	NSDHL	sp|Q15738|NSDHL_HUMAN Sterol-4-alpha-carboxylate 3-dehydrogenase, decarboxylating OS=Homo sapiens GN=NSDHL PE=1 SV=2;tr|C9JDR0|C9JDR0_HUMAN Sterol-4-alpha-carboxylate 3-dehydrogenase, decarboxylating (Fragment) OS=Homo sapiens GN=NSDHL PE=1 SV=1	2	8	8	8	6	6	8	8	7	6	7	5	7	7	6	7	7	7	7	5	7	7	7	6	6	7	7	6	6	6	5	6	6	6	6	6	8	8	7	6	7	5
A0A140VK44;G3V5Z7;P60900;G3V295;G3V3I1;G3V3U4;Q9BZ93;G3V4S5;G3V2S7;Q59F72;H0YJC4	A0A140VK44;G3V5Z7;P60900;G3V295;G3V3I1;G3V3U4	7;7;7;6;5;4;2;1;1;1;1	7;7;7;6;5;4;2;1;1;1;1	7;7;7;6;5;4;2;1;1;1;1	Proteasome subunit alpha type;Proteasome subunit alpha type-6	PSMA6	tr|A0A140VK44|A0A140VK44_HUMAN Proteasome subunit alpha type OS=Homo sapiens PE=2 SV=1;tr|G3V5Z7|G3V5Z7_HUMAN Proteasome subunit alpha type OS=Homo sapiens GN=PSMA6 PE=1 SV=1;sp|P60900|PSA6_HUMAN Proteasome subunit alpha type-6 OS=Homo sapiens GN=PSMA6 PE=	11	7	7	7	7	7	6	7	7	7	7	7	7	7	7	7	7	6	6	7	5	4	7	7	7	7	7	7	7	6	6	6	7	7	7	7	6	7	7	7	7	7
Q6FHM2;P62879;C9JXA5;E7EP32;C9JZN1;C9JIS1;Q9HAV0;A8K3F6;C9JD14	Q6FHM2;P62879;C9JXA5;E7EP32;C9JZN1;C9JIS1;Q9HAV0;A8K3F6	6;6;5;5;4;4;4;3;2	6;6;5;5;4;4;4;3;2	2;2;2;1;1;1;1;1;1	Guanine nucleotide-binding protein G(I)/G(S)/G(T) subunit beta-2;Guanine nucleotide-binding protein subunit beta-4	GNB2;GNB4	tr|Q6FHM2|Q6FHM2_HUMAN GNB2 protein OS=Homo sapiens GN=GNB2 PE=2 SV=1;sp|P62879|GBB2_HUMAN Guanine nucleotide-binding protein G(I)/G(S)/G(T) subunit beta-2 OS=Homo sapiens GN=GNB2 PE=1 SV=3;tr|C9JXA5|C9JXA5_HUMAN Guanine nucleotide-binding protein G(I)/G(S	9	6	6	2	4	3	4	3	5	4	5	5	5	4	3	3	3	3	3	3	3	3	3	4	3	4	3	3	4	2	2	2	4	2	4	3	4	3	5	4	5	5
P05556;E7EQW5;C9JPK5;Q5T3E6;E9PLR6;E7EUI6;H7C4N8;E7ERX5	P05556	12;4;3;3;3;3;1;1	12;4;3;3;3;3;1;1	12;4;3;3;3;3;1;1	Integrin beta-1	ITGB1	sp|P05556|ITB1_HUMAN Integrin beta-1 OS=Homo sapiens GN=ITGB1 PE=1 SV=2	8	12	12	12	8	9	8	9	7	8	10	11	11	11	11	10	10	9	9	8	8	9	9	10	8	10	8	10	6	9	8	9	7	9	8	9	8	9	7	8	10	11
Q14165;F5H1S8;H0YG07;F5GX14	Q14165;F5H1S8;H0YG07	5;4;3;2	5;4;3;2	5;4;3;2	Malectin	MLEC	sp|Q14165|MLEC_HUMAN Malectin OS=Homo sapiens GN=MLEC PE=1 SV=1;tr|F5H1S8|F5H1S8_HUMAN Malectin (Fragment) OS=Homo sapiens GN=MLEC PE=1 SV=1;tr|H0YG07|H0YG07_HUMAN Malectin (Fragment) OS=Homo sapiens GN=MLEC PE=1 SV=1	4	5	5	5	4	4	5	4	3	4	4	4	4	3	4	4	5	4	3	4	3	4	3	3	3	4	3	3	3	2	4	4	4	3	4	4	5	4	3	4	4	4
P31947	P31947	14	11	11	14-3-3 protein sigma	SFN	sp|P31947|1433S_HUMAN 14-3-3 protein sigma OS=Homo sapiens GN=SFN PE=1 SV=1	1	14	11	11	12	13	12	12	13	13	14	12	12	12	13	14	14	14	13	12	13	12	12	12	12	12	14	14	12	14	11	12	12	12	10	10	9	9	10	10	11	10
H0Y6T7;B4DJN0;B4DR82;Q92542;Q5T205;H0Y3Z4	H0Y6T7;B4DJN0;B4DR82;Q92542;Q5T205;H0Y3Z4	2;2;2;2;1;1	2;2;2;2;1;1	2;2;2;2;1;1	Nicastrin	NCSTN	tr|H0Y6T7|H0Y6T7_HUMAN Nicastrin (Fragment) OS=Homo sapiens GN=NCSTN PE=1 SV=1;tr|B4DJN0|B4DJN0_HUMAN cDNA FLJ51641, highly similar to Nicastrin OS=Homo sapiens PE=2 SV=1;tr|B4DR82|B4DR82_HUMAN cDNA FLJ60331, highly similar to Nicastrin OS=Homo sapiens PE=	6	2	2	2	1	2	1	1	1	1	2	2	2	2	2	2	2	2	2	2	2	2	1	1	2	1	2	1	1	2	1	2	1	1	1	2	1	1	1	1	2	2
Q6NXR8;P61247;A8K4W0;D6RG13;D6RAT0;B7Z3M5;E9PFI5;H0Y9Y4;H0Y8L7;D6RB09;D6R9B6;D6RAS7;D6RI02;D6RED7;D6RGE0	Q6NXR8;P61247;A8K4W0;D6RG13;D6RAT0;B7Z3M5;E9PFI5;H0Y9Y4;H0Y8L7;D6RB09;D6R9B6	17;17;15;14;14;13;13;13;11;11;10;7;6;5;4	17;17;15;14;14;13;13;13;11;11;10;7;6;5;4	17;17;15;14;14;13;13;13;11;11;10;7;6;5;4	40S ribosomal protein S3a	RPS3A	tr|Q6NXR8|Q6NXR8_HUMAN 40S ribosomal protein S3a OS=Homo sapiens GN=RPS3A PE=2 SV=1;sp|P61247|RS3A_HUMAN 40S ribosomal protein S3a OS=Homo sapiens GN=RPS3A PE=1 SV=2;tr|A8K4W0|A8K4W0_HUMAN 40S ribosomal protein S3a OS=Homo sapiens GN=RPS3A PE=2 SV=1;tr|D6R	15	17	17	17	15	15	15	16	16	16	16	14	16	14	16	16	16	15	17	16	16	15	15	16	14	15	14	15	14	14	16	14	14	14	15	15	15	16	16	16	16	14
O75947;F5H608;A0PJH2	O75947;F5H608;A0PJH2	5;3;3	5;3;3	5;3;3	ATP synthase subunit d, mitochondrial	ATP5H	sp|O75947|ATP5H_HUMAN ATP synthase subunit d, mitochondrial OS=Homo sapiens GN=ATP5H PE=1 SV=3;tr|F5H608|F5H608_HUMAN ATP synthase subunit d, mitochondrial OS=Homo sapiens GN=ATP5H PE=1 SV=2;tr|A0PJH2|A0PJH2_HUMAN ATP5H protein (Fragment) OS=Homo sapiens G	3	5	5	5	5	5	4	5	5	5	4	5	5	5	5	5	5	4	5	5	3	4	5	5	5	5	5	5	4	4	5	5	5	4	5	5	4	5	5	5	4	5
D3DUJ0;Q8TA92;Q9Y4W6;Q658U5;K7EP56;B7Z651;A0A0U1RQN6;B7Z636;E9PHW9;A0A024RDI4;I6L894;A0A024RDK2;Q01484	D3DUJ0;Q8TA92;Q9Y4W6	11;11;11;1;1;1;1;1;1;1;1;1;1	11;11;11;1;1;1;1;1;1;1;1;1;1	11;11;11;1;1;1;1;1;1;1;1;1;1	AFG3-like protein 2	AFG3L2	tr|D3DUJ0|D3DUJ0_HUMAN AFG3 ATPase family gene 3-like 2 (Yeast), isoform CRA_a (Fragment) OS=Homo sapiens GN=AFG3L2 PE=3 SV=1;tr|Q8TA92|Q8TA92_HUMAN Similar to AFG3 ATPase family gene 3-like 2 (Yeast) (Fragment) OS=Homo sapiens PE=2 SV=1;sp|Q9Y4W6|AFG32_HU	13	11	11	11	9	9	8	10	9	9	8	10	9	8	7	7	8	7	7	7	7	7	8	10	7	7	8	8	8	8	6	8	8	10	9	9	8	10	9	9	8	10
Q6FHJ5;O14828	Q6FHJ5;O14828	5;5	5;5	5;5	Secretory carrier-associated membrane protein 3	SCAMP3	tr|Q6FHJ5|Q6FHJ5_HUMAN Secretory carrier-associated membrane protein (Fragment) OS=Homo sapiens GN=SCAMP3 PE=2 SV=1;sp|O14828|SCAM3_HUMAN Secretory carrier-associated membrane protein 3 OS=Homo sapiens GN=SCAMP3 PE=1 SV=3	2	5	5	5	4	4	5	4	5	4	4	4	5	3	3	4	4	4	4	4	4	5	5	4	4	3	4	4	4	3	4	4	4	4	4	4	5	4	5	4	4	4
B0ZBD0;P39019;Q8WVX7;M0R2L9;M0QXK4;M0QYF7;M0R140;A0A075B6E2	B0ZBD0;P39019;Q8WVX7;M0R2L9;M0QXK4;M0QYF7;M0R140	8;8;7;4;4;4;4;3	8;8;7;4;4;4;4;3	8;8;7;4;4;4;4;3	40S ribosomal protein S19	RPS19	tr|B0ZBD0|B0ZBD0_HUMAN 40S ribosomal protein S19 OS=Homo sapiens GN=RPS19 PE=2 SV=1;sp|P39019|RS19_HUMAN 40S ribosomal protein S19 OS=Homo sapiens GN=RPS19 PE=1 SV=2;tr|Q8WVX7|Q8WVX7_HUMAN Ribosomal protein S19 (Fragment) OS=Homo sapiens PE=2 SV=1;tr|M0R2L	8	8	8	8	6	8	6	6	7	7	6	6	8	8	8	8	8	7	8	8	7	8	8	8	8	8	8	8	8	8	7	7	7	6	6	8	6	6	7	7	6	6
A0A024R670;A0A087X1F5;A0A087WYV9;A0A087WUM0;P57105;A0A087WTA2	A0A024R670;A0A087X1F5;A0A087WYV9;A0A087WUM0;P57105	4;4;4;4;4;1	4;4;4;4;4;1	4;4;4;4;4;1	Synaptojanin-2-binding protein	SYNJ2BP;SYNJ2BP-COX16	tr|A0A024R670|A0A024R670_HUMAN Synaptojanin 2 binding protein, isoform CRA_a OS=Homo sapiens GN=SYNJ2BP PE=4 SV=1;tr|A0A087X1F5|A0A087X1F5_HUMAN SYNJ2BP-COX16 readthrough (Fragment) OS=Homo sapiens GN=SYNJ2BP-COX16 PE=4 SV=6;tr|A0A087WYV9|A0A087WYV9_HUMAN	6	4	4	4	3	1	3	3	2	3	1	3	3	3	1	3	4	3	2	3	2	2	3	2	2	3	3	2	3	3	3	2	3	2	3	1	3	3	2	3	1	3
Q53EY4;Q13636	Q53EY4;Q13636	3;3	3;3	2;2	Ras-related protein Rab-31	RAB31	tr|Q53EY4|Q53EY4_HUMAN RAB31, member RAS oncogene family variant (Fragment) OS=Homo sapiens PE=2 SV=1;sp|Q13636|RAB31_HUMAN Ras-related protein Rab-31 OS=Homo sapiens GN=RAB31 PE=1 SV=1	2	3	3	2	2	3	3	1	3	2	3	2	3	2	2	2	2	2	2	2	2	1	3	3	2	3	2	1	3	2	3	2	2	0	2	3	3	1	3	2	3	2
B4DSV8;B4DPG9;Q9H3K2;Q6FIA7;B4DNL0;Q9Y6G2;Q9P099;Q658I8	B4DSV8;B4DPG9;Q9H3K2;Q6FIA7;B4DNL0;Q9Y6G2;Q9P099	6;6;6;5;4;4;3;2	6;6;6;5;4;4;3;2	6;6;6;5;4;4;3;2	Growth hormone-inducible transmembrane protein	GHITM	tr|B4DSV8|B4DSV8_HUMAN cDNA FLJ54146, highly similar to Growth hormone-inducible transmembrane protein OS=Homo sapiens PE=2 SV=1;tr|B4DPG9|B4DPG9_HUMAN cDNA FLJ59630, highly similar to Growth hormone-inducible transmembrane protein OS=Homo sapiens PE=2 SV=	8	6	6	6	4	3	5	5	5	4	5	6	6	6	4	5	5	4	4	4	3	2	5	5	3	2	4	6	4	3	4	3	3	3	4	3	5	5	5	4	5	6
V9HW72;A8K690;P31948;F5H783;F5GXD8	V9HW72;A8K690;P31948;F5H783	11;11;11;7;4	11;11;11;7;4	11;11;11;7;4	Stress-induced-phosphoprotein 1	HEL-S-94n;STIP1	tr|V9HW72|V9HW72_HUMAN Epididymis secretory sperm binding protein Li 94n OS=Homo sapiens GN=HEL-S-94n PE=2 SV=1;tr|A8K690|A8K690_HUMAN cDNA FLJ76863, highly similar to Homo sapiens stress-induced-phosphoprotein 1 (Hsp70/Hsp90-organizing protein) (STIP1), m	5	11	11	11	7	9	9	9	9	11	8	9	7	7	9	10	7	7	8	6	7	7	9	10	9	7	8	8	6	9	8	7	8	7	7	9	9	9	9	11	8	9
B2RB07;Q5LJA5;Q5LJA9;Q9Y5K5;Q5LJB0;H0Y6Y4;B4DW59;B7Z9U9;H0Y4E0;H0Y636;H0Y4K0;B4DKB3	B2RB07;Q5LJA5;Q5LJA9;Q9Y5K5;Q5LJB0;H0Y6Y4;B4DW59;B7Z9U9;H0Y4E0	8;8;8;8;7;6;5;5;4;2;1;1	8;8;8;8;7;6;5;5;4;2;1;1	8;8;8;8;7;6;5;5;4;2;1;1	Ubiquitin carboxyl-terminal hydrolase;Ubiquitin carboxyl-terminal hydrolase isozyme L5	UCHL5	tr|B2RB07|B2RB07_HUMAN Ubiquitin carboxyl-terminal hydrolase OS=Homo sapiens PE=2 SV=1;tr|Q5LJA5|Q5LJA5_HUMAN Ubiquitin carboxyl-terminal hydrolase OS=Homo sapiens GN=UCHL5 PE=1 SV=1;tr|Q5LJA9|Q5LJA9_HUMAN Ubiquitin carboxyl-terminal hydrolase (Fragment) O	12	8	8	8	5	6	3	5	5	5	6	8	8	7	6	6	7	6	5	5	5	5	6	7	6	5	6	8	5	4	5	5	5	3	5	6	3	5	5	5	6	8
P27824;Q16094;H0Y9Q7;D6RGY2;Q6ZP56;D6RFL1;D6RAU8;D6RB85;D6RDP7;H0Y9H1;D6RAQ8;D6RHJ3;D6RD16	P27824	18;6;5;5;5;4;4;4;4;4;3;2;2	18;6;5;5;5;4;4;4;4;4;3;2;2	18;6;5;5;5;4;4;4;4;4;3;2;2	Calnexin	CANX	sp|P27824|CALX_HUMAN Calnexin OS=Homo sapiens GN=CANX PE=1 SV=2	13	18	18	18	17	18	17	17	18	18	15	15	15	15	16	15	15	15	16	13	15	15	17	17	17	18	17	15	13	15	15	15	16	16	17	18	17	17	18	18	15	15
A8K2M0;P43686	A8K2M0;P43686	7;7	7;7	7;7	26S protease regulatory subunit 6B	PSMC4	tr|A8K2M0|A8K2M0_HUMAN Proteasome (Prosome, macropain) 26S subunit, ATPase, 4, isoform CRA_b OS=Homo sapiens GN=PSMC4 PE=2 SV=1;sp|P43686|PRS6B_HUMAN 26S proteasome regulatory subunit 6B OS=Homo sapiens GN=PSMC4 PE=1 SV=2	2	7	7	7	5	5	5	6	5	5	5	5	5	5	7	5	5	5	7	7	4	4	5	6	6	6	5	5	5	5	4	5	4	4	5	5	5	6	5	5	5	5
A0A140VJP5;P31153;B4DEX8;B4E1K2;B4DFQ8;B4DN74;A8K455;Q00266	A0A140VJP5;P31153;B4DEX8	12;12;10;4;2;2;1;1	12;12;10;4;2;2;1;1	12;12;10;4;2;2;1;1	S-adenosylmethionine synthase isoform type-2;S-adenosylmethionine synthase	MAT2A	tr|A0A140VJP5|A0A140VJP5_HUMAN S-adenosylmethionine synthase OS=Homo sapiens PE=2 SV=1;sp|P31153|METK2_HUMAN S-adenosylmethionine synthase isoform type-2 OS=Homo sapiens GN=MAT2A PE=1 SV=1;tr|B4DEX8|B4DEX8_HUMAN S-adenosylmethionine synthase OS=Homo sapien	8	12	12	12	11	9	9	9	11	10	8	8	9	10	8	11	10	10	10	10	9	8	11	10	11	10	10	10	8	10	10	7	10	9	11	9	9	9	11	10	8	8
Q59GB4;A0A1C7CYX9;Q16555;Q53ET2;Q86U75;E5RFU4;Q8NAN9;A9CQZ2	Q59GB4;A0A1C7CYX9;Q16555;Q53ET2;Q86U75	7;7;7;6;5;2;2;1	7;7;7;6;5;2;2;1	7;7;7;6;5;2;2;1	Dihydropyrimidinase-related protein 2	DPYSL2	tr|Q59GB4|Q59GB4_HUMAN Dihydropyrimidinase-like 2 variant (Fragment) OS=Homo sapiens PE=2 SV=1;tr|A0A1C7CYX9|A0A1C7CYX9_HUMAN Dihydropyrimidinase-related protein 2 OS=Homo sapiens GN=DPYSL2 PE=1 SV=1;sp|Q16555|DPYL2_HUMAN Dihydropyrimidinase-related protei	8	7	7	7	4	4	3	3	4	3	5	3	4	1	5	6	4	3	4	2	0	1	4	4	4	3	1	0	4	2	4	3	4	4	4	4	3	3	4	3	5	3
F5GZS6;J3KPF3;P08195;H0YFS2;F5GZR9	F5GZS6;J3KPF3;P08195	21;21;21;7;1	21;21;21;7;1	1;1;1;0;0	4F2 cell-surface antigen heavy chain	SLC3A2	tr|F5GZS6|F5GZS6_HUMAN 4F2 cell-surface antigen heavy chain OS=Homo sapiens GN=SLC3A2 PE=1 SV=1;tr|J3KPF3|J3KPF3_HUMAN 4F2 cell-surface antigen heavy chain OS=Homo sapiens GN=SLC3A2 PE=1 SV=1;sp|P08195|4F2_HUMAN 4F2 cell-surface antigen heavy chain OS=Homo	5	21	21	1	18	19	20	21	20	20	17	19	21	20	18	17	20	19	18	19	19	20	20	21	19	19	18	20	20	21	19	20	18	19	18	19	20	21	20	20	17	19
A8K7A4;A0A140VJP2;Q9NZL9;B7Z1X8;E5RJR3;H7C0X7	A8K7A4;A0A140VJP2;Q9NZL9;B7Z1X8	3;3;3;2;1;1	3;3;3;2;1;1	3;3;3;2;1;1	Methionine adenosyltransferase 2 subunit beta	MAT2B	tr|A8K7A4|A8K7A4_HUMAN Methionine adenosyltransferase 2 subunit beta OS=Homo sapiens PE=2 SV=1;tr|A0A140VJP2|A0A140VJP2_HUMAN Methionine adenosyltransferase 2 subunit beta OS=Homo sapiens PE=2 SV=1;sp|Q9NZL9|MAT2B_HUMAN Methionine adenosyltransferase 2 sub	6	3	3	3	3	2	2	3	2	2	3	3	3	3	3	2	3	2	2	2	1	1	3	3	3	2	2	3	3	2	3	3	2	3	3	2	2	3	2	2	3	3
A0A0S2Z575;A0A0S2Z583;Q8TC12;G3V2G6;G3V234;H0YJ10;H0YIZ8;B3KQ19;H0YJ46	A0A0S2Z575;A0A0S2Z583;Q8TC12;G3V2G6;G3V234	4;4;4;2;2;1;1;1;1	4;4;4;2;2;1;1;1;1	4;4;4;2;2;1;1;1;1	Retinol dehydrogenase 11	RDH11	tr|A0A0S2Z575|A0A0S2Z575_HUMAN Retinol dehydrogenase 11 isoform 2 OS=Homo sapiens GN=RDH11 PE=2 SV=1;tr|A0A0S2Z583|A0A0S2Z583_HUMAN Retinol dehydrogenase 11 isoform 1 (Fragment) OS=Homo sapiens GN=RDH11 PE=2 SV=1;sp|Q8TC12|RDH11_HUMAN Retinol dehydrogenase	9	4	4	4	4	4	4	4	3	3	3	3	3	3	2	3	2	3	3	3	3	3	4	3	3	4	2	3	3	3	2	3	3	4	4	4	4	4	3	3	3	3
B3KQT9;V9HVY3;P30101;B3KQT2;B4DDM1;B4DJ98	B3KQT9;V9HVY3;P30101;B3KQT2;B4DDM1;B4DJ98	24;24;24;22;15;12	24;24;24;22;15;12	20;20;20;18;15;10	Protein disulfide-isomerase;Protein disulfide-isomerase A3	HEL-S-269;PDIA3	tr|B3KQT9|B3KQT9_HUMAN Protein disulfide-isomerase OS=Homo sapiens PE=2 SV=1;tr|V9HVY3|V9HVY3_HUMAN Protein disulfide-isomerase OS=Homo sapiens GN=HEL-S-269 PE=2 SV=1;sp|P30101|PDIA3_HUMAN Protein disulfide-isomerase A3 OS=Homo sapiens GN=PDIA3 PE=1 SV=4;t	6	24	24	20	17	15	19	20	17	19	19	19	19	18	21	21	20	16	18	17	19	18	21	21	22	19	18	17	19	18	19	19	16	18	17	15	19	20	17	19	19	19
Q6DD88;F5H6I7;B4DXC4;F5GWF8	Q6DD88;F5H6I7;B4DXC4	11;10;10;3	11;10;10;3	11;10;10;3	Atlastin-3	ATL3	sp|Q6DD88|ATLA3_HUMAN Atlastin-3 OS=Homo sapiens GN=ATL3 PE=1 SV=1;tr|F5H6I7|F5H6I7_HUMAN Atlastin-3 OS=Homo sapiens GN=ATL3 PE=1 SV=1;tr|B4DXC4|B4DXC4_HUMAN cDNA FLJ58636, moderately similar to Atlastin OS=Homo sapiens PE=2 SV=1	4	11	11	11	6	7	8	9	9	9	7	7	7	8	6	6	6	6	6	7	6	7	8	8	6	6	4	4	7	9	6	7	5	6	6	7	8	9	9	9	7	7
B7Z7P4;X5CKB3;B2R9F3;A0A1V0E3Y2;A0A1V0E3X9;A0A140T9T7;A0A0S2Z5A6;Q03518;Q6QWC0;A0A1V0E3X7;A0A1V0E3W5;A0A0S2Z4R8;Q6QWC1;A0A1V0E3X4	B7Z7P4;X5CKB3;B2R9F3;A0A1V0E3Y2;A0A1V0E3X9;A0A140T9T7;A0A0S2Z5A6;Q03518;Q6QWC0;A0A1V0E3X7;A0A1V0E3W5;A0A0S2Z4R8;Q6QWC1;A0A1V0E3X4	4;4;4;4;4;4;4;4;3;3;3;2;2;2	4;4;4;4;4;4;4;4;3;3;3;2;2;2	4;4;4;4;4;4;4;4;3;3;3;2;2;2	Antigen peptide transporter 1	TAP1	tr|B7Z7P4|B7Z7P4_HUMAN cDNA FLJ53627, highly similar to Antigen peptide transporter 1 OS=Homo sapiens PE=2 SV=1;tr|X5CKB3|X5CKB3_HUMAN TAP1 OS=Homo sapiens GN=TAP1 PE=4 SV=1;tr|B2R9F3|B2R9F3_HUMAN cDNA, FLJ94363, highly similar to Homo sapiens transporter	14	4	4	4	3	3	4	3	3	3	1	3	4	3	1	0	1	2	3	3	3	2	1	3	2	2	0	2	3	2	2	2	3	2	3	3	4	3	3	3	1	3
Q9Y6A9;C9JBL1;X6R2S6	Q9Y6A9;C9JBL1;X6R2S6	2;1;1	2;1;1	2;1;1	Signal peptidase complex subunit 1	SPCS1	sp|Q9Y6A9|SPCS1_HUMAN Signal peptidase complex subunit 1 OS=Homo sapiens GN=SPCS1 PE=1 SV=4;tr|C9JBL1|C9JBL1_HUMAN Signal peptidase complex subunit 1 OS=Homo sapiens GN=SPCS1 PE=1 SV=1;tr|X6R2S6|X6R2S6_HUMAN Signal peptidase complex subunit 1 OS=Homo sapie	3	2	2	2	1	1	1	1	1	2	1	2	2	2	2	1	1	2	2	2	2	2	1	2	2	1	2	2	2	1	2	2	1	1	1	1	1	1	1	2	1	2
B4E336;B3KUI0;B4DTS6;P48960	B4E336;B3KUI0;B4DTS6;P48960	3;3;3;3	3;3;3;3	3;3;3;3	CD97 antigen;CD97 antigen subunit alpha;CD97 antigen subunit beta	CD97	tr|B4E336|B4E336_HUMAN cDNA FLJ53287, highly similar to CD97 antigen OS=Homo sapiens PE=2 SV=1;tr|B3KUI0|B3KUI0_HUMAN cDNA FLJ39945 fis, clone SPLEN2023977, highly similar to Homo sapiens CD97 antigen (CD97), transcript variant 2, mRNA OS=Homo sapiens PE=2	4	3	3	3	1	3	3	3	3	3	3	3	3	3	3	3	3	3	3	3	3	3	3	3	3	2	3	3	2	3	2	2	2	3	1	3	3	3	3	3	3	3
B4DR67;Q9HC03;Q9Y673	B4DR67;Q9HC03;Q9Y673	5;5;5	5;5;5	5;5;5	Dolichyl-phosphate beta-glucosyltransferase	ALG5	tr|B4DR67|B4DR67_HUMAN cDNA FLJ56758, highly similar to Dolichyl-phosphate beta-glucosyltransferase (EC 2.4.1.117) OS=Homo sapiens PE=2 SV=1;tr|Q9HC03|Q9HC03_HUMAN Dolichyl-phosphate beta-glucosyltransferase OS=Homo sapiens PE=2 SV=1;sp|Q9Y673|ALG5_HUMAN D	3	5	5	5	2	2	4	4	4	1	4	5	4	4	4	4	2	3	4	4	3	4	3	1	3	2	2	4	2	3	1	2	2	3	2	2	4	4	4	1	4	5
P17301;Q16183;F1C627;Q71V33;D6RG08	P17301	5;1;1;1;1	5;1;1;1;1	1;0;0;0;0	Integrin alpha-2	ITGA2	sp|P17301|ITA2_HUMAN Integrin alpha-2 OS=Homo sapiens GN=ITGA2 PE=1 SV=1	5	5	5	1	3	3	5	4	5	4	5	5	5	5	4	4	2	5	3	3	3	4	4	5	5	3	4	1	5	4	3	3	4	3	3	3	5	4	5	4	5	5
Q32Q12;J3KPD9;E7ERL0;Q6FHN3;P22392;E5RHP0;O60361;F6XY72;C9K028	Q32Q12;J3KPD9;E7ERL0;Q6FHN3;P22392	14;11;10;9;9;6;6;3;2	14;11;10;9;9;6;6;3;2	4;1;0;4;4;0;3;1;0	Nucleoside diphosphate kinase;Nucleoside diphosphate kinase B	NME1-NME2;NME2;NME1	tr|Q32Q12|Q32Q12_HUMAN Nucleoside diphosphate kinase OS=Homo sapiens GN=NME1-NME2 PE=1 SV=1;tr|J3KPD9|J3KPD9_HUMAN NME1-NME2 readthrough OS=Homo sapiens GN=NME1-NME2 PE=1 SV=1;tr|E7ERL0|E7ERL0_HUMAN Nucleoside diphosphate kinase A OS=Homo sapiens GN=NME1 P	9	14	14	4	12	11	13	12	13	13	12	13	13	13	12	12	14	13	12	12	11	10	14	12	12	12	12	13	12	12	12	12	11	12	12	11	13	12	13	13	12	13
Q9Y3Z3;A6NDZ3;Q59H15	Q9Y3Z3	3;1;1	3;1;1	3;1;1	Deoxynucleoside triphosphate triphosphohydrolase SAMHD1	SAMHD1	sp|Q9Y3Z3|SAMH1_HUMAN Deoxynucleoside triphosphate triphosphohydrolase SAMHD1 OS=Homo sapiens GN=SAMHD1 PE=1 SV=2	3	3	3	3	3	3	3	3	2	3	3	2	2	1	2	2	1	1	3	1	3	2	3	3	2	3	1	2	3	2	3	2	3	2	3	3	3	3	2	3	3	2
J3QT28;A0A140VJF3;O43684;B4DDM6;J3QSX4	J3QT28;A0A140VJF3;O43684;B4DDM6	6;6;6;5;2	6;6;6;5;2	6;6;6;5;2	Mitotic checkpoint protein BUB3	BUB3	tr|J3QT28|J3QT28_HUMAN Mitotic checkpoint protein BUB3 (Fragment) OS=Homo sapiens GN=BUB3 PE=1 SV=1;tr|A0A140VJF3|A0A140VJF3_HUMAN Testicular tissue protein Li 27 OS=Homo sapiens PE=2 SV=1;sp|O43684|BUB3_HUMAN Mitotic checkpoint protein BUB3 OS=Homo sapien	5	6	6	6	4	4	6	6	6	6	5	3	4	4	5	4	4	3	4	3	2	4	5	4	5	5	2	3	5	3	5	3	4	4	4	4	6	6	6	6	5	3
Q9UPE4;Q53G69;O43615;M0QXU7;M0R301;Q6AI07;M0QXM9;M0R124	Q9UPE4;Q53G69;O43615;M0QXU7	6;6;6;4;2;1;1;1	6;6;6;4;2;1;1;1	6;6;6;4;2;1;1;1	Mitochondrial import inner membrane translocase subunit TIM44	hTIM44;TIMM44	tr|Q9UPE4|Q9UPE4_HUMAN Mitochondrial import inner membrane translocase subunit TIM44 OS=Homo sapiens GN=hTIM44 PE=2 SV=1;tr|Q53G69|Q53G69_HUMAN Translocase of inner mitochondrial membrane 44 homolog (Fragment) OS=Homo sapiens PE=2 SV=1;sp|O43615|TIM44_HUMA	8	6	6	6	5	4	5	5	5	5	5	4	5	5	5	4	4	4	5	4	5	4	6	5	4	4	4	4	4	3	5	3	3	1	5	4	5	5	5	5	5	4
P30084	P30084	8	8	8	Enoyl-CoA hydratase, mitochondrial	ECHS1	sp|P30084|ECHM_HUMAN Enoyl-CoA hydratase, mitochondrial OS=Homo sapiens GN=ECHS1 PE=1 SV=4	1	8	8	8	8	8	7	7	7	7	8	7	6	6	8	8	7	7	7	7	8	6	8	7	8	8	6	6	7	7	7	8	7	7	8	8	7	7	7	7	8	7
R4SBI6;Q6FGZ3;P07099;B1AQP8;B1AQP9	R4SBI6;Q6FGZ3;P07099	5;5;5;2;2	5;5;5;2;2	5;5;5;2;2	Epoxide hydrolase 1	EPHX1	tr|R4SBI6|R4SBI6_HUMAN Epoxide hydrolase OS=Homo sapiens GN=EPHX1 PE=2 SV=1;tr|Q6FGZ3|Q6FGZ3_HUMAN EPHX1 protein (Fragment) OS=Homo sapiens GN=EPHX1 PE=2 SV=1;sp|P07099|HYEP_HUMAN Epoxide hydrolase 1 OS=Homo sapiens GN=EPHX1 PE=1 SV=1	5	5	5	5	3	3	3	4	5	4	4	4	5	5	3	4	4	4	3	3	3	4	3	4	3	4	4	4	3	4	4	4	3	5	3	3	3	4	5	4	4	4
Q9UMW6;Q9UQ60;Q5JNW1;A0A1V0E419;A0A1V0E415;A0A1V0E3X6;A0A0G2JLV0;A0A087WYD6;X5CMH5;A0A1V0E3Z3;Q59H06;Q03519;Q9UP03;A0A140T9S0;A0A1V0E403;B4DS72;E7ENX8;Q9H4M2;Q96P38;Q6ZMF8;B3KSN3;Q8N1X3;Q9NUT2;Q9NRK6	Q9UMW6;Q9UQ60;Q5JNW1;A0A1V0E419;A0A1V0E415;A0A1V0E3X6;A0A0G2JLV0;A0A087WYD6;X5CMH5;A0A1V0E3Z3;Q59H06;Q03519;Q9UP03;A0A140T9S0;A0A1V0E403;B4DS72;E7ENX8	5;5;5;5;5;5;5;5;5;5;5;5;4;4;4;4;4;2;1;1;1;1;1;1	5;5;5;5;5;5;5;5;5;5;5;5;4;4;4;4;4;2;1;1;1;1;1;1	5;5;5;5;5;5;5;5;5;5;5;5;4;4;4;4;4;2;1;1;1;1;1;1	Antigen peptide transporter 2	TAP2-G;TAP2	tr|Q9UMW6|Q9UMW6_HUMAN TAP2 protein (Fragment) OS=Homo sapiens GN=TAP2-G PE=2 SV=1;tr|Q9UQ60|Q9UQ60_HUMAN TAP2 protein (Fragment) OS=Homo sapiens GN=TAP2 PE=4 SV=1;tr|Q5JNW1|Q5JNW1_HUMAN TAP2 OS=Homo sapiens GN=TAP2 PE=2 SV=1;tr|A0A1V0E419|A0A1V0E419_HUMAN	24	5	5	5	3	3	4	3	4	4	5	4	5	5	4	2	3	2	2	3	3	1	4	5	3	4	4	3	4	4	3	3	3	3	3	3	4	3	4	4	5	4
O96008;K7EKG4;K7EJ57	O96008;K7EKG4;K7EJ57	6;3;3	6;3;3	6;3;3	Mitochondrial import receptor subunit TOM40 homolog	TOMM40	sp|O96008|TOM40_HUMAN Mitochondrial import receptor subunit TOM40 homolog OS=Homo sapiens GN=TOMM40 PE=1 SV=1;tr|K7EKG4|K7EKG4_HUMAN Mitochondrial import receptor subunit TOM40 homolog (Fragment) OS=Homo sapiens GN=TOMM40 PE=1 SV=1;tr|K7EJ57|K7EJ57_HUMAN M	3	6	6	6	4	5	5	5	4	6	5	5	4	4	5	5	4	5	3	4	4	5	5	6	4	5	2	4	5	3	6	5	5	4	4	5	5	5	4	6	5	5
Q9HC07;B3KNQ2;V9GY93;D6RBL0;D6RD79	Q9HC07;B3KNQ2;V9GY93	4;2;2;1;1	4;2;2;1;1	4;2;2;1;1	Transmembrane protein 165	TMEM165	sp|Q9HC07|TM165_HUMAN Transmembrane protein 165 OS=Homo sapiens GN=TMEM165 PE=1 SV=1;tr|B3KNQ2|B3KNQ2_HUMAN cDNA FLJ30150 fis, clone BRACE2000300, highly similar to Transmembrane protein TPARL OS=Homo sapiens PE=2 SV=1;tr|V9GY93|V9GY93_HUMAN Transmembrane	5	4	4	4	3	3	4	4	4	4	3	3	4	4	3	3	3	2	3	2	3	3	4	4	3	3	2	2	4	2	3	3	2	3	3	3	4	4	4	4	3	3
A0A024R2W4;Q14118	A0A024R2W4;Q14118	4;4	4;4	4;4	Dystroglycan;Alpha-dystroglycan;Beta-dystroglycan	DAG1	tr|A0A024R2W4|A0A024R2W4_HUMAN Dystroglycan 1 (Dystrophin-associated glycoprotein 1), isoform CRA_a OS=Homo sapiens GN=DAG1 PE=4 SV=1;sp|Q14118|DAG1_HUMAN Dystroglycan OS=Homo sapiens GN=DAG1 PE=1 SV=2	2	4	4	4	3	3	4	4	4	3	4	4	4	4	3	4	4	2	3	3	4	4	3	3	4	4	4	3	3	3	4	2	4	4	3	3	4	4	4	3	4	4
P13010;Q53T09;Q53TC2;C9JZ81;H7C0H9	P13010;Q53T09	24;17;7;6;1	24;17;7;6;1	24;17;7;6;1	X-ray repair cross-complementing protein 5	XRCC5	sp|P13010|XRCC5_HUMAN X-ray repair cross-complementing protein 5 OS=Homo sapiens GN=XRCC5 PE=1 SV=3;tr|Q53T09|Q53T09_HUMAN Uncharacterized protein XRCC5 (Fragment) OS=Homo sapiens GN=XRCC5 PE=4 SV=1	5	24	24	24	17	19	20	21	18	20	21	20	22	21	19	19	20	19	18	16	19	18	17	19	19	19	18	18	20	20	18	16	16	18	17	19	20	21	18	20	21	20
B7Z361;A0A024R5C4;B7Z3E3;B7Z8W8;O95197;F5H617	B7Z361;A0A024R5C4;B7Z3E3;B7Z8W8;O95197;F5H617	2;2;2;2;2;1	2;2;2;2;2;1	2;2;2;2;2;1	Reticulon;Reticulon-3	RTN3	tr|B7Z361|B7Z361_HUMAN Reticulon OS=Homo sapiens PE=2 SV=1;tr|A0A024R5C4|A0A024R5C4_HUMAN Reticulon OS=Homo sapiens GN=RTN3 PE=4 SV=1;tr|B7Z3E3|B7Z3E3_HUMAN Reticulon OS=Homo sapiens PE=2 SV=1;tr|B7Z8W8|B7Z8W8_HUMAN Reticulon OS=Homo sapiens PE=2 SV=1;sp|O	6	2	2	2	1	1	2	2	2	1	2	2	2	2	1	2	1	2	2	2	1	1	2	1	2	2	1	1	2	2	2	2	1	2	1	1	2	2	2	1	2	2
P48507;D3DT44	P48507;D3DT44	4;3	4;3	4;3	Glutamate--cysteine ligase regulatory subunit	GCLM	sp|P48507|GSH0_HUMAN Glutamate--cysteine ligase regulatory subunit OS=Homo sapiens GN=GCLM PE=1 SV=1;tr|D3DT44|D3DT44_HUMAN Glutamate-cysteine ligase, modifier subunit, isoform CRA_a OS=Homo sapiens GN=GCLM PE=4 SV=1	2	4	4	4	4	3	4	4	4	4	3	3	3	3	3	3	4	4	3	3	3	3	3	4	3	2	2	4	3	3	2	3	2	3	4	3	4	4	4	4	3	3
F5H157;Q15286;F5H7F8;B4DTA6	F5H157;Q15286	4;4;1;1	4;4;1;1	4;4;1;1	Ras-related protein Rab-35	RAB35	tr|F5H157|F5H157_HUMAN Ras-related protein Rab-35 (Fragment) OS=Homo sapiens GN=RAB35 PE=1 SV=1;sp|Q15286|RAB35_HUMAN Ras-related protein Rab-35 OS=Homo sapiens GN=RAB35 PE=1 SV=1	4	4	4	4	2	3	1	2	1	2	3	2	3	2	2	4	2	2	3	1	0	2	1	1	2	1	1	2	1	3	1	1	1	1	2	3	1	2	1	2	3	2
Q6ICQ8;P84095	Q6ICQ8;P84095	3;3	3;3	3;3	Rho-related GTP-binding protein RhoG	ARHG;RHOG	tr|Q6ICQ8|Q6ICQ8_HUMAN ARHG protein (Fragment) OS=Homo sapiens GN=ARHG PE=2 SV=1;sp|P84095|RHOG_HUMAN Rho-related GTP-binding protein RhoG OS=Homo sapiens GN=RHOG PE=1 SV=1	2	3	3	3	2	3	2	2	3	3	3	3	3	3	3	3	2	2	3	3	3	3	3	3	2	3	3	2	2	2	2	2	2	2	2	3	2	2	3	3	3	3
A0A140VK41;P11908;B2R860;H7C540;A6NMS2;D3YTJ7	A0A140VK41;P11908;B2R860;H7C540	8;8;7;4;2;2	2;2;2;1;1;1	2;2;2;1;1;1	Ribose-phosphate pyrophosphokinase 2	PRPS2	tr|A0A140VK41|A0A140VK41_HUMAN Testicular secretory protein Li 41 OS=Homo sapiens PE=2 SV=1;sp|P11908|PRPS2_HUMAN Ribose-phosphate pyrophosphokinase 2 OS=Homo sapiens GN=PRPS2 PE=1 SV=2;tr|B2R860|B2R860_HUMAN cDNA, FLJ93752, highly similar to Homo sapiens	6	8	2	2	7	4	7	6	7	6	6	5	6	5	3	5	4	5	5	3	6	5	6	5	5	5	4	5	4	6	6	5	4	6	2	0	2	1	2	2	1	1
V9HWH2;V9HW77;P12277;B4DP56;A0A0S2Z471;H0YJG0;G3V4N7;G3V461;G3V2I1;B4DNF8;B4DUP1;B2R892;P06732	V9HWH2;V9HW77;P12277;B4DP56;A0A0S2Z471;H0YJG0;G3V4N7	10;10;10;9;9;5;5;3;1;1;1;1;1	10;10;10;9;9;5;5;3;1;1;1;1;1	10;10;10;9;9;5;5;3;1;1;1;1;1	Creatine kinase B-type	HEL-S-29;HEL-211;CKB	tr|V9HWH2|V9HWH2_HUMAN Creatine kinase brain isoform 1 OS=Homo sapiens GN=HEL-S-29 PE=2 SV=1;tr|V9HW77|V9HW77_HUMAN Epididymis luminal protein 211 OS=Homo sapiens GN=HEL-211 PE=2 SV=1;sp|P12277|KCRB_HUMAN Creatine kinase B-type OS=Homo sapiens GN=CKB PE=1	13	10	10	10	9	9	9	8	9	8	10	9	9	8	8	7	9	9	8	9	6	4	9	9	9	9	9	9	8	10	5	6	10	9	9	9	9	8	9	8	10	9
Q9BS40	Q9BS40	2	2	2	Latexin	LXN	sp|Q9BS40|LXN_HUMAN Latexin OS=Homo sapiens GN=LXN PE=1 SV=2	1	2	2	2	2	2	2	2	2	2	2	2	2	2	1	1	2	2	2	1	2	2	2	2	2	2	1	2	2	2	2	2	2	2	2	2	2	2	2	2	2	2
V9HWF5;A8K486;P62937;B2RE56;Q71V99;F8WE65;C9J5S7;B4DM82;P0DN26;A0A0H2UH34;A0A0B4J2A2;A0A075B767;A0A075B759;Q9Y536;F5H284;E5RIZ5;P0DN37;B2RXF3	V9HWF5;A8K486;P62937;B2RE56;Q71V99;F8WE65;C9J5S7;B4DM82	10;10;10;9;8;7;7;7;2;2;2;2;2;2;2;1;1;1	10;10;10;9;8;7;7;7;2;2;2;2;2;2;2;1;1;1	10;10;10;9;8;7;7;7;2;2;2;2;2;2;2;1;1;1	Peptidyl-prolyl cis-trans isomerase;Peptidyl-prolyl cis-trans isomerase A;Peptidyl-prolyl cis-trans isomerase A, N-terminally processed	HEL-S-69p;PPIA	tr|V9HWF5|V9HWF5_HUMAN Peptidyl-prolyl cis-trans isomerase OS=Homo sapiens GN=HEL-S-69p PE=1 SV=1;tr|A8K486|A8K486_HUMAN Peptidyl-prolyl cis-trans isomerase OS=Homo sapiens PE=2 SV=1;sp|P62937|PPIA_HUMAN Peptidyl-prolyl cis-trans isomerase A OS=Homo sapien	18	10	10	10	9	8	10	10	10	10	10	10	9	9	10	8	9	9	7	6	8	9	10	9	8	9	10	10	10	9	9	9	10	10	9	8	10	10	10	10	10	10
Q8WUB5;Q96JZ5;A0A024QYS2;Q9HD45;Q5TB53;Q8NCC4;B4DN13;Q96K55	Q8WUB5;Q96JZ5;A0A024QYS2;Q9HD45;Q5TB53	5;5;5;5;4;2;1;1	5;5;5;5;4;2;1;1	5;5;5;5;4;2;1;1	Transmembrane 9 superfamily member 3	TM9SF3;SMBP	tr|Q8WUB5|Q8WUB5_HUMAN Transmembrane 9 superfamily member (Fragment) OS=Homo sapiens GN=TM9SF3 PE=2 SV=2;tr|Q96JZ5|Q96JZ5_HUMAN Transmembrane 9 superfamily member OS=Homo sapiens GN=SMBP PE=2 SV=1;tr|A0A024QYS2|A0A024QYS2_HUMAN Transmembrane 9 superfamily	8	5	5	5	1	2	3	3	3	3	3	1	2	2	2	4	2	1	2	1	2	3	3	2	3	3	1	1	3	2	2	2	1	3	1	2	3	3	3	3	3	1
E7EWP0;D3DNS1;B2R9L0;H0Y886;O43674	E7EWP0;D3DNS1;B2R9L0;H0Y886;O43674	2;2;2;2;2	2;2;2;2;2	2;2;2;2;2	NADH dehydrogenase [ubiquinone] 1 beta subcomplex subunit 5, mitochondrial	NDUFB5	tr|E7EWP0|E7EWP0_HUMAN NADH dehydrogenase [ubiquinone] 1 beta subcomplex subunit 5, mitochondrial OS=Homo sapiens GN=NDUFB5 PE=1 SV=1;tr|D3DNS1|D3DNS1_HUMAN NADH dehydrogenase (Ubiquinone) 1 beta subcomplex, 5, 16kDa, isoform CRA_e (Fragment) OS=Homo sapie	5	2	2	2	1	2	1	1	2	2	2	2	2	2	2	2	2	1	2	2	2	1	2	2	2	2	2	1	2	2	2	2	2	2	1	2	1	1	2	2	2	2
A0A024R5K8;P50454;B4DN87;A8K259;E9PR70;E9PPV6;E9PK86;E9PMI5;E9PKH2;E9PNX1;E9PJH8;E9PIG2;E9PRS3;Q9NPA9;E9PQ34;H0YEP8;E9PLA6	A0A024R5K8;P50454;B4DN87;A8K259;E9PR70;E9PPV6;E9PK86;E9PMI5;E9PKH2	16;16;14;14;12;12;9;9;8;7;6;6;6;6;4;2;2	16;16;14;14;12;12;9;9;8;7;6;6;6;6;4;2;2	16;16;14;14;12;12;9;9;8;7;6;6;6;6;4;2;2	Serpin H1	SERPINH1	tr|A0A024R5K8|A0A024R5K8_HUMAN Serpin peptidase inhibitor, clade H (Heat shock protein 47), member 1, (Collagen binding protein 1), isoform CRA_a OS=Homo sapiens GN=SERPINH1 PE=3 SV=1;sp|P50454|SERPH_HUMAN Serpin H1 OS=Homo sapiens GN=SERPINH1 PE=1 SV=2;tr	17	16	16	16	13	14	12	15	15	15	15	15	14	15	12	12	15	15	14	15	11	11	14	16	14	15	15	15	13	12	13	11	12	13	13	14	12	15	15	15	15	15
P50402;Q5HY57;F8WEQ1	P50402;Q5HY57	8;6;1	8;6;1	8;6;1	Emerin	EMD	sp|P50402|EMD_HUMAN Emerin OS=Homo sapiens GN=EMD PE=1 SV=1;tr|Q5HY57|Q5HY57_HUMAN Emerin OS=Homo sapiens GN=EMD PE=1 SV=1	3	8	8	8	4	5	6	7	8	8	5	6	6	8	6	6	4	6	4	5	6	5	7	7	6	6	5	4	5	5	5	7	5	4	4	5	6	7	8	8	5	6
V9HWG7;Q53H17;Q53GN4;Q59ER5;O75083;B3KXN4;D6RD66;B4DY05;B4DS71;Q9BZT4;B4DZX5	V9HWG7;Q53H17;Q53GN4;Q59ER5;O75083;B3KXN4;D6RD66	10;10;10;10;10;7;6;4;3;1;1	10;10;10;10;10;7;6;4;3;1;1	10;10;10;10;10;7;6;4;3;1;1	WD repeat-containing protein 1	HEL-S-52;WDR1	tr|V9HWG7|V9HWG7_HUMAN Epididymis secretory protein Li 52 OS=Homo sapiens GN=HEL-S-52 PE=2 SV=1;tr|Q53H17|Q53H17_HUMAN WD repeat-containing protein 1 isoform 1 variant (Fragment) OS=Homo sapiens PE=2 SV=1;tr|Q53GN4|Q53GN4_HUMAN WD repeat domain 1, isoform	11	10	10	10	4	4	5	6	7	7	9	5	8	6	8	7	8	7	7	8	6	5	9	9	7	7	6	6	5	5	6	4	4	4	4	4	5	6	7	7	9	5
Q53XL8;Q53HB3;P62191;G3V4X1	Q53XL8;Q53HB3;P62191	12;12;12;1	12;12;12;1	12;12;12;1	26S protease regulatory subunit 4	PSMC1	tr|Q53XL8|Q53XL8_HUMAN Proteasome (Prosome, macropain) 26S subunit, ATPase, 1 OS=Homo sapiens GN=PSMC1 PE=2 SV=1;tr|Q53HB3|Q53HB3_HUMAN Proteasome 26S ATPase subunit 1 variant (Fragment) OS=Homo sapiens PE=1 SV=1;sp|P62191|PRS4_HUMAN 26S proteasome regulat	4	12	12	12	6	6	8	6	10	7	9	9	8	10	7	8	6	8	5	7	6	7	10	11	7	8	8	5	9	9	7	8	9	6	6	6	8	6	10	7	9	9
V9HVZ4;P04406;Q2TSD0;E7EUT5;Q0QET7;A4UCT1;B4DRV9;Q5ZEY3;Q16768;A0A0K0K1K1;O14556	V9HVZ4;P04406;Q2TSD0;E7EUT5;Q0QET7;A4UCT1	21;21;19;18;15;11;9;7;2;1;1	21;21;19;18;15;11;9;7;2;1;1	21;21;19;18;15;11;9;7;2;1;1	Glyceraldehyde-3-phosphate dehydrogenase	HEL-S-162eP;GAPDH	tr|V9HVZ4|V9HVZ4_HUMAN Glyceraldehyde-3-phosphate dehydrogenase OS=Homo sapiens GN=HEL-S-162eP PE=2 SV=1;sp|P04406|G3P_HUMAN Glyceraldehyde-3-phosphate dehydrogenase OS=Homo sapiens GN=GAPDH PE=1 SV=3;tr|Q2TSD0|Q2TSD0_HUMAN Glyceraldehyde-3-phosphate dehyd	11	21	21	21	17	16	18	19	19	19	19	17	16	17	16	15	18	18	17	17	16	18	19	19	15	16	18	20	18	18	15	17	18	16	17	16	18	19	19	19	19	17
A0A024R9D3;P62888;E5RI99;A0A0B4J213;A0A0C4DH44;E5RJH3	A0A024R9D3;P62888;E5RI99;A0A0B4J213;A0A0C4DH44	5;5;4;3;3;1	5;5;4;3;3;1	5;5;4;3;3;1	60S ribosomal protein L30	RPL30	tr|A0A024R9D3|A0A024R9D3_HUMAN Ribosomal protein L30, isoform CRA_b OS=Homo sapiens GN=RPL30 PE=3 SV=1;sp|P62888|RL30_HUMAN 60S ribosomal protein L30 OS=Homo sapiens GN=RPL30 PE=1 SV=2;tr|E5RI99|E5RI99_HUMAN 60S ribosomal protein L30 (Fragment) OS=Homo sap	6	5	5	5	3	4	4	5	4	4	1	4	2	2	3	4	5	4	3	2	2	2	3	2	3	3	3	2	2	4	2	2	2	3	3	4	4	5	4	4	1	4
Q3LIE7;B7ZAV4;Q15392;H7C4B7;B7Z546;B7Z919;B7Z943	Q3LIE7;B7ZAV4;Q15392;H7C4B7;B7Z546;B7Z919	6;6;6;4;4;4;1	6;6;6;4;4;4;1	6;6;6;4;4;4;1	Delta(24)-sterol reductase	Nbla03646;DHCR24	tr|Q3LIE7|Q3LIE7_HUMAN Delta(24)-sterol reductase OS=Homo sapiens GN=Nbla03646 PE=1 SV=1;tr|B7ZAV4|B7ZAV4_HUMAN cDNA, FLJ79318, highly similar to 24-dehydrocholesterol reductase (EC 1.3.1.-) OS=Homo sapiens PE=2 SV=1;sp|Q15392|DHC24_HUMAN Delta(24)-sterol	7	6	6	6	4	2	5	4	5	5	3	4	4	4	4	3	5	4	3	4	4	3	4	5	5	5	5	4	4	3	4	2	4	3	4	2	5	4	5	5	3	4
M0R3C3;B3KM97;Q9NZ01;B3KSQ1;M0QXM3	M0R3C3;B3KM97;Q9NZ01;B3KSQ1	3;3;3;2;1	3;3;3;2;1	3;3;3;2;1	Very-long-chain enoyl-CoA reductase	TECR	tr|M0R3C3|M0R3C3_HUMAN Very-long-chain enoyl-CoA reductase OS=Homo sapiens GN=TECR PE=1 SV=1;tr|B3KM97|B3KM97_HUMAN cDNA FLJ10554 fis, clone NT2RP2002385, highly similar to Synaptic glycoprotein SC2 OS=Homo sapiens PE=2 SV=1;sp|Q9NZ01|TECR_HUMAN Very-long-	5	3	3	3	2	2	2	3	3	2	3	3	3	3	2	2	3	3	3	3	3	2	2	2	3	3	3	3	2	2	2	3	2	2	2	2	2	3	3	2	3	3
A0A0A0MS41;A0A1P0AYU5;B4DRS6;Q9BWM7;S4R3N9	A0A0A0MS41;A0A1P0AYU5;B4DRS6;Q9BWM7;S4R3N9	8;8;8;8;5	8;8;8;8;5	8;8;8;8;5	Sideroflexin;Sideroflexin-3	SFXN3	tr|A0A0A0MS41|A0A0A0MS41_HUMAN Sideroflexin OS=Homo sapiens GN=SFXN3 PE=1 SV=1;tr|A0A1P0AYU5|A0A1P0AYU5_HUMAN Sideroflexin OS=Homo sapiens GN=SFXN3 PE=1 SV=1;tr|B4DRS6|B4DRS6_HUMAN Sideroflexin OS=Homo sapiens PE=2 SV=1;sp|Q9BWM7|SFXN3_HUMAN Sideroflexin-3	5	8	8	8	7	7	6	6	4	6	8	5	5	5	7	8	4	5	5	3	4	3	6	8	8	6	3	3	7	6	6	6	5	6	7	7	6	6	4	6	8	5
B3KN05;B2RBE0;A0A024R497;O95573;B3KMA6;Q6PIM8;F5H062;F5GWH2;C9JC11	B3KN05;B2RBE0;A0A024R497;O95573;B3KMA6	23;23;23;23;16;5;2;2;1	21;21;21;21;14;3;2;2;1	21;21;21;21;14;3;2;2;1	Long-chain-fatty-acid--CoA ligase 3	ACSL3	tr|B3KN05|B3KN05_HUMAN cDNA FLJ13129 fis, clone NT2RP3002969, highly similar to Long-chain-fatty-acid--CoA ligase 3 (EC 6.2.1.3) OS=Homo sapiens PE=2 SV=1;tr|B2RBE0|B2RBE0_HUMAN cDNA, FLJ95462, highly similar to Homo sapiens fatty-acid-Coenzyme A ligase, l	9	23	21	21	18	17	19	20	17	18	22	18	17	20	17	16	14	15	15	15	17	14	16	17	16	15	14	15	16	14	15	17	18	18	16	15	17	18	15	16	20	16
Q3KNR6;Q0IJ56;B4E0U6;A0A140VKA6;P50502;H7C3I1;F6VDH7;Q1XBU6;B7ZA40;Q8IZP2;Q8NFI4;D6W507;F8WAQ7;Q1XBU7	Q3KNR6;Q0IJ56;B4E0U6;A0A140VKA6;P50502;H7C3I1;F6VDH7;Q1XBU6;B7ZA40;Q8IZP2;Q8NFI4;D6W507	4;4;4;4;4;3;3;3;3;3;3;2;1;1	4;4;4;4;4;3;3;3;3;3;3;2;1;1	4;4;4;4;4;3;3;3;3;3;3;2;1;1	Hsc70-interacting protein;Putative protein FAM10A4;Putative protein FAM10A5	ST13;ST13P4;ST13P5;hCG_1990625	tr|Q3KNR6|Q3KNR6_HUMAN Hsc70-interacting protein OS=Homo sapiens GN=ST13 PE=1 SV=1;tr|Q0IJ56|Q0IJ56_HUMAN ST13 protein (Fragment) OS=Homo sapiens GN=ST13 PE=2 SV=1;tr|B4E0U6|B4E0U6_HUMAN cDNA FLJ53687, highly similar to Hsc70-interacting protein OS=Homo sa	14	4	4	4	3	2	2	2	3	1	1	3	2	2	2	2	2	3	3	2	3	2	2	3	1	1	3	3	2	2	2	1	1	1	3	2	2	2	3	1	1	3
A0A024QZV0;Q86UY0;Q6EHZ3;Q658S9;Q8NBS9	A0A024QZV0;Q86UY0;Q6EHZ3;Q658S9;Q8NBS9	3;3;3;3;3	3;3;3;3;3	3;3;3;3;3	Thioredoxin domain-containing protein 5	hCG_1811539;TXNDC5;STRF8;DKFZp666I134	tr|A0A024QZV0|A0A024QZV0_HUMAN HCG1811539, isoform CRA_b OS=Homo sapiens GN=hCG_1811539 PE=3 SV=1;tr|Q86UY0|Q86UY0_HUMAN TXNDC5 protein OS=Homo sapiens GN=TXNDC5 PE=1 SV=1;tr|Q6EHZ3|Q6EHZ3_HUMAN Uncharacterized protein OS=Homo sapiens GN=STRF8 PE=2 SV=1;tr	5	3	3	3	2	3	3	3	2	3	3	2	2	2	2	3	3	3	2	1	1	1	3	2	2	1	3	3	2	1	3	3	2	1	2	3	3	3	2	3	3	2
Q6FGG2;Q15836;K7ENK9;K7EKX0;J3QRU4;F8WCA0;L7N2F9;P63027	Q6FGG2;Q15836;K7ENK9;K7EKX0;J3QRU4;F8WCA0;L7N2F9;P63027	2;2;1;1;1;1;1;1	2;2;1;1;1;1;1;1	2;2;1;1;1;1;1;1	Vesicle-associated membrane protein 3;Vesicle-associated membrane protein 2	VAMP3;VAMP2	tr|Q6FGG2|Q6FGG2_HUMAN VAMP3 protein OS=Homo sapiens GN=VAMP3 PE=2 SV=1;sp|Q15836|VAMP3_HUMAN Vesicle-associated membrane protein 3 OS=Homo sapiens GN=VAMP3 PE=1 SV=3;tr|K7ENK9|K7ENK9_HUMAN Vesicle-associated membrane protein 2 OS=Homo sapiens GN=VAMP2 PE=	8	2	2	2	2	2	2	2	2	2	2	2	2	2	2	2	2	2	2	2	2	2	2	2	2	2	2	2	2	2	2	2	2	2	2	2	2	2	2	2	2	2
B2R5I8;Q13637;Q6FGU7;Q53EX5;B2R7I9;A0A024R191;Q7Z4W7;O14966;P57729	B2R5I8;Q13637	4;4;1;1;1;1;1;1;1	4;4;1;1;1;1;1;1;1	4;4;1;1;1;1;1;1;1	Ras-related protein Rab-32	RAB32	tr|B2R5I8|B2R5I8_HUMAN cDNA, FLJ92490, highly similar to Homo sapiens RAB32, member RAS oncogene family (RAB32), mRNA OS=Homo sapiens PE=2 SV=1;sp|Q13637|RAB32_HUMAN Ras-related protein Rab-32 OS=Homo sapiens GN=RAB32 PE=1 SV=3	9	4	4	4	3	3	4	4	4	4	2	4	4	4	4	4	4	2	4	3	3	3	4	4	4	3	3	4	4	4	3	4	4	3	3	3	4	4	4	4	2	4
Q549N5;Q9Y5M8;H7C4H2;C9J5Z8	Q549N5;Q9Y5M8;H7C4H2	9;9;7;1	9;9;7;1	9;9;7;1	Signal recognition particle receptor subunit beta	SRPRB	tr|Q549N5|Q549N5_HUMAN Signal recognition particle receptor beta subunit OS=Homo sapiens GN=SRPRB PE=2 SV=1;sp|Q9Y5M8|SRPRB_HUMAN Signal recognition particle receptor subunit beta OS=Homo sapiens GN=SRPRB PE=1 SV=3;tr|H7C4H2|H7C4H2_HUMAN Signal recognition	4	9	9	9	5	5	7	7	8	9	6	8	8	7	5	4	6	7	5	7	7	7	6	7	7	6	6	5	7	7	5	5	3	4	5	5	7	7	8	9	6	8
Q16719;A8K7T0;A8K4D5;Q53F63;Q53SX6;A0A087X297;B8ZZA3;A0A087WYM2;Q53SY0;A0A087WYQ7;F8WEP1	Q16719;A8K7T0;A8K4D5;Q53F63;Q53SX6;A0A087X297;B8ZZA3	14;13;13;12;10;8;7;5;4;3;2	14;13;13;12;10;8;7;5;4;3;2	14;13;13;12;10;8;7;5;4;3;2	Kynureninase	KYNU	sp|Q16719|KYNU_HUMAN Kynureninase OS=Homo sapiens GN=KYNU PE=1 SV=1;tr|A8K7T0|A8K7T0_HUMAN Kynureninase OS=Homo sapiens GN=KYNU PE=2 SV=1;tr|A8K4D5|A8K4D5_HUMAN Kynureninase OS=Homo sapiens GN=KYNU PE=2 SV=1;tr|Q53F63|Q53F63_HUMAN Kynureninase (L-kynurenin	11	14	14	14	13	11	13	14	14	12	14	13	13	13	12	12	14	14	12	13	13	11	13	13	12	14	13	12	14	13	12	13	12	12	13	11	13	14	14	12	14	13
P13073;H3BN72;H3BNV9;Q86WV2;H3BPG0;H3BNI5	P13073;H3BN72;H3BNV9;Q86WV2;H3BPG0	7;5;5;4;4;2	7;5;5;4;4;2	7;5;5;4;4;2	Cytochrome c oxidase subunit 4 isoform 1, mitochondrial	COX4I1	sp|P13073|COX41_HUMAN Cytochrome c oxidase subunit 4 isoform 1, mitochondrial OS=Homo sapiens GN=COX4I1 PE=1 SV=1;tr|H3BN72|H3BN72_HUMAN Cytochrome c oxidase subunit 4 isoform 1, mitochondrial OS=Homo sapiens GN=COX4I1 PE=1 SV=1;tr|H3BNV9|H3BNV9_HUMAN Cyto	6	7	7	7	6	5	6	6	6	5	6	6	6	5	7	6	6	6	5	6	6	5	5	5	6	6	5	6	6	6	6	6	6	6	6	5	6	6	6	5	6	6
P25786;V9HW55;F5GX11;B4E0X6;B4DEV8;F5H112	P25786;V9HW55;F5GX11	10;9;8;4;4;1	10;9;8;4;4;1	10;9;8;4;4;1	Proteasome subunit alpha type-1	PSMA1;HEL-S-275	sp|P25786|PSA1_HUMAN Proteasome subunit alpha type-1 OS=Homo sapiens GN=PSMA1 PE=1 SV=1;tr|V9HW55|V9HW55_HUMAN Proteasome endopeptidase complex OS=Homo sapiens GN=HEL-S-275 PE=2 SV=1;tr|F5GX11|F5GX11_HUMAN Proteasome endopeptidase complex OS=Homo sapiens G	6	10	10	10	10	9	9	8	10	10	10	10	10	10	10	9	10	10	10	9	9	8	10	10	10	10	10	10	10	10	10	10	9	10	10	9	9	8	10	10	10	10
V9HWD6;P31946;B5BU24;Q4VY20;Q4VY19;A0A0J9YWE8;Q59EQ2;A0A0J9YWZ2	V9HWD6;P31946;B5BU24	13;13;12;5;5;5;5;2	6;6;5;1;1;1;1;1	6;6;5;1;1;1;1;1	14-3-3 protein beta/alpha;14-3-3 protein beta/alpha, N-terminally processed	HEL-S-1;YWHAB	tr|V9HWD6|V9HWD6_HUMAN Epididymis secretory protein Li 1 OS=Homo sapiens GN=HEL-S-1 PE=2 SV=1;sp|P31946|1433B_HUMAN 14-3-3 protein beta/alpha OS=Homo sapiens GN=YWHAB PE=1 SV=3;tr|B5BU24|B5BU24_HUMAN 14-3-3 protein beta/alpha OS=Homo sapiens GN=YWHAB PE=2	8	13	6	6	12	13	13	13	13	13	13	11	12	12	12	13	13	13	11	11	13	13	12	12	12	12	13	12	12	13	12	13	13	13	6	6	6	6	6	6	6	5
G3V1S6;B7Z6K2;A0A1L7NY50;A0A1L7NY41;Q10471;B7Z462;F8VUJ3;Q8N4A0	G3V1S6;B7Z6K2;A0A1L7NY50;A0A1L7NY41;Q10471;B7Z462	16;16;16;16;16;11;1;1	16;16;16;16;16;11;1;1	16;16;16;16;16;11;1;1	Polypeptide N-acetylgalactosaminyltransferase;Polypeptide N-acetylgalactosaminyltransferase 2;Polypeptide N-acetylgalactosaminyltransferase 2 soluble form	GALNT2	tr|G3V1S6|G3V1S6_HUMAN Polypeptide N-acetylgalactosaminyltransferase OS=Homo sapiens GN=GALNT2 PE=3 SV=1;tr|B7Z6K2|B7Z6K2_HUMAN Polypeptide N-acetylgalactosaminyltransferase OS=Homo sapiens PE=2 SV=1;tr|A0A1L7NY50|A0A1L7NY50_HUMAN Polypeptide N-acetylgalac	8	16	16	16	11	12	15	15	15	14	13	14	14	15	11	13	13	15	12	12	14	14	15	16	14	13	12	12	13	13	12	12	12	13	11	12	15	15	15	14	13	14
Q96DV6;A2A3R6;P62753;A2A3R5;A2A3R7;Q9BZU1	Q96DV6;A2A3R6;P62753;A2A3R5	9;9;9;6;4;2	9;9;9;6;4;2	9;9;9;6;4;2	40S ribosomal protein S6	RPS6	tr|Q96DV6|Q96DV6_HUMAN 40S ribosomal protein S6 OS=Homo sapiens GN=RPS6 PE=2 SV=1;tr|A2A3R6|A2A3R6_HUMAN 40S ribosomal protein S6 OS=Homo sapiens GN=RPS6 PE=2 SV=1;sp|P62753|RS6_HUMAN 40S ribosomal protein S6 OS=Homo sapiens GN=RPS6 PE=1 SV=1;tr|A2A3R5|A2A	6	9	9	9	7	7	6	7	7	8	8	9	8	8	8	8	7	7	9	7	8	9	8	7	8	8	8	8	7	7	9	7	5	7	7	7	6	7	7	8	8	9
Q6IPT9;Q6IPS9;Q6IPN6;Q53HR5;Q53HQ7;Q53HM9;Q5VTE0;P68104;A8K9C4;Q53G85;Q96RE1;Q53GA1;A0A087WVQ9;Q8IUB0;B4DV42;Q53G89;Q504Z0;Q53HR1;A0A087WV01;Q9H2I7;B4DNE0;Q6P4C9;B4E2C5;Q16577;Q9NZS6;A9X7H1;Q96CD8;Q96C29;Q8TBL1;Q6P082;A6PW80;Q5JR01;Q6NS35;Q2F837;Q6NSH7;Q96EB3	Q6IPT9;Q6IPS9;Q6IPN6;Q53HR5;Q53HQ7;Q53HM9;Q5VTE0;P68104;A8K9C4;Q53G85;Q96RE1;Q53GA1;A0A087WVQ9;Q8IUB0;B4DV42;Q53G89;Q504Z0;Q53HR1;A0A087WV01;Q9H2I7;B4DNE0;Q6P4C9;B4E2C5;Q16577;Q9NZS6;A9X7H1;Q96CD8	20;20;20;20;20;20;20;20;19;19;18;18;17;16;16;15;14;14;14;14;13;12;12;12;12;10;10;9;9;9;4;4;2;2;2;2	20;20;20;20;20;20;20;20;19;19;18;18;17;16;16;15;14;14;14;14;13;12;12;12;12;10;10;9;9;9;4;4;2;2;2;2	3;3;3;3;3;3;3;3;3;2;3;3;3;3;3;3;3;3;3;3;0;2;3;3;0;3;0;0;0;0;0;0;0;0;0;0	Elongation factor 1-alpha;Putative elongation factor 1-alpha-like 3;Elongation factor 1-alpha 1	EEF1A1;EEF1A1P5;EEF1A1L14;PTI-1	tr|Q6IPT9|Q6IPT9_HUMAN Elongation factor 1-alpha OS=Homo sapiens GN=EEF1A1 PE=2 SV=1;tr|Q6IPS9|Q6IPS9_HUMAN Elongation factor 1-alpha OS=Homo sapiens GN=EEF1A1 PE=2 SV=1;tr|Q6IPN6|Q6IPN6_HUMAN Elongation factor 1-alpha OS=Homo sapiens GN=EEF1A1 PE=2 SV=1;t	36	20	20	3	20	19	19	19	19	19	20	20	19	19	19	19	18	18	19	19	18	18	17	19	19	19	19	19	19	19	19	19	19	19	20	19	19	19	19	19	20	20
A0A024RA58;O60443;A4FTY0;A4FVA8;A8K410;H7C3W1;H7C147;H7BZJ0	A0A024RA58;O60443;A4FTY0;A4FVA8;A8K410	11;11;10;9;9;5;4;3	11;11;10;9;9;5;4;3	11;11;10;9;9;5;4;3	Non-syndromic hearing impairment protein 5	DFNA5	tr|A0A024RA58|A0A024RA58_HUMAN Deafness, autosomal dominant 5, isoform CRA_a OS=Homo sapiens GN=DFNA5 PE=4 SV=1;sp|O60443|GSDME_HUMAN Gasdermin-E OS=Homo sapiens GN=GSDME PE=1 SV=2;tr|A4FTY0|A4FTY0_HUMAN Deafness, autosomal dominant 5 OS=Homo sapiens GN=DF	8	11	11	11	9	10	10	10	10	10	10	10	10	11	10	8	10	8	8	9	9	8	9	11	10	10	8	9	9	9	9	10	8	9	9	10	10	10	10	10	10	10
Q5R210;Q5R208;A0A024R454;P31327;Q5R206;A8K134;Q5R209;Q5R207;Q5R211;B7ZAW0;Q05CV6;E7EWJ3;C9JTA4	Q5R210;Q5R208;A0A024R454;P31327;Q5R206;A8K134;Q5R209;Q5R207	64;64;64;64;63;63;50;40;21;9;8;6;3	64;64;64;64;63;63;50;40;21;9;8;6;3	64;64;64;64;63;63;50;40;21;9;8;6;3	Carbamoyl-phosphate synthase [ammonia], mitochondrial	CPS1	tr|Q5R210|Q5R210_HUMAN Carbamoylphosphate synthetase I OS=Homo sapiens GN=CPS1 PE=2 SV=1;tr|Q5R208|Q5R208_HUMAN Carbamoylphosphate synthetase I OS=Homo sapiens GN=CPS1 PE=2 SV=1;tr|A0A024R454|A0A024R454_HUMAN Carbamoyl-phosphate synthetase 1, mitochondrial	13	64	64	64	56	52	54	53	57	54	58	58	57	59	54	51	53	52	54	52	52	51	55	58	55	56	58	56	51	53	50	51	55	53	56	52	54	53	57	54	58	58
D6RAA6;A6QKW0;A0A024R9W7;P57088;H0Y8N0	D6RAA6;A6QKW0;A0A024R9W7;P57088;H0Y8N0	3;3;3;3;2	3;3;3;3;2	3;3;3;3;2	Transmembrane protein 33	TMEM33;SHINC3	tr|D6RAA6|D6RAA6_HUMAN Transmembrane protein 33 (Fragment) OS=Homo sapiens GN=TMEM33 PE=1 SV=1;tr|A6QKW0|A6QKW0_HUMAN SHINC3 OS=Homo sapiens GN=SHINC3 PE=2 SV=1;tr|A0A024R9W7|A0A024R9W7_HUMAN Transmembrane protein 33, isoform CRA_a OS=Homo sapiens GN=TMEM3	5	3	3	3	2	3	3	3	3	3	3	3	3	3	3	2	3	3	3	3	3	3	3	3	3	3	3	3	3	3	2	3	2	3	2	3	3	3	3	3	3	3
P05161;A0A096LNZ9;A0A096LPJ4	P05161;A0A096LNZ9;A0A096LPJ4	7;6;6	7;6;6	7;6;6	Ubiquitin-like protein ISG15	ISG15	sp|P05161|ISG15_HUMAN Ubiquitin-like protein ISG15 OS=Homo sapiens GN=ISG15 PE=1 SV=5;tr|A0A096LNZ9|A0A096LNZ9_HUMAN Ubiquitin-like protein ISG15 (Fragment) OS=Homo sapiens GN=ISG15 PE=1 SV=6;tr|A0A096LPJ4|A0A096LPJ4_HUMAN Ubiquitin-like protein ISG15 OS=H	3	7	7	7	4	5	7	6	7	5	7	7	6	6	5	4	7	7	5	6	4	5	7	6	6	6	7	7	7	7	5	4	5	5	4	5	7	6	7	5	7	7
Q06830;A0A0A0MSI0;B2R4P2;A0A0A0MRQ5	Q06830;A0A0A0MSI0;B2R4P2;A0A0A0MRQ5	14;13;12;7	14;13;12;7	10;9;8;3	Peroxiredoxin-1	PRDX1	sp|Q06830|PRDX1_HUMAN Peroxiredoxin-1 OS=Homo sapiens GN=PRDX1 PE=1 SV=1;tr|A0A0A0MSI0|A0A0A0MSI0_HUMAN Peroxiredoxin-1 (Fragment) OS=Homo sapiens GN=PRDX1 PE=1 SV=1;tr|B2R4P2|B2R4P2_HUMAN cDNA, FLJ92164, highly similar to Homo sapiens peroxiredoxin 1 (PRD	4	14	14	10	13	14	13	13	13	13	13	13	12	13	14	14	13	12	12	13	12	12	12	12	13	12	13	13	13	13	13	11	13	14	13	14	13	13	13	13	13	13
A0A024R3Z6;Q7L1Q6;Q53FN7;D3DN77;C9IZ80;B3KU41;C9JFN4;H0Y503;C9J188;C9JWF5;Q3LIC9;C9JV57	A0A024R3Z6;Q7L1Q6;Q53FN7;D3DN77;C9IZ80;B3KU41	16;16;15;14;13;12;5;4;2;2;1;1	16;16;15;14;13;12;5;4;2;2;1;1	15;15;14;13;13;12;5;4;2;2;1;1	Basic leucine zipper and W2 domain-containing protein 1	BZW1;hCG_2022736	tr|A0A024R3Z6|A0A024R3Z6_HUMAN Basic leucine zipper and W2 domains 1, isoform CRA_a OS=Homo sapiens GN=BZW1 PE=4 SV=1;sp|Q7L1Q6|BZW1_HUMAN Basic leucine zipper and W2 domain-containing protein 1 OS=Homo sapiens GN=BZW1 PE=1 SV=1;tr|Q53FN7|Q53FN7_HUMAN BZW1	12	16	16	15	12	13	14	13	13	11	14	15	14	14	14	13	13	12	14	12	13	11	13	12	12	13	11	15	12	11	13	12	12	13	12	13	14	13	13	11	14	15
B4DQI7;Q9BPW8;H7C2U6;A8K4I8;F8WCR5;C9JDV8	B4DQI7;Q9BPW8;H7C2U6;A8K4I8;F8WCR5	5;5;4;4;3;1	5;5;4;4;3;1	5;5;4;4;3;1	Protein NipSnap homolog 1	NIPSNAP1	tr|B4DQI7|B4DQI7_HUMAN cDNA FLJ58042, highly similar to Protein NipSnap1 OS=Homo sapiens PE=2 SV=1;sp|Q9BPW8|NIPS1_HUMAN Protein NipSnap homolog 1 OS=Homo sapiens GN=NIPSNAP1 PE=1 SV=1;tr|H7C2U6|H7C2U6_HUMAN Protein NipSnap homolog 1 (Fragment) OS=Homo sap	6	5	5	5	1	1	1	4	4	3	3	3	3	2	3	3	3	2	3	2	2	1	5	4	3	4	2	1	3	3	2	3	4	3	1	1	1	4	4	3	3	3
A0A024RBC7;P20020;E7ERY9;Q59H63;A7E2D8;Q68DH9;A0A024R968;P23634;Q58F24;A1X4P8;A1L3B5;Q4J697;H0Y7S3;A0A024R2E4;Q4LE63;A0A024R2K6;Q16720;Q01814;A1X4P7;F8W1V5;H0YHH6;Q3L582;A0A0U1RQU3;A1X4P9	A0A024RBC7;P20020;E7ERY9;Q59H63	11;11;8;6;4;4;4;4;3;3;3;3;3;3;3;3;3;3;1;1;1;1;1;1	11;11;8;6;4;4;4;4;3;3;3;3;3;3;3;3;3;3;1;1;1;1;1;1	7;7;5;3;0;0;0;0;2;1;0;1;1;1;1;1;0;1;1;1;1;1;1;1	Calcium-transporting ATPase;Plasma membrane calcium-transporting ATPase 1	ATP2B1	tr|A0A024RBC7|A0A024RBC7_HUMAN Calcium-transporting ATPase OS=Homo sapiens GN=ATP2B1 PE=3 SV=1;sp|P20020|AT2B1_HUMAN Plasma membrane calcium-transporting ATPase 1 OS=Homo sapiens GN=ATP2B1 PE=1 SV=3;tr|E7ERY9|E7ERY9_HUMAN Calcium-transporting ATPase OS=Hom	24	11	11	7	7	7	10	10	9	10	7	9	8	9	7	6	9	7	7	9	7	7	10	10	8	7	7	8	7	7	6	6	6	7	7	7	10	10	9	10	7	9
Q53GE2;Q53GC7;A4D0V4;P47755;C9JUG7;F8W9N7;A0A0D9SET8;B4DE01	Q53GE2;Q53GC7;A4D0V4;P47755;C9JUG7;F8W9N7;A0A0D9SET8	8;8;8;8;6;6;5;3	6;6;6;6;5;5;4;2	6;6;6;6;5;5;4;2	F-actin-capping protein subunit alpha-2	CAPZA2	tr|Q53GE2|Q53GE2_HUMAN Capping protein (Actin filament) muscle Z-line, alpha 2 variant (Fragment) OS=Homo sapiens PE=2 SV=1;tr|Q53GC7|Q53GC7_HUMAN Capping protein (Actin filament) muscle Z-line, alpha 2 variant (Fragment) OS=Homo sapiens PE=2 SV=1;tr|A4D0V	8	8	6	6	3	3	5	4	6	6	5	7	5	6	7	7	4	3	6	5	3	4	8	6	6	6	7	7	2	4	4	4	4	4	2	2	3	2	4	4	3	5
B7ZKQ9;A0A024RBS4;B3KW46;B4DZ71;A0A0S2Z3N2;B4E3I1;Q59FM4;Q8WTV0;F5H4X0;F5H5E8;A0A0S2Z3I2	B7ZKQ9;A0A024RBS4;B3KW46;B4DZ71;A0A0S2Z3N2;B4E3I1;Q59FM4;Q8WTV0;F5H4X0;F5H5E8;A0A0S2Z3I2	4;4;4;4;4;4;4;4;3;2;2	4;4;4;4;4;4;4;4;3;2;2	4;4;4;4;4;4;4;4;3;2;2	Scavenger receptor class B member 1	SCARB1	tr|B7ZKQ9|B7ZKQ9_HUMAN SCARB1 protein OS=Homo sapiens GN=SCARB1 PE=1 SV=1;tr|A0A024RBS4|A0A024RBS4_HUMAN Scavenger receptor class B, member 1, isoform CRA_b OS=Homo sapiens GN=SCARB1 PE=3 SV=1;tr|B3KW46|B3KW46_HUMAN cDNA FLJ42118 fis, clone TESTI2005610, h	11	4	4	4	3	2	3	3	2	2	3	3	3	4	3	3	2	4	4	3	3	3	3	2	3	2	1	2	3	3	2	1	1	2	3	2	3	3	2	2	3	3
P51812;B4DKZ2;B4DG22;B7ZB17;Q8TDJ4;B1AXG1;B3KU51;B4DMN4;V9GXZ1;E7ERL6;A0JLR0;B4DS23;B4DSE5;B4DKT8;E7EWQ5;J3QT34;Q9UK32;O60307;Q9Y2H9;Q6P0Q8;O15021	P51812;B4DKZ2;B4DG22;B7ZB17	6;5;5;5;1;1;1;1;1;1;1;1;1;1;1;1;1;1;1;1;1	5;4;4;4;1;0;0;0;0;0;0;0;0;0;0;0;0;0;0;0;0	5;4;4;4;1;0;0;0;0;0;0;0;0;0;0;0;0;0;0;0;0	Ribosomal protein S6 kinase alpha-3	RPS6KA3	sp|P51812|KS6A3_HUMAN Ribosomal protein S6 kinase alpha-3 OS=Homo sapiens GN=RPS6KA3 PE=1 SV=1;tr|B4DKZ2|B4DKZ2_HUMAN cDNA FLJ56653, highly similar to Ribosomal protein S6 kinase alpha-3 (EC 2.7.11.1) OS=Homo sapiens PE=2 SV=1;tr|B4DG22|B4DG22_HUMAN cDNA F	21	6	5	5	3	4	6	6	6	5	4	2	4	4	1	2	2	3	4	3	4	4	5	4	6	5	3	1	2	4	4	3	1	3	3	4	5	5	5	4	4	2
Q5U0A0;A0A109NGN6;P28066	Q5U0A0;A0A109NGN6;P28066	8;8;8	8;8;8	8;8;8	Proteasome subunit alpha type;Proteasome subunit alpha type-5	PSMA5	tr|Q5U0A0|Q5U0A0_HUMAN Proteasome subunit alpha type OS=Homo sapiens PE=2 SV=1;tr|A0A109NGN6|A0A109NGN6_HUMAN Proteasome subunit alpha type OS=Homo sapiens PE=2 SV=1;sp|P28066|PSA5_HUMAN Proteasome subunit alpha type-5 OS=Homo sapiens GN=PSMA5 PE=1 SV=3	3	8	8	8	8	7	7	5	6	6	7	7	7	7	8	7	7	6	6	7	6	5	7	7	6	8	6	7	6	6	7	7	8	6	8	7	7	5	6	6	7	7
Q8TED1;J3KNB5	Q8TED1	5;2	5;2	1;1	Probable glutathione peroxidase 8	GPX8	sp|Q8TED1|GPX8_HUMAN Probable glutathione peroxidase 8 OS=Homo sapiens GN=GPX8 PE=1 SV=2	2	5	5	1	3	3	2	4	3	4	1	3	4	2	3	3	4	4	3	4	4	3	3	5	4	4	4	3	3	3	4	4	3	4	3	3	2	4	3	4	1	3
A0A024R0Y5;P08237;A0A0S2Z4A1;B4E162;Q96I60;A0A0S2Z4I1;Q7KYX9;A0A0S2Z4A8;F8VP00;Q7Z683;P78457;F8VX13;F8VNX2;F8VZQ1;F8W1J8;F8VSF7;F8VW30;F8VSL1;F8VUB8;F8VYK8;F8VTQ3;F8VZI0;F8VVE3	A0A024R0Y5;P08237;A0A0S2Z4A1;B4E162;Q96I60;A0A0S2Z4I1;Q7KYX9;A0A0S2Z4A8	23;23;22;20;20;20;14;12;5;4;3;3;3;3;2;2;2;2;2;2;2;2;2	21;21;20;18;19;19;14;12;5;4;3;3;3;3;2;2;2;2;2;2;2;2;2	20;20;19;17;19;19;14;12;5;4;3;3;3;3;2;2;2;2;2;2;2;2;2	ATP-dependent 6-phosphofructokinase;ATP-dependent 6-phosphofructokinase, muscle type	PFKM	tr|A0A024R0Y5|A0A024R0Y5_HUMAN ATP-dependent 6-phosphofructokinase OS=Homo sapiens GN=PFKM PE=2 SV=1;sp|P08237|PFKAM_HUMAN ATP-dependent 6-phosphofructokinase, muscle type OS=Homo sapiens GN=PFKM PE=1 SV=2;tr|A0A0S2Z4A1|A0A0S2Z4A1_HUMAN Phosphofructokinase	23	23	21	20	18	16	23	20	19	21	16	17	19	19	16	16	18	15	17	19	18	17	20	19	18	17	18	16	18	17	16	19	17	15	16	15	21	18	18	20	14	15
Q04446;Q59ET0;E9PGM4;B4DUF1;B4DNJ3	Q04446;Q59ET0;E9PGM4;B4DUF1;B4DNJ3	8;7;6;6;4	8;7;6;6;4	8;7;6;6;4	1,4-alpha-glucan-branching enzyme	GBE1	sp|Q04446|GLGB_HUMAN 1,4-alpha-glucan-branching enzyme OS=Homo sapiens GN=GBE1 PE=1 SV=3;tr|Q59ET0|Q59ET0_HUMAN Glucan, branching enzyme 1 variant (Fragment) OS=Homo sapiens PE=2 SV=1;tr|E9PGM4|E9PGM4_HUMAN 1,4-alpha-glucan-branching enzyme OS=Homo sapiens	5	8	8	8	6	4	5	6	6	7	5	6	5	6	6	6	4	5	6	5	6	6	5	5	5	5	5	7	7	7	5	3	4	4	6	4	5	6	6	7	5	6
B3KSG9;A0A024QYR8;Q99805	B3KSG9;A0A024QYR8;Q99805	7;7;7	7;7;7	7;7;7	Transmembrane 9 superfamily member 2	TM9SF2	tr|B3KSG9|B3KSG9_HUMAN Transmembrane 9 superfamily member OS=Homo sapiens PE=2 SV=1;tr|A0A024QYR8|A0A024QYR8_HUMAN Transmembrane 9 superfamily member OS=Homo sapiens GN=TM9SF2 PE=2 SV=1;sp|Q99805|TM9S2_HUMAN Transmembrane 9 superfamily member 2 OS=Homo sap	3	7	7	7	5	4	5	5	5	5	5	5	5	5	4	4	4	5	4	4	5	6	4	5	5	2	4	6	3	5	2	4	2	5	5	4	5	5	5	5	5	5
P08240;A0A024R3M0;Q6IAX9	P08240;A0A024R3M0;Q6IAX9	8;7;7	8;7;7	8;7;7	Signal recognition particle receptor subunit alpha	SRPR	sp|P08240|SRPRA_HUMAN Signal recognition particle receptor subunit alpha OS=Homo sapiens GN=SRPRA PE=1 SV=2;tr|A0A024R3M0|A0A024R3M0_HUMAN Signal recognition particle receptor (docking protein), isoform CRA_a OS=Homo sapiens GN=SRPR PE=4 SV=1;tr|Q6IAX9|Q	3	8	8	8	6	7	8	8	7	7	7	7	6	6	5	5	6	6	5	5	6	7	8	8	5	5	4	5	5	5	6	4	5	5	6	7	8	8	7	7	7	7
Q15907;H3BMH2;H3BSC1;A0A024R5Z8;P62491;B4DMN1;B4DQU5;M0R2D0;M0R377;H3BN38;P57735	Q15907;H3BMH2;H3BSC1;A0A024R5Z8;P62491;B4DMN1	13;12;12;12;12;11;5;2;1;1;1	13;12;12;12;12;11;5;2;1;1;1	13;12;12;12;12;11;5;2;1;1;1	Ras-related protein Rab-11B;Ras-related protein Rab-11A	RAB11B;RAB11A	sp|Q15907|RB11B_HUMAN Ras-related protein Rab-11B OS=Homo sapiens GN=RAB11B PE=1 SV=4;tr|H3BMH2|H3BMH2_HUMAN Ras-related protein Rab-11A (Fragment) OS=Homo sapiens GN=RAB11A PE=4 SV=1;tr|H3BSC1|H3BSC1_HUMAN Ras-related protein Rab-11A OS=Homo sapiens GN=RA	11	13	13	13	11	11	11	10	11	10	12	13	12	12	12	12	10	11	11	10	10	10	11	9	10	11	10	11	10	11	11	11	11	10	11	11	11	10	11	10	12	13
Q9P035;H3BS72;H3BPZ1;H3BMZ1;H3BRL8	Q9P035;H3BS72;H3BPZ1	6;5;4;2;2	6;5;4;2;2	6;5;4;2;2	Very-long-chain (3R)-3-hydroxyacyl-CoA dehydratase 3	HACD3	sp|Q9P035|HACD3_HUMAN Very-long-chain (3R)-3-hydroxyacyl-CoA dehydratase 3 OS=Homo sapiens GN=HACD3 PE=1 SV=2;tr|H3BS72|H3BS72_HUMAN Very-long-chain (3R)-3-hydroxyacyl-CoA dehydratase OS=Homo sapiens GN=HACD3 PE=1 SV=1;tr|H3BPZ1|H3BPZ1_HUMAN Very-long-chai	5	6	6	6	5	4	6	6	5	6	5	4	5	4	6	5	6	4	5	6	6	5	5	5	5	4	4	5	5	5	6	5	3	5	5	4	6	6	5	6	5	4
A8K6H9;A0A024R0W3;Q96QD8;F8VUY8	A8K6H9;A0A024R0W3;Q96QD8;F8VUY8	3;3;3;2	3;3;3;2	3;3;3;2	Sodium-coupled neutral amino acid transporter 2	SLC38A2	tr|A8K6H9|A8K6H9_HUMAN cDNA FLJ75876, highly similar to Homo sapiens solute carrier family 38, member 2 (SLC38A2), mRNA OS=Homo sapiens PE=2 SV=1;tr|A0A024R0W3|A0A024R0W3_HUMAN Solute carrier family 38, member 2, isoform CRA_b OS=Homo sapiens GN=SLC38A2 PE	4	3	3	3	2	3	3	2	2	2	2	3	3	3	3	2	3	2	2	2	3	3	3	3	3	2	2	3	2	2	2	2	3	2	2	3	3	2	2	2	2	3
B5BU72;A0A024R5L7;A8K5U9;A0A024R5P1;Q13492;E9PI56;E9PKP6;E9PLJ8;H0YCY1;E9PK13;Q8N6B4;E9PJT1;A0MWC9;E5RFU0;E5RHK9;E5RFC6;E5RK51;E5RIJ5;E5RGY9;E9PDG8;H0UI15;O60641	B5BU72;A0A024R5L7;A8K5U9;A0A024R5P1;Q13492	10;10;10;10;10;4;4;4;4;3;3;2;1;1;1;1;1;1;1;1;1;1	10;10;10;10;10;4;4;4;4;3;3;2;1;1;1;1;1;1;1;1;1;1	6;6;6;6;6;4;4;4;0;3;0;2;0;1;1;1;1;1;1;1;1;1	Phosphatidylinositol-binding clathrin assembly protein	PICALM	tr|B5BU72|B5BU72_HUMAN Phosphatidylinositol-binding clathrin assembly protein isoform 2 OS=Homo sapiens GN=PICALM PE=2 SV=1;tr|A0A024R5L7|A0A024R5L7_HUMAN Phosphatidylinositol binding clathrin assembly protein, isoform CRA_c OS=Homo sapiens GN=PICALM PE=4	22	10	10	6	8	7	7	6	8	6	9	10	10	9	10	9	6	8	8	8	8	7	8	7	7	6	8	7	6	7	7	6	8	5	8	7	7	6	8	6	9	10
Q8NCF7;B2RE88;A0A024RBE8;A0A024RBH9;Q00325;F8VVM2;Q53HC3;F8VZL5;F8VWR4;F8VWQ0	Q8NCF7;B2RE88;A0A024RBE8;A0A024RBH9;Q00325;F8VVM2;Q53HC3	11;11;11;11;11;10;10;2;2;2	11;11;11;11;11;10;10;2;2;2	11;11;11;11;11;10;10;2;2;2	Phosphate carrier protein, mitochondrial	SLC25A3	tr|Q8NCF7|Q8NCF7_HUMAN cDNA FLJ90278 fis, clone NT2RP1000325, highly similar to Phosphate carrier protein, mitochondrialprecursor OS=Homo sapiens PE=2 SV=1;tr|B2RE88|B2RE88_HUMAN cDNA, FLJ96465, highly similar to Homo sapiens solute carrier family 25 (mito	10	11	11	11	9	9	9	9	9	9	10	10	10	10	11	10	9	7	9	10	10	11	9	9	9	10	10	10	9	9	9	10	7	8	9	9	9	9	9	9	10	10
P05023;B7Z3V1;M0R116;Q53ES0;B7Z9V4;A0A0A0MT26;P13637;B7Z1N5;B7Z1Q9;B3KRI1;B1AKY9;B2RAQ4;A0A0S2Z3W6;P50993;B3KV59;B7Z3F8;B3KX35;H0Y7C1;B4DIQ8;B3KNQ8;B3KSY7;B3KW93;Q13733;Q58I23;Q5TC01;B4DHD7;B4E0R9;Q658V6;Q53FM3;P20648;P54707;Q5TC02;M0QXF2;B4DRW5;A0A0S2Z3D3;E9PRA5;Q58I22;Q58I21	P05023;B7Z3V1	26;24;12;12;12;12;12;11;11;11;11;11;11;11;10;10;9;9;9;8;8;8;6;3;3;3;3;3;3;3;3;2;2;2;2;2;1;1	26;24;12;12;12;12;12;11;11;11;11;11;11;11;10;10;9;9;9;8;8;8;6;3;3;3;3;3;3;3;3;2;2;2;2;2;1;1	26;24;12;12;12;12;12;11;11;11;11;11;11;11;10;10;9;9;9;8;8;8;6;3;3;3;3;3;3;3;3;2;2;2;2;2;1;1	Sodium/potassium-transporting ATPase subunit alpha-1	ATP1A1	sp|P05023|AT1A1_HUMAN Sodium/potassium-transporting ATPase subunit alpha-1 OS=Homo sapiens GN=ATP1A1 PE=1 SV=1;tr|B7Z3V1|B7Z3V1_HUMAN Sodium/potassium-transporting ATPase subunit alpha (Fragment) OS=Homo sapiens PE=2 SV=1	38	26	26	26	21	23	21	23	22	21	21	22	23	21	18	18	19	23	21	19	20	21	19	21	20	21	21	21	22	20	23	22	21	22	21	23	21	23	22	21	21	22
Q9NQC3;Q53R94	Q9NQC3;Q53R94	7;4	7;4	2;2	Reticulon-4	RTN4	sp|Q9NQC3|RTN4_HUMAN Reticulon-4 OS=Homo sapiens GN=RTN4 PE=1 SV=2;tr|Q53R94|Q53R94_HUMAN Uncharacterized protein RTN4 (Fragment) OS=Homo sapiens GN=RTN4 PE=4 SV=1	2	7	7	2	6	7	7	7	6	7	7	7	6	7	6	6	5	5	6	6	6	4	7	7	6	7	6	6	7	6	7	6	6	7	6	7	7	7	6	7	7	7
Q9BV40;B8ZZT4;C9JXZ5	Q9BV40;B8ZZT4	5;4;2	5;4;2	5;4;2	Vesicle-associated membrane protein 8	VAMP8	sp|Q9BV40|VAMP8_HUMAN Vesicle-associated membrane protein 8 OS=Homo sapiens GN=VAMP8 PE=1 SV=1;tr|B8ZZT4|B8ZZT4_HUMAN Vesicle-associated membrane protein 8 OS=Homo sapiens GN=VAMP8 PE=1 SV=1	3	5	5	5	4	4	4	5	1	1	5	4	5	5	4	4	5	5	3	4	5	4	4	4	3	2	5	5	4	5	4	4	4	4	4	4	4	5	1	1	5	4
V9HWN7;P04075;J3KPS3;H3BQN4;H3BPS8;A0A0M4FNU3;H3BUH7;H3BR04;H3BMQ8;H3BR68;H3BU78;A4UCS9;A4UCT0;B7Z1Z9;B7Z3K7;B7Z1L5	V9HWN7;P04075;J3KPS3;H3BQN4;H3BPS8;A0A0M4FNU3;H3BUH7;H3BR04	22;22;21;20;13;13;11;11;10;8;7;5;3;2;2;1	22;22;21;20;13;13;11;11;10;8;7;5;3;2;2;1	20;20;20;18;11;11;11;11;10;8;7;3;1;0;0;0	Fructose-bisphosphate aldolase;Fructose-bisphosphate aldolase A	HEL-S-87p;ALDOA	tr|V9HWN7|V9HWN7_HUMAN Fructose-bisphosphate aldolase OS=Homo sapiens GN=HEL-S-87p PE=2 SV=1;sp|P04075|ALDOA_HUMAN Fructose-bisphosphate aldolase A OS=Homo sapiens GN=ALDOA PE=1 SV=2;tr|J3KPS3|J3KPS3_HUMAN Fructose-bisphosphate aldolase OS=Homo sapiens GN=	16	22	22	20	18	18	20	18	18	17	19	18	17	18	20	20	20	19	19	18	17	16	20	18	18	17	20	18	20	20	17	17	18	18	18	18	20	18	18	17	19	18
A0A1B0GW44;A0A1B0GV23;A0A1B0GVD5;A0A1B0GWE8;V9HWI3;P07339;A0A1B0GU92;A0A1B0GU03;A0A1B0GVP3;H7C469;C9JH19;F8WD96;H7C1V0;F8W787;A0A0S2Z3L4;A0A1B0GVF1	A0A1B0GW44;A0A1B0GV23;A0A1B0GVD5;A0A1B0GWE8;V9HWI3;P07339;A0A1B0GU92;A0A1B0GU03;A0A1B0GVP3;H7C469;C9JH19;F8WD96	11;11;11;11;11;11;10;10;9;8;7;6;5;3;2;1	11;11;11;11;11;11;10;10;9;8;7;6;5;3;2;1	11;11;11;11;11;11;10;10;9;8;7;6;5;3;2;1	Cathepsin D;Cathepsin D light chain;Cathepsin D heavy chain	HEL-S-130P;CTSD	tr|A0A1B0GW44|A0A1B0GW44_HUMAN Cathepsin D OS=Homo sapiens GN=CTSD PE=1 SV=1;tr|A0A1B0GV23|A0A1B0GV23_HUMAN Cathepsin D OS=Homo sapiens GN=CTSD PE=1 SV=1;tr|A0A1B0GVD5|A0A1B0GVD5_HUMAN Cathepsin D OS=Homo sapiens GN=CTSD PE=1 SV=1;tr|A0A1B0GWE8|A0A1B0GWE8_	16	11	11	11	10	10	6	7	7	7	8	8	11	10	8	7	10	9	5	5	6	4	8	8	7	8	7	6	8	6	6	7	7	7	10	10	6	7	7	7	8	8
P25398	P25398	5	5	5	40S ribosomal protein S12	RPS12	sp|P25398|RS12_HUMAN 40S ribosomal protein S12 OS=Homo sapiens GN=RPS12 PE=1 SV=3	1	5	5	5	5	4	5	5	5	5	5	5	4	5	5	5	5	5	5	5	5	4	5	5	4	5	5	4	5	4	4	4	5	5	5	4	5	5	5	5	5	5
B1APM4;P35610;B7ZAT6	B1APM4;P35610	4;4;1	4;4;1	4;4;1	Sterol O-acyltransferase 1	SOAT1	tr|B1APM4|B1APM4_HUMAN Sterol O-acyltransferase 1 (Fragment) OS=Homo sapiens GN=SOAT1 PE=1 SV=1;sp|P35610|SOAT1_HUMAN Sterol O-acyltransferase 1 OS=Homo sapiens GN=SOAT1 PE=1 SV=3	3	4	4	4	4	3	4	4	4	4	4	4	4	4	4	4	4	3	4	4	4	4	4	4	4	3	4	4	4	4	4	4	3	3	4	3	4	4	4	4	4	4
Q9H0U4;Q6FIG4;E9PLD0;Q92927;Q9H1C9;Q92928	Q9H0U4;Q6FIG4;E9PLD0	12;11;10;5;5;5	5;5;4;1;2;2	5;5;4;1;2;2	Ras-related protein Rab-1B	RAB1B	sp|Q9H0U4|RAB1B_HUMAN Ras-related protein Rab-1B OS=Homo sapiens GN=RAB1B PE=1 SV=1;tr|Q6FIG4|Q6FIG4_HUMAN RAB1B protein OS=Homo sapiens GN=RAB1B PE=2 SV=1;tr|E9PLD0|E9PLD0_HUMAN Ras-related protein Rab-1B OS=Homo sapiens GN=RAB1B PE=1 SV=1	6	12	5	5	9	10	10	11	10	11	10	10	10	10	10	10	10	10	10	9	10	11	10	10	10	11	10	10	10	10	10	10	10	9	4	5	5	5	5	5	5	5
B2R642;A0A024R3I5;P43121;A8K6A6;B3KXZ9	B2R642;A0A024R3I5;P43121;A8K6A6;B3KXZ9	15;15;15;14;13	15;15;15;14;13	15;15;15;14;13	Cell surface glycoprotein MUC18	MCAM	tr|B2R642|B2R642_HUMAN cDNA, FLJ92775, highly similar to Homo sapiens melanoma cell adhesion molecule (MCAM), mRNA OS=Homo sapiens PE=2 SV=1;tr|A0A024R3I5|A0A024R3I5_HUMAN Melanoma cell adhesion molecule, isoform CRA_a OS=Homo sapiens GN=MCAM PE=4 SV=1;sp|	5	15	15	15	13	11	14	14	13	11	10	12	14	13	9	9	12	13	10	11	11	12	13	11	10	11	13	13	9	10	11	11	11	11	13	11	14	14	13	11	10	12
A0A024R889;Q13813;A0A0D9SF54;A0A0D9SGF6;Q9UG16;B4DGT1;B4DTV8;Q14917;A0A1B0GTB7;A0A1B0GUH3;A0A0D9SFH4;A0A0D9SFF6	A0A024R889;Q13813;A0A0D9SF54;A0A0D9SGF6;Q9UG16	27;27;26;26;18;11;8;3;1;1;1;1	27;27;26;26;18;11;8;3;1;1;1;1	27;27;26;26;18;11;8;3;1;1;1;1	Spectrin alpha chain, non-erythrocytic 1	SPTAN1;DKFZp564P0562	tr|A0A024R889|A0A024R889_HUMAN Spectrin, alpha, non-erythrocytic 1 (Alpha-fodrin), isoform CRA_g OS=Homo sapiens GN=SPTAN1 PE=4 SV=1;sp|Q13813|SPTN1_HUMAN Spectrin alpha chain, non-erythrocytic 1 OS=Homo sapiens GN=SPTAN1 PE=1 SV=3;tr|A0A0D9SF54|A0A0D9SF54	12	27	27	27	13	17	20	18	19	21	22	21	17	19	18	16	24	25	18	18	10	8	18	21	19	20	18	19	15	15	17	19	16	15	13	17	20	18	19	21	22	21
P04040;B4DWK8;Q8TAK2	P04040;B4DWK8	11;7;4	11;7;4	11;7;4	Catalase	CAT	sp|P04040|CATA_HUMAN Catalase OS=Homo sapiens GN=CAT PE=1 SV=3;tr|B4DWK8|B4DWK8_HUMAN Catalase OS=Homo sapiens PE=2 SV=1	3	11	11	11	10	9	9	10	7	8	6	7	8	6	8	6	8	8	5	5	6	7	7	8	9	6	10	8	7	6	7	6	7	7	10	9	9	10	7	8	6	7
O15173;U3KQM0;D3DNX8	O15173	6;2;1	6;2;1	5;1;1	Membrane-associated progesterone receptor component 2	PGRMC2	sp|O15173|PGRC2_HUMAN Membrane-associated progesterone receptor component 2 OS=Homo sapiens GN=PGRMC2 PE=1 SV=1	3	6	6	5	3	3	6	6	5	4	5	4	5	5	3	3	5	5	5	5	4	5	4	4	4	3	5	5	4	4	3	4	3	4	3	3	6	6	5	4	5	4
A0A140VJG8;P21964;B8XPJ7;E7EMS6;B8XPJ8;E7EUU8;A3F6Y9;H7BZ45;F8WBW9	A0A140VJG8;P21964;B8XPJ7;E7EMS6;B8XPJ8;E7EUU8	6;6;5;5;5;4;2;2;2	6;6;5;5;5;4;2;2;2	6;6;5;5;5;4;2;2;2	Catechol O-methyltransferase	COMT	tr|A0A140VJG8|A0A140VJG8_HUMAN Testicular tissue protein Li 42 OS=Homo sapiens PE=2 SV=1;sp|P21964|COMT_HUMAN Catechol O-methyltransferase OS=Homo sapiens GN=COMT PE=1 SV=2;tr|B8XPJ7|B8XPJ7_HUMAN Soluble catechol-O-methyltransferase OS=Homo sapiens GN=COMT	9	6	6	6	4	3	5	5	4	3	4	5	4	2	4	3	2	1	0	2	2	2	3	3	3	2	2	4	4	4	2	1	3	3	4	3	5	5	4	3	4	5
Q53GF5;A0A024RA52;P25787;C9JCK5;H7C402;H3BT36;Q6MZI6	Q53GF5;A0A024RA52;P25787	6;6;6;2;1;1;1	6;6;6;2;1;1;1	6;6;6;2;1;1;1	Proteasome subunit alpha type;Proteasome subunit alpha type-2	PSMA2	tr|Q53GF5|Q53GF5_HUMAN Proteasome subunit alpha type (Fragment) OS=Homo sapiens PE=2 SV=1;tr|A0A024RA52|A0A024RA52_HUMAN Proteasome subunit alpha type OS=Homo sapiens GN=PSMA2 PE=1 SV=1;sp|P25787|PSA2_HUMAN Proteasome subunit alpha type-2 OS=Homo sapiens G	7	6	6	6	5	4	5	6	4	5	5	6	6	6	5	5	6	6	4	5	4	6	5	6	6	4	6	5	5	4	5	4	5	5	5	4	5	6	4	5	5	6
Q6FGX3;A0A024R5H8;Q53ET8;Q9NRW1;F5H3K7;J3KR73;Q6AZ91;C9JU14;F5GX61;C9JB90;Q53S08;Q9UL30;Q9UL29;C9J0I2;Q14964;Q9H0N0	Q6FGX3;A0A024R5H8;Q53ET8	11;11;10;5;4;4;4;3;3;2;2;1;1;1;1;1	11;11;10;5;4;4;4;3;3;2;2;1;1;1;1;1	1;1;1;0;0;0;0;0;0;0;1;0;0;0;0;1		RAB6A	tr|Q6FGX3|Q6FGX3_HUMAN RAB6A protein OS=Homo sapiens GN=RAB6A PE=2 SV=1;tr|A0A024R5H8|A0A024R5H8_HUMAN RAB6A, member RAS oncogene family, isoform CRA_b OS=Homo sapiens GN=RAB6A PE=4 SV=1;tr|Q53ET8|Q53ET8_HUMAN RAB6A, member RAS oncogene family isoform a va	16	11	11	1	7	10	7	7	9	7	8	9	10	8	7	7	10	10	9	8	9	10	9	7	8	6	7	7	7	8	8	7	9	8	7	10	7	7	9	7	8	9
B2RA56;Q969V3;K7EMW4	B2RA56;Q969V3;K7EMW4	3;3;2	3;3;2	3;3;2	Nicalin	NCLN	tr|B2RA56|B2RA56_HUMAN Nicalin OS=Homo sapiens PE=2 SV=1;sp|Q969V3|NCLN_HUMAN Nicalin OS=Homo sapiens GN=NCLN PE=1 SV=2;tr|K7EMW4|K7EMW4_HUMAN Nicalin OS=Homo sapiens GN=NCLN PE=1 SV=1	3	3	3	3	3	2	2	1	2	1	2	3	3	3	2	2	3	3	2	2	1	2	2	2	3	2	1	2	3	2	2	2	2	2	3	2	2	1	2	1	2	3
P13929;E5RGZ4;D3DTL4;K7EPM1;K7EKN2;E5RI09;E5RG95;Q9NPL4	P13929;E5RGZ4;D3DTL4	9;8;7;4;4;2;2;1	8;7;7;3;3;1;1;1	3;2;2;2;2;1;1;1	Beta-enolase;Enolase	ENO3	sp|P13929|ENOB_HUMAN Beta-enolase OS=Homo sapiens GN=ENO3 PE=1 SV=5;tr|E5RGZ4|E5RGZ4_HUMAN Beta-enolase (Fragment) OS=Homo sapiens GN=ENO3 PE=1 SV=1;tr|D3DTL4|D3DTL4_HUMAN Enolase 3 (Beta, muscle), isoform CRA_c OS=Homo sapiens GN=ENO3 PE=4 SV=1	8	9	8	3	7	7	8	6	5	6	8	7	6	7	8	9	8	7	7	7	5	4	8	7	6	9	8	7	7	8	7	7	8	8	6	6	7	5	4	5	7	6
B3KPA6;Q53HR2;B4DEA8;P49748;K7EQP4;B4DYY0;B3KPX1;K7EMF8;A0A077H1I5;J3KS89;J3QKU9;K7EJW8;J3QRJ8;G3V1M7	B3KPA6;Q53HR2;B4DEA8;P49748;K7EQP4	6;6;6;6;3;2;2;1;1;1;1;1;1;1	6;6;6;6;3;2;2;1;1;1;1;1;1;1	6;6;6;6;3;2;2;1;1;1;1;1;1;1	Very long-chain specific acyl-CoA dehydrogenase, mitochondrial	ACADVL	tr|B3KPA6|B3KPA6_HUMAN Acyl-Coenzyme A dehydrogenase, very long chain, isoform CRA_e OS=Homo sapiens GN=ACADVL PE=2 SV=1;tr|Q53HR2|Q53HR2_HUMAN Acyl-Coenzyme A dehydrogenase, very long chain variant (Fragment) OS=Homo sapiens PE=2 SV=1;tr|B4DEA8|B4DEA8_HUM	14	6	6	6	4	3	4	5	4	4	4	4	5	5	4	4	5	5	4	4	5	3	4	4	3	4	3	3	3	2	4	4	1	2	4	3	4	5	4	4	4	4
A0A024R845;P61106;X6RFL8	A0A024R845;P61106;X6RFL8	13;13;11	13;13;11	13;13;11	Ras-related protein Rab-14	RAB14	tr|A0A024R845|A0A024R845_HUMAN RAB14, member RAS oncogene family, isoform CRA_a OS=Homo sapiens GN=RAB14 PE=4 SV=1;sp|P61106|RAB14_HUMAN Ras-related protein Rab-14 OS=Homo sapiens GN=RAB14 PE=1 SV=4;tr|X6RFL8|X6RFL8_HUMAN Ras-related protein Rab-14 (Fragme	3	13	13	13	10	10	11	11	11	11	10	9	10	9	11	11	9	9	9	8	10	8	9	10	10	10	10	9	9	9	10	10	9	10	10	10	11	11	11	11	10	9
A0A0A0MRK6;Q13505;A0A0C4DFQ1	A0A0A0MRK6;Q13505;A0A0C4DFQ1	2;2;1	2;2;1	2;2;1	Metaxin-1	MTX1	tr|A0A0A0MRK6|A0A0A0MRK6_HUMAN Metaxin 1, isoform CRA_b OS=Homo sapiens GN=MTX1 PE=1 SV=1;sp|Q13505|MTX1_HUMAN Metaxin-1 OS=Homo sapiens GN=MTX1 PE=1 SV=2;tr|A0A0C4DFQ1|A0A0C4DFQ1_HUMAN Metaxin-1 OS=Homo sapiens GN=MTX1 PE=1 SV=1	3	2	2	2	2	2	2	2	2	2	2	2	2	2	2	2	2	2	1	2	2	2	2	2	1	2	2	2	2	1	2	2	2	2	2	2	2	2	2	2	2	2
B4E106;B4DKS0;A0A024R0H1;P53985;Q5T8R3;Q5T8R5;B2R6A5	B4E106;B4DKS0;A0A024R0H1;P53985;Q5T8R3;Q5T8R5;B2R6A5	2;2;2;2;1;1;1	2;2;2;2;1;1;1	2;2;2;2;1;1;1	Monocarboxylate transporter 1	SLC16A1	tr|B4E106|B4E106_HUMAN cDNA FLJ53399, highly similar to Monocarboxylate transporter 1 OS=Homo sapiens PE=2 SV=1;tr|B4DKS0|B4DKS0_HUMAN cDNA FLJ53381, highly similar to Monocarboxylate transporter 1 OS=Homo sapiens PE=2 SV=1;tr|A0A024R0H1|A0A024R0H1_HUMAN S	7	2	2	2	2	2	2	2	2	2	2	2	2	2	2	2	2	2	2	2	2	2	2	2	2	2	2	2	2	2	2	2	2	2	2	2	2	2	2	2	2	2
J3KRG2;Q96QA5	J3KRG2;Q96QA5	8;8	8;8	8;8	Gasdermin-A	GSDMA	tr|J3KRG2|J3KRG2_HUMAN Gasdermin-A (Fragment) OS=Homo sapiens GN=GSDMA PE=1 SV=8;sp|Q96QA5|GSDMA_HUMAN Gasdermin-A OS=Homo sapiens GN=GSDMA PE=1 SV=4	2	8	8	8	7	7	6	6	6	4	5	6	6	8	7	6	5	5	6	4	7	6	7	5	5	8	6	5	8	7	5	5	6	6	7	7	6	6	6	4	5	6
E7ETK0;A0A087WUS0;P62847	E7ETK0;A0A087WUS0;P62847	4;4;4	4;4;4	4;4;4	40S ribosomal protein S24	RPS24	tr|E7ETK0|E7ETK0_HUMAN 40S ribosomal protein S24 OS=Homo sapiens GN=RPS24 PE=1 SV=1;tr|A0A087WUS0|A0A087WUS0_HUMAN 40S ribosomal protein S24 OS=Homo sapiens GN=RPS24 PE=1 SV=1;sp|P62847|RS24_HUMAN 40S ribosomal protein S24 OS=Homo sapiens GN=RPS24 PE=1 SV=	3	4	4	4	4	4	4	4	4	4	4	4	4	4	4	4	4	4	4	4	3	4	4	4	4	4	4	4	4	4	4	4	4	4	4	4	4	4	4	4	4	4
A0A024R7V6;P61019;E9PKL7;A0A0A1HAW1;H7C125;O75546;E9PE37;Q6PIK3;A0A023HJ61;H0YD31	A0A024R7V6;P61019;E9PKL7;A0A0A1HAW1	11;11;8;8;4;3;1;1;1;1	11;11;8;8;4;3;1;1;1;1	6;6;4;5;3;2;0;0;0;0	Ras-related protein Rab-2A	RAB2;RAB2A	tr|A0A024R7V6|A0A024R7V6_HUMAN RAB2, member RAS oncogene family, isoform CRA_a OS=Homo sapiens GN=RAB2 PE=4 SV=1;sp|P61019|RAB2A_HUMAN Ras-related protein Rab-2A OS=Homo sapiens GN=RAB2A PE=1 SV=1;tr|E9PKL7|E9PKL7_HUMAN Ras-related protein Rab-2A OS=Homo s	10	11	11	6	10	6	11	10	9	9	9	10	10	9	9	8	9	10	8	10	10	10	10	11	10	10	9	9	10	11	9	8	10	10	10	6	11	10	9	9	9	10
H0Y8Z9;Q9H9W4;Q9H845;Q59FN3;Q9BUX5	H0Y8Z9;Q9H9W4;Q9H845;Q59FN3;Q9BUX5	2;2;2;1;1	2;2;2;1;1	2;2;2;1;1	Acyl-CoA dehydrogenase family member 9, mitochondrial	ACAD9	tr|H0Y8Z9|H0Y8Z9_HUMAN Acyl-CoA dehydrogenase family member 9, mitochondrial (Fragment) OS=Homo sapiens GN=ACAD9 PE=1 SV=1;tr|Q9H9W4|Q9H9W4_HUMAN Acyl-Coenzyme A dehydrogenase family, member 9, isoform CRA_b OS=Homo sapiens GN=ACAD9 PE=2 SV=1;sp|Q9H845|ACA	5	2	2	2	1	0	2	1	2	1	2	2	1	2	1	0	1	2	2	0	2	1	1	2	2	2	2	1	1	2	2	2	2	2	1	0	2	1	2	1	2	2
Q53HT6;Q53G72;P51572;C9JMD7;C9JSP1;C9JQ75;C9J0M4;C9JM14	Q53HT6;Q53G72;P51572	7;7;7;3;3;3;3;1	7;7;7;3;3;3;3;1	7;7;7;3;3;3;3;1	B-cell receptor-associated protein 31	BCAP31	tr|Q53HT6|Q53HT6_HUMAN B-cell receptor-associated protein 31 variant (Fragment) OS=Homo sapiens PE=2 SV=1;tr|Q53G72|Q53G72_HUMAN B-cell receptor-associated protein 31 variant (Fragment) OS=Homo sapiens PE=2 SV=1;sp|P51572|BAP31_HUMAN B-cell receptor-associ	8	7	7	7	4	4	5	4	5	2	6	5	4	4	6	5	5	4	5	4	6	5	5	4	5	5	4	4	4	3	5	4	3	3	4	4	5	4	5	2	6	5
I3L1P8;Q6IBH0;Q02978	I3L1P8;Q6IBH0;Q02978	12;12;12	12;12;12	12;12;12	Mitochondrial 2-oxoglutarate/malate carrier protein	SLC25A11	tr|I3L1P8|I3L1P8_HUMAN Mitochondrial 2-oxoglutarate/malate carrier protein (Fragment) OS=Homo sapiens GN=SLC25A11 PE=1 SV=1;tr|Q6IBH0|Q6IBH0_HUMAN SLC25A11 protein OS=Homo sapiens GN=SLC25A11 PE=2 SV=1;sp|Q02978|M2OM_HUMAN Mitochondrial 2-oxoglutarate/mala	3	12	12	12	9	11	11	10	11	11	12	12	11	11	12	11	10	11	11	10	11	11	11	11	10	10	11	9	10	11	10	9	10	10	9	11	11	10	11	11	12	12
E9PGT6;B2R8N1;A0A024R4D1;Q99627;H7C3S9;B4DFF9	E9PGT6;B2R8N1;A0A024R4D1;Q99627;H7C3S9	4;4;4;4;3;1	4;4;4;4;3;1	4;4;4;4;3;1	COP9 signalosome complex subunit 8	COPS8	tr|E9PGT6|E9PGT6_HUMAN COP9 signalosome complex subunit 8 OS=Homo sapiens GN=COPS8 PE=1 SV=1;tr|B2R8N1|B2R8N1_HUMAN cDNA, FLJ93976, highly similar to Homo sapiens COP9 homolog (COP9), mRNA OS=Homo sapiens PE=2 SV=1;tr|A0A024R4D1|A0A024R4D1_HUMAN COP9 const	6	4	4	4	3	3	3	3	3	2	3	4	4	3	3	2	2	3	1	2	2	0	4	3	3	2	3	2	2	2	2	3	3	2	3	3	3	3	3	2	3	4
A0A024R207;B2RCL4;A0A024R1Y6;O75781;B7Z649;A0A087WWY4;A0A087WTK8;B7Z6Y8;B3KMX3	A0A024R207;B2RCL4;A0A024R1Y6;O75781;B7Z649	3;3;3;3;2;1;1;1;1	3;3;3;3;2;1;1;1;1	3;3;3;3;2;1;1;1;1	Paralemmin-1	PALM	tr|A0A024R207|A0A024R207_HUMAN Paralemmin, isoform CRA_b OS=Homo sapiens GN=PALM PE=4 SV=1;tr|B2RCL4|B2RCL4_HUMAN cDNA, FLJ96143, highly similar to Homo sapiens paralemmin (PALM), mRNA OS=Homo sapiens PE=2 SV=1;tr|A0A024R1Y6|A0A024R1Y6_HUMAN Paralemmin, is	9	3	3	3	1	1	2	3	1	1	3	3	3	2	1	2	0	1	1	2	2	1	2	2	0	1	1	2	2	0	1	3	0	2	1	1	2	3	1	1	3	3
Q53G71;V9HW88;P27797;B4DHR1;K7EJB9;B4E2Y9;K7EL50	Q53G71;V9HW88;P27797;B4DHR1;K7EJB9;B4E2Y9	12;12;12;8;6;6;4	12;12;12;8;6;6;4	12;12;12;8;6;6;4	Calreticulin	HEL-S-99n;CALR	tr|Q53G71|Q53G71_HUMAN Calreticulin variant (Fragment) OS=Homo sapiens PE=2 SV=1;tr|V9HW88|V9HW88_HUMAN Calreticulin, isoform CRA_b OS=Homo sapiens GN=HEL-S-99n PE=2 SV=1;sp|P27797|CALR_HUMAN Calreticulin OS=Homo sapiens GN=CALR PE=1 SV=1;tr|B4DHR1|B4DHR1_	7	12	12	12	7	9	12	10	7	7	7	9	8	8	8	6	10	9	9	7	8	8	7	8	8	6	9	7	7	9	8	8	7	7	7	9	12	10	7	7	7	9
Q14126;J3KSI6	Q14126	6;1	6;1	6;1	Desmoglein-2	DSG2	sp|Q14126|DSG2_HUMAN Desmoglein-2 OS=Homo sapiens GN=DSG2 PE=1 SV=2	2	6	6	6	2	2	4	5	5	5	6	5	6	6	6	4	5	5	6	5	4	4	3	4	5	5	4	3	4	3	4	4	2	5	2	2	4	5	5	5	6	5
A0A024QZN7;Q9NZ45	A0A024QZN7;Q9NZ45	3;3	3;3	3;3	CDGSH iron-sulfur domain-containing protein 1	C10orf70;CISD1	tr|A0A024QZN7|A0A024QZN7_HUMAN Chromosome 10 open reading frame 70, isoform CRA_b OS=Homo sapiens GN=C10orf70 PE=4 SV=1;sp|Q9NZ45|CISD1_HUMAN CDGSH iron-sulfur domain-containing protein 1 OS=Homo sapiens GN=CISD1 PE=1 SV=1	2	3	3	3	3	3	2	2	2	2	3	3	3	3	3	3	3	3	3	2	3	2	3	3	3	3	3	3	3	3	3	3	3	2	3	3	2	2	2	2	3	3
B4E0N9;B4DMF5;E9KL48;P00367;B4DMG8;Q53GW3;B3KT18;A0A140VK14;P49448;Q14400;Q9BSD0;Q59FQ4;Q9UQV0	B4E0N9;B4DMF5;E9KL48;P00367;B4DMG8;Q53GW3;B3KT18;A0A140VK14;P49448;Q14400	14;14;14;14;13;13;10;9;9;7;4;4;2	14;14;14;14;13;13;10;9;9;7;4;4;2	14;14;14;14;13;13;10;9;9;7;4;4;2	Glutamate dehydrogenase;Glutamate dehydrogenase 1, mitochondrial;Glutamate dehydrogenase 2, mitochondrial	GLUD1;GLUD2	tr|B4E0N9|B4E0N9_HUMAN Glutamate dehydrogenase OS=Homo sapiens PE=2 SV=1;tr|B4DMF5|B4DMF5_HUMAN Glutamate dehydrogenase OS=Homo sapiens PE=2 SV=1;tr|E9KL48|E9KL48_HUMAN Epididymis tissue sperm binding protein Li 18mP OS=Homo sapiens GN=GLUD1 PE=2 SV=1;sp|P	13	14	14	14	10	12	9	11	11	10	11	10	10	10	11	12	10	10	10	10	10	10	11	10	11	11	10	9	9	9	10	11	11	11	10	12	9	11	11	10	11	10
P54709;D3DNF9;C9JXZ1;C9JA36;Q58I18;H7C547;F8WBY4;C9J6S2	P54709;D3DNF9	10;8;4;4;4;2;2;2	10;8;4;4;4;2;2;2	10;8;4;4;4;2;2;2	Sodium/potassium-transporting ATPase subunit beta-3	ATP1B3	sp|P54709|AT1B3_HUMAN Sodium/potassium-transporting ATPase subunit beta-3 OS=Homo sapiens GN=ATP1B3 PE=1 SV=1;tr|D3DNF9|D3DNF9_HUMAN Sodium/potassium-transporting ATPase subunit beta OS=Homo sapiens GN=ATP1B3 PE=3 SV=1	8	10	10	10	7	7	8	10	6	9	8	9	9	9	8	7	9	9	7	7	7	7	7	7	7	6	7	7	7	7	7	7	9	8	7	7	8	10	6	9	8	9
V9HW63;Q13162;H7C3T4;A6NJJ0;A6NG45	V9HW63;Q13162;H7C3T4	7;7;6;1;1	4;4;3;1;1	4;4;3;1;1	Peroxiredoxin-4	HEL-S-97n;PRDX4	tr|V9HW63|V9HW63_HUMAN Epididymis secretory sperm binding protein Li 97n OS=Homo sapiens GN=HEL-S-97n PE=2 SV=1;sp|Q13162|PRDX4_HUMAN Peroxiredoxin-4 OS=Homo sapiens GN=PRDX4 PE=1 SV=1;tr|H7C3T4|H7C3T4_HUMAN Peroxiredoxin-4 (Fragment) OS=Homo sapiens GN=PR	5	7	4	4	6	5	6	7	6	7	5	6	7	5	5	5	5	5	5	5	7	7	6	7	5	5	5	5	5	4	6	7	5	5	3	2	3	4	3	4	2	3
A0A140VK27;P09960;B4DVZ8;Q59ES1;Q49AK0;B4DEH5	A0A140VK27;P09960;B4DVZ8	17;17;16;7;5;2	17;17;16;7;5;2	17;17;16;7;5;2	Leukotriene A-4 hydrolase;Leukotriene A(4) hydrolase	LTA4H	tr|A0A140VK27|A0A140VK27_HUMAN Leukotriene A(4) hydrolase OS=Homo sapiens PE=2 SV=1;sp|P09960|LKHA4_HUMAN Leukotriene A-4 hydrolase OS=Homo sapiens GN=LTA4H PE=1 SV=2;tr|B4DVZ8|B4DVZ8_HUMAN Leukotriene A(4) hydrolase OS=Homo sapiens PE=2 SV=1	6	17	17	17	12	10	11	8	14	11	12	12	14	12	12	11	14	11	12	12	11	13	12	13	10	10	10	10	10	9	10	10	12	9	12	10	11	8	14	11	12	12
Q2TB59;A0A024R0C3;Q13423;E9PCX7;D6RAI5;D6RHU2;Q8N5H5;B4DS88;B4DMN9;H0Y8P5;D6RCR6	Q2TB59;A0A024R0C3;Q13423;E9PCX7	22;22;22;16;10;8;3;3;3;2;2	22;22;22;16;10;8;3;3;3;2;2	22;22;22;16;10;8;3;3;3;2;2	NAD(P) transhydrogenase, mitochondrial	NNT	tr|Q2TB59|Q2TB59_HUMAN Nicotinamide nucleotide transhydrogenase OS=Homo sapiens GN=NNT PE=2 SV=1;tr|A0A024R0C3|A0A024R0C3_HUMAN Nicotinamide nucleotide transhydrogenase, isoform CRA_a OS=Homo sapiens GN=NNT PE=4 SV=1;sp|Q13423|NNTM_HUMAN NAD(P) transhydrog	11	22	22	22	16	18	18	16	18	17	15	19	17	19	17	17	17	17	18	16	18	18	18	17	18	16	17	18	14	18	16	18	16	18	16	18	18	16	18	17	15	19
Q6NZ55;A8K4C8;P26373;J3QSB4;O60250;H3BUK8;H3BTH3;J3KS98;B4DGL7	Q6NZ55;A8K4C8;P26373;J3QSB4	9;9;9;6;3;2;2;2;2	9;9;9;6;3;2;2;2;2	9;9;9;6;3;2;2;2;2	60S ribosomal protein L13	RPL13	tr|Q6NZ55|Q6NZ55_HUMAN 60S ribosomal protein L13 OS=Homo sapiens GN=RPL13 PE=1 SV=1;tr|A8K4C8|A8K4C8_HUMAN 60S ribosomal protein L13 OS=Homo sapiens GN=RPL13 PE=2 SV=1;sp|P26373|RL13_HUMAN 60S ribosomal protein L13 OS=Homo sapiens GN=RPL13 PE=1 SV=4;tr|J3Q	9	9	9	9	8	8	6	8	7	7	5	6	6	6	4	6	7	8	7	8	7	7	6	8	6	6	5	6	7	7	8	8	8	7	8	8	6	8	7	7	5	6
A0A024QYX0;Q15125;C9J719;C9JJ78	A0A024QYX0;Q15125;C9J719;C9JJ78	3;3;2;2	3;3;2;2	3;3;2;2	3-beta-hydroxysteroid-Delta(8),Delta(7)-isomerase	EBP	tr|A0A024QYX0|A0A024QYX0_HUMAN Emopamil binding protein OS=Homo sapiens GN=EBP PE=2 SV=1;sp|Q15125|EBP_HUMAN 3-beta-hydroxysteroid-Delta(8),Delta(7)-isomerase OS=Homo sapiens GN=EBP PE=1 SV=3;tr|C9J719|C9J719_HUMAN 3-beta-hydroxysteroid-Delta(8),Delta(7)-i	4	3	3	3	3	3	3	3	3	3	3	3	3	3	2	3	2	2	2	3	3	3	3	3	3	3	3	2	3	3	2	2	2	3	3	3	3	3	3	3	3	3
Q9NP72;B7Z4P9;A0A087X163;B7Z5V3;Q5W0J0;H0Y6T8;Q9BZT2;Q59EW3	Q9NP72;B7Z4P9;A0A087X163;B7Z5V3;Q5W0J0;H0Y6T8	8;7;6;6;4;4;3;2	8;7;6;6;4;4;3;2	8;7;6;6;4;4;3;2	Ras-related protein Rab-18	RAB18	sp|Q9NP72|RAB18_HUMAN Ras-related protein Rab-18 OS=Homo sapiens GN=RAB18 PE=1 SV=1;tr|B7Z4P9|B7Z4P9_HUMAN cDNA FLJ51678, highly similar to Ras-related protein Rab-18 OS=Homo sapiens PE=2 SV=1;tr|A0A087X163|A0A087X163_HUMAN Ras-related protein Rab-18 OS=Ho	8	8	8	8	4	6	8	7	7	8	5	8	6	4	5	5	4	5	4	4	6	6	7	6	5	5	3	5	6	6	4	5	4	6	4	6	8	7	7	8	5	8
Q53FT8;A0A140VK45;P20618;Q59GN1	Q53FT8;A0A140VK45;P20618	8;8;8;2	8;8;8;2	8;8;8;2	Proteasome subunit beta type;Proteasome subunit beta type-1	PSMB1	tr|Q53FT8|Q53FT8_HUMAN Proteasome subunit beta type (Fragment) OS=Homo sapiens PE=2 SV=1;tr|A0A140VK45|A0A140VK45_HUMAN Proteasome subunit beta type OS=Homo sapiens PE=2 SV=1;sp|P20618|PSB1_HUMAN Proteasome subunit beta type-1 OS=Homo sapiens GN=PSMB1 PE=1	4	8	8	8	7	6	8	6	7	7	7	5	7	6	7	6	8	5	6	6	5	6	7	5	7	8	8	4	7	6	6	8	8	7	7	6	8	6	7	7	7	5
Q6LAP8;D9HTE9;P53007;B4DP62	Q6LAP8;D9HTE9;P53007;B4DP62	7;7;7;4	7;7;7;4	7;7;7;4	Tricarboxylate transport protein, mitochondrial	SLC25A1	tr|Q6LAP8|Q6LAP8_HUMAN Mitochondrial citrate transport protein (Fragment) OS=Homo sapiens PE=3 SV=1;tr|D9HTE9|D9HTE9_HUMAN Plasma membrane citrate carrier OS=Homo sapiens GN=SLC25A1 PE=2 SV=1;sp|P53007|TXTP_HUMAN Tricarboxylate transport protein, mitochond	4	7	7	7	5	7	6	7	7	6	7	7	6	7	6	6	7	6	5	4	7	7	6	7	6	6	7	6	6	6	7	6	6	6	5	7	6	7	7	6	7	7
Q53G34;Q9Y6C9;E9PIE4;B4DHQ0	Q53G34;Q9Y6C9;E9PIE4	9;9;5;1	9;9;5;1	9;9;5;1	Mitochondrial carrier homolog 2	MTCH2	tr|Q53G34|Q53G34_HUMAN Mitochondrial carrier homolog 2 variant (Fragment) OS=Homo sapiens PE=2 SV=1;sp|Q9Y6C9|MTCH2_HUMAN Mitochondrial carrier homolog 2 OS=Homo sapiens GN=MTCH2 PE=1 SV=1;tr|E9PIE4|E9PIE4_HUMAN Mitochondrial carrier homolog 2 (Fragment) O	4	9	9	9	4	6	9	9	6	9	6	7	7	7	7	4	7	7	4	6	7	5	6	8	7	7	6	6	5	7	6	8	8	5	4	6	9	9	6	9	6	7
A0A0S2Z3L0;P13804;H0YL12;A0A0S2Z3M4;H0YK49;H0YLU7;H0YNX6;H0YKF0;H0YL83	A0A0S2Z3L0;P13804;H0YL12;A0A0S2Z3M4;H0YK49;H0YLU7;H0YNX6;H0YKF0	9;9;8;8;7;7;6;6;1	9;9;8;8;7;7;6;6;1	9;9;8;8;7;7;6;6;1	Electron transfer flavoprotein subunit alpha, mitochondrial	ETFA	tr|A0A0S2Z3L0|A0A0S2Z3L0_HUMAN Electron-transfer-flavoprotein alpha polypeptide isoform 1 (Fragment) OS=Homo sapiens GN=ETFA PE=2 SV=1;sp|P13804|ETFA_HUMAN Electron transfer flavoprotein subunit alpha, mitochondrial OS=Homo sapiens GN=ETFA PE=1 SV=1;tr|H0Y	9	9	9	9	9	8	6	5	6	6	8	7	8	8	9	8	8	8	9	8	7	7	6	6	7	8	9	8	8	9	7	9	9	8	9	8	6	5	6	6	8	7
Q92520;C9JP35;C9JMN4	Q92520;C9JP35;C9JMN4	5;3;3	5;3;3	5;3;3	Protein FAM3C	FAM3C	sp|Q92520|FAM3C_HUMAN Protein FAM3C OS=Homo sapiens GN=FAM3C PE=1 SV=1;tr|C9JP35|C9JP35_HUMAN Protein FAM3C (Fragment) OS=Homo sapiens GN=FAM3C PE=1 SV=1;tr|C9JMN4|C9JMN4_HUMAN Protein FAM3C (Fragment) OS=Homo sapiens GN=FAM3C PE=1 SV=1	3	5	5	5	5	5	4	5	4	4	5	4	5	5	4	4	4	4	5	3	4	4	5	4	4	5	3	5	5	5	4	5	4	5	5	5	4	5	4	4	5	4
H0Y512;Q9HDC9	H0Y512;Q9HDC9	3;3	3;3	3;3	Adipocyte plasma membrane-associated protein	APMAP	tr|H0Y512|H0Y512_HUMAN Adipocyte plasma membrane-associated protein (Fragment) OS=Homo sapiens GN=APMAP PE=1 SV=1;sp|Q9HDC9|APMAP_HUMAN Adipocyte plasma membrane-associated protein OS=Homo sapiens GN=APMAP PE=1 SV=2	2	3	3	3	2	2	2	2	2	2	2	3	3	2	2	2	1	2	1	1	1	1	2	2	2	2	1	1	2	2	2	2	2	2	2	2	2	2	2	2	2	3
Q6ZVX7	Q6ZVX7	6	6	6	F-box only protein 50	NCCRP1	sp|Q6ZVX7|FBX50_HUMAN F-box only protein 50 OS=Homo sapiens GN=NCCRP1 PE=1 SV=1	1	6	6	6	6	5	6	6	6	6	6	5	5	6	5	6	6	4	5	5	5	4	6	6	6	6	5	5	6	6	6	5	6	6	6	5	6	6	6	6	6	5
P30048;Q53HC2;A4UCS5	P30048;Q53HC2	8;6;2	8;6;2	8;6;2	Thioredoxin-dependent peroxide reductase, mitochondrial	PRDX3	sp|P30048|PRDX3_HUMAN Thioredoxin-dependent peroxide reductase, mitochondrial OS=Homo sapiens GN=PRDX3 PE=1 SV=3;tr|Q53HC2|Q53HC2_HUMAN Peroxiredoxin 3 isoform a variant (Fragment) OS=Homo sapiens PE=2 SV=1	3	8	8	8	7	7	7	7	7	6	6	7	6	5	6	5	8	6	6	6	7	5	7	6	6	6	7	8	7	5	6	5	7	6	7	7	7	7	7	6	6	7
E7EPB3;A0PJ62;B7Z6S8;A8K7N0;Q6IPH7;P50914	E7EPB3;A0PJ62;B7Z6S8;A8K7N0;Q6IPH7;P50914	2;2;2;2;2;2	2;2;2;2;2;2	1;1;1;1;1;1	60S ribosomal protein L14	RPL14	tr|E7EPB3|E7EPB3_HUMAN 60S ribosomal protein L14 OS=Homo sapiens GN=RPL14 PE=1 SV=1;tr|A0PJ62|A0PJ62_HUMAN RPL14 protein (Fragment) OS=Homo sapiens GN=RPL14 PE=2 SV=1;tr|B7Z6S8|B7Z6S8_HUMAN cDNA FLJ51325, highly similar to 60S ribosomal protein L14 OS=Homo	6	2	2	1	2	2	2	2	2	2	2	2	2	2	2	2	2	2	2	2	2	2	2	2	2	2	2	2	2	2	2	2	2	2	2	2	2	2	2	2	2	2
O60488;Q8TAF6;B4DH39;D6RD96;D6RF95;H0Y9A0;D6RFW9;D6RDA8	O60488;Q8TAF6;B4DH39	23;22;20;6;6;6;5;5	23;22;20;6;6;6;5;5	21;20;18;6;6;6;5;5	Long-chain-fatty-acid--CoA ligase 4	ACSL4;FACL4	sp|O60488|ACSL4_HUMAN Long-chain-fatty-acid--CoA ligase 4 OS=Homo sapiens GN=ACSL4 PE=1 SV=2;tr|Q8TAF6|Q8TAF6_HUMAN Acyl-CoA synthetase 4 OS=Homo sapiens GN=FACL4 PE=2 SV=1;tr|B4DH39|B4DH39_HUMAN cDNA FLJ57028, highly similar to Long-chain-fatty-acid--CoA	8	23	23	21	21	20	20	20	22	20	22	20	22	21	19	19	19	21	21	21	19	20	19	18	18	17	18	20	22	18	17	18	16	21	21	20	20	20	22	20	22	20
Q5BKY2;A0A087WZK9;Q6IB98;Q53HR0;Q53HG0;B3KS98;O15372;E5RGU4;E5RJT0;E5RHC7;E5RH59;E5RFW7;B4DJN9;E5RFH0	Q5BKY2;A0A087WZK9;Q6IB98;Q53HR0;Q53HG0;B3KS98;O15372;E5RGU4;E5RJT0	6;6;6;6;6;6;6;3;3;1;1;1;1;1	6;6;6;6;6;6;6;3;3;1;1;1;1;1	6;6;6;6;6;6;6;3;3;1;1;1;1;1	Eukaryotic translation initiation factor 3 subunit H	EIF3H;EIF3S3	tr|Q5BKY2|Q5BKY2_HUMAN Eukaryotic translation initiation factor 3 subunit H OS=Homo sapiens GN=EIF3H PE=2 SV=1;tr|A0A087WZK9|A0A087WZK9_HUMAN Eukaryotic translation initiation factor 3 subunit H OS=Homo sapiens GN=EIF3H PE=1 SV=1;tr|Q6IB98|Q6IB98_HUMAN Euk	14	6	6	6	3	3	3	4	3	3	5	3	2	3	4	5	2	2	2	2	2	3	3	3	3	3	2	3	3	4	2	4	2	4	3	3	3	4	3	3	5	3
[truncated: 1,838 more rows]
[truncated: 216 more columns]
