# Supplementary material for: Dysregulated RNA polyadenylation contributes to metabolic impairment in non-alcoholic fatty liver disease
Source: Nucleic Acids Res. 2022 Mar 16;50(6):3379–93. doi: 10.1093/nar/gkac165 (PMC8989518; doi:10.1093/nar/gkac165)
Supplement: gkac165_Supplemental_Files [file gkac165_supplemental_files.zip › Supplementary table 2 v2.xlsx]

## Sheet: Primers
Supplementary Table 2: Primers and probes used in this study
Primer Name	Sequence	Purpose	Probe(Roche univerasal probe library)/SYBR
mmPpara F	cgggaaagaccagcaaca	qPCR	34
mmPpara R	actggcagcagtggaagaat	qPCR	34
mmPparb F	TCCATCGTCAACAAAGACGGG	qPCR	SYBR
mmPparb R	ACTTGGGCTCAATGATGTCAC	qPCR	SYBR
mmPparg F	TGTGGGGATAAAGCATCAGGC	qPCR	SYBR
mmPparg R	CCGGCAGTTAAGATCACACCTAT	qPCR	SYBR
mmPpargc1a F	tctgaaagggccaaacagag	qPCR	34
mmPpargc1a R	gtaaatcacacggcgctctt	qPCR	34
mmAcox1 F	ctgagtgagctgcctgagc	qPCR	26
mmAcox1 R	gcattggctgtccaggtagta	qPCR	26
mmEhhadh F	cagcgataccagaagccagt	qPCR	25
mmEhhadh R	caggaagaattcccagcatc	qPCR	25
mmPdk4 F	cgcttagtgaacactccttcg	qPCR	22
mmPdk4 R	cttctgggctcttctcatgg	qPCR	22
mmFgf21 F	agatggagctctctatggatcg	qPCR	67
mmFgf21 R	gggcttcagactggtacacat	qPCR	67
mmUcp1 F	ggcctctacgactcagtcca	qPCR	34
mmUcp1 R	taagccggctgagatcttgt	qPCR	34
mmAcly F	tgatcgtagttcttggggaga	qPCR	6
mmAcly R	accactggcttggtgagg	qPCR	6
mmPpargc1b F	ccacagcccacttccaga	qPCR	25
mmPpargc1b R	ccaagagagtcgctttgtga	qPCR	25
mmFasn F	ccaaatccaacatgggaca	qPCR	34
mmFasn R	tgctccagggataacagca	qPCR	34
mmPpara E2 F	CGGGAACAAGACGTTGTCAT	qPCR	SYBR
mmPpara E3 R	CCTCACCGATGGACTGAGAA	qPCR	SYBR
mmPpara I3 F	AGCAACAGGGCTTGGATAGT	qPCR	SYBR
mmPpara I3 R	CGCAGCCTGCCATAAAGAAA	qPCR	SYBR
mmSrsf10 E2F	ATTTCTACACTCGGCGTCCA	qPCR	SYBR
mmSrsf10 E4R	CTGACGCCCACAAATCCATT	qPCR	SYBR
hsSRSF10 F	atttgtggacggcagattg	qPCR	SYBR
hsSRSF10 R	ccttggctttcatctgatttg	qPCR	SYBR
hs PPARA F	gctgctatcatttgctgtgg	qPCR	SYBR
hs PPARA R	aagatatcgtccgggtggtt	qPCR	SYBR
hs PPARGC1A R	ggggtcatttggtgactctg	qPCR	SYBR
hs PPARGC1A F	cgcagtcacaacacttacaagc	qPCR	SYBR
3'RACE RT	ctgatctagaggtaccggatccttttttttttttttttttt	3' RACE
3'RACE PCR fwd (mmPpara I3F)	ttcagttggaggagtgcttgcctgg	3' RACE
3'RACE PCR (rev)	ctgatctagaggtaccggatcc	3' RACE
mmAlb F	tggaatgcgcagatgaca	qPCR	67
mmAlb R	gtggtttatcgcagcaagtct	qPCR	67
mmTnf F	ctgtagcccacgtcgtagc	qPCR	25
mmTnf R	tttgagatccatgccgttg	qPCR	25
mmIl6 F	gctaccaaactggatataatcagga	qPCR	6
mmIl6 R	ccaggtagctatggtactccagaa	qPCR	6
mmCol1a1 F	gggattccctggacctaaag	qPCR	67
mmCol1a1 R	ggaacacctcgctctcca	qPCR	67
mmIl1b F	accctgcagtggttcgag	qPCR	19
mmIl1b R	ttgccatagctgcttcagac	qPCR	19
mmLpin1 F	catgagagataagatgcccaaaa	qPCR	69
mmLpin1 R	actgttcaggcttgctttcc	qPCR	69
mmIl33 F	tggtgaacatgagtcccatc	qPCR	71
mmIl33 R	gacgtcacccctttgaagc	qPCR	71
mmFgf1 F	cccagggctttcaatgttag	qPCR	82
mmFgf1 R	tttccttcctgatttgaaactactc	qPCR	82
mmIrs2 F	ggtttcatgtcccttgacga	qPCR	19
mmIrs2 R	ctgtggctactgaaggctctc	qPCR	19
mmKlb F	tggggagtcactgagtctgtt	qPCR	52
mmKlb R	catacaggtgaggatcggtaaac	qPCR	52
mmPpara I3 pA 1 F	GGAGACAGAGGCAGGAAAGA	qPCR/3'RACE	SYBR
mmPpara I3 pA 1 R	TGTGTGTAGACCAAGCTGGA	qPCR	SYBR
mmPpara I3 pA 2 F	AGCTTGGTCTACACACAGAGT	qPCR/3'RACE	SYBR
mmPpara I3 pA 2 R	GGCAGAGGTCCTTAGTCACA	qPCR	SYBR
hsPpara I3 F	GGATGTCCACACTGACTGGT	qPCR	SYBR
hsPpara I3 R	CATCTGGCCCGTTTCTTCAG	qPCR	SYBR
